# Supplementary material for: (3-Methyl­benzo­nitrile-1κN)-cis-tetra­kis(μ-N-phenyl­acetamidato)-1:2κ4 N:O;1:2κ4 O:N-dirhodium(II)(Rh—Rh)
Source: Acta Crystallogr Sect E Struct Rep Online. 2014 Jul 23;70(Pt 8):m304. doi: 10.1107/S1600536814016031 (PMC4158479; doi:10.1107/S1600536814016031)
Supplement: Supplementary file 1 [file e-70-0m304-sup1.cif]

##############################################################################
#                                                                            #
# This CIF contains the data in a paper accepted for publication in          #
# Acta Crystallographica Section E. It conforms to the requirements of       #
# Notes for Authors for Acta Crystallographica Section E, and has been       #
# peer reviewed under the auspices of the IUCr Commission on Journals.       #
#                                                                            #
# Full details of the Crystallographic Information File format               #
# are given in the paper "The Crystallographic Information File (CIF):       #
# a New Standard Archive File for Crystallography" by S. R. Hall, F. H.      #
# Allen and I. D. Brown [Acta Cryst. (1991), A47, 655-685].                  #
#                                                                            #
# The current version of the core CIF dictionary is obtainable from          #
# ftp://ftp.iucr.org/pub/cif_core.dic.                                       #
#                                                                            #
# Software is freely available for graphical display of the structure(s)     #
# in this CIF. For information consult the CIF software page                 #
# http://www.iucr.org/resources/cif/software.                                #
#                                                                            #
# This file may be used for bona fide research purposes within the           #
# scientific community so long as proper attribution is given to the journal # 
# article from which it was obtained.                                        #
#                                                                            #
##############################################################################
data_General
_audit_creation_method     'by CrystalStructure 4.0'
_journal_date_recd_electronic     2014-06-13
_journal_date_accepted     2014-07-09
_journal_name_full     'Acta Crystallographica, Section E'
_journal_year     2014
_journal_volume     70
_journal_issue      8
_journal_page_first     m304
_journal_page_last     m304
_journal_paper_category     QM
_journal_paper_doi     10.1107/S1600536814016031
_journal_coeditor_code     MW2125
_publ_contact_author_name     'Cassandra T. Eagle'
_publ_contact_author_address
;
Department of Chemistry,
East Tennessee State University,
PO Box 70695,
Johnson City, TN 37614,
USA
;
_publ_contact_author_email     'eaglec@etsu.edu'
_publ_contact_author_fax     '423-439-5835'
_publ_contact_author_phone     '423-439-8630'
_publ_section_title
;\
(3-Methylbenzonitrile-1\k<i>N</i>)-<i>cis</i>-tetrakis(\m-<i>N</i>-\
phenylacetamidato)-1:2\k^4^<i>N</i>:<i>O</i>;1:2\k^4^<i>O</i>:<i>N</i>-\
dirhodium(II)(<i>Rh</i>---<i>Rh</i>)
;
_publ_section_title_footnote     .
loop_
    _publ_author_name
    _publ_author_footnote
    _publ_author_address
    'Eagle, Cassandra T.' .
;
Department of Chemistry,
East Tennessee State University,
PO Box 70695,
Johnson City, TN 37614,
USA
;
    'Quarshie, Fredricka' .
;
Department of Chemistry,
East Tennessee State University,
PO Box 70695,
Johnson City, TN 37614,
USA
;
    'Cook, Kevin M.' .
;
Department of Chemistry,
East Tennessee State University,
PO Box 70695,
Johnson City, TN 37614,
USA
;
data_I
_database_code_depnum_ccdc_archive 'CCDC 1013071'
_chemical_name_systematic
;\
(3-Methylbenzonitrile-1\k<i>N</i>)-<i>cis</i>-tetrakis(\m-<i>N</i>-\
phenylacetamidato)-1:2\k^4^<i>N</i>:<i>O</i>;1:2\k^4^<i>O</i>:<i>N</i>-\
dirhodium(II)(<i>Rh</i>---<i>Rh</i>)
;
_chemical_formula_moiety     'C40 H39 N5 O4 Rh2'
_chemical_formula_sum     'C40 H39 N5 O4 Rh2'
_chemical_formula_iupac     '[Rh2 (C8 H8 N O)4 (C8 H7 N1)]'
_chemical_formula_weight     859.59
_chemical_melting_point     ?
_symmetry_cell_setting     orthorhombic
_symmetry_space_group_name_H-M     'P n m a'
_symmetry_space_group_name_Hall     '-P 2ac 2n'
loop_
    _symmetry_equiv_pos_site_id
    _symmetry_equiv_pos_as_xyz
    1 '+X,+Y,+Z'
    2 '1/2-X,1/2+Y,1/2+Z'
    3 '+X,1/2-Y,+Z'
    4 '1/2-X,-Y,1/2+Z'
    5 '-X,-Y,-Z'
    6 '1/2+X,1/2-Y,1/2-Z'
    7 '-X,1/2+Y,-Z'
    8 '1/2+X,+Y,1/2-Z'
_cell_length_a     15.3319(14)
_cell_length_b     18.3248(16)
_cell_length_c     12.9564(12)
_cell_angle_alpha     90.0000
_cell_angle_beta     90.0000
_cell_angle_gamma     90.0000
_cell_volume     3640.2(6)
_cell_formula_units_Z     4
_cell_measurement_reflns_used     27167
_cell_measurement_theta_min     3.03
_cell_measurement_theta_max     27.61
_cell_measurement_temperature     223
_exptl_crystal_description     Chunk
_exptl_crystal_colour     Green
_exptl_crystal_size_max     0.165
_exptl_crystal_size_mid     0.152
_exptl_crystal_size_min     0.142
_exptl_crystal_density_diffrn     1.568
_exptl_crystal_density_meas     ?
_exptl_crystal_density_method     'not measured'
_exptl_crystal_F_000     1744.00
_exptl_absorpt_coefficient_mu     0.953
_exptl_absorpt_correction_type     multi-scan
_exptl_absorpt_process_details     '(<i>REQAB</i>; Rigaku, 1998)'
_exptl_absorpt_correction_T_min     0.664
_exptl_absorpt_correction_T_max     0.873
_diffrn_ambient_temperature     223
_diffrn_radiation_type     'Mo K\a'
_diffrn_radiation_wavelength     0.71075
_diffrn_measurement_device_type     'Rigaku XtaLAB mini'
_diffrn_measurement_method     \w
_diffrn_detector_area_resol_mean     6.849
_diffrn_reflns_number     36328
_diffrn_reflns_av_R_equivalents     0.0863
_diffrn_reflns_theta_min     3.030
_diffrn_reflns_theta_max     27.474
_diffrn_reflns_theta_full     27.400
_diffrn_measured_fraction_theta_max     0.999
_diffrn_measured_fraction_theta_full     0.999
_diffrn_reflns_limit_h_min     -19
_diffrn_reflns_limit_h_max     19
_diffrn_reflns_limit_k_min     -23
_diffrn_reflns_limit_k_max     23
_diffrn_reflns_limit_l_min     -16
_diffrn_reflns_limit_l_max     16
_diffrn_standards_number     0
_diffrn_standards_interval_count     .
_diffrn_standards_decay_%     ?
_refine_special_details
;
Refinement was performed using all reflections. The weighted <i>R</i>-factor
(<i>wR</i>) and goodness of fit (<i>S</i>) are based on <i>F</i>^2^.
<i>R</i>-factor (gt) are based on <i>F</i>. The threshold expression of
<i>F</i>^2^ > 2.0 \s(<i>F</i>^2^) is used only for calculating <i>R</i>-factor
(gt).
;
_reflns_number_total     4292
_reflns_number_gt     3154
_reflns_threshold_expression     I>2\s(I)
_refine_ls_structure_factor_coef     Fsqd
_refine_ls_matrix_type     full
_refine_ls_R_factor_all     0.0675
_refine_ls_R_factor_gt     0.0420
_refine_ls_wR_factor_gt     0.0811
_refine_ls_wR_factor_ref     0.0893
_refine_ls_goodness_of_fit_ref     1.050
_refine_ls_restrained_S_all     1.050
_refine_ls_number_reflns     4292
_refine_ls_number_parameters     250
_refine_ls_number_restraints     0
_refine_ls_hydrogen_treatment     constr
_refine_ls_weighting_scheme     calc
_refine_ls_weighting_details
              'w=1/[\s^2^(Fo^2^)+(0.0277P)^2^+7.3733P] where P=(Fo^2^+2Fc^2^)/3'
_atom_sites_solution_hydrogens     geom
_atom_sites_solution_primary     direct
_atom_sites_solution_secondary     difmap
_refine_ls_shift/su_max     0.005
_refine_ls_shift/su_mean     0.000
_refine_diff_density_max     0.748
_refine_diff_density_min     -0.503
_refine_ls_extinction_method     none
_refine_ls_extinction_coef     .
loop_
    _atom_type_symbol
    _atom_type_description
    _atom_type_scat_dispersion_real
    _atom_type_scat_dispersion_imag
    _atom_type_scat_source
    'Rh' 'Rh' -1.1178 0.9187
;
International Tables for Crystallography
(1992, Vol. C, Tables 4.2.6.8 and 6.1.1.4)
;
    'O' 'O' 0.0106 0.0060
;
International Tables for Crystallography
(1992, Vol. C, Tables 4.2.6.8 and 6.1.1.4)
;
    'N' 'N' 0.0061 0.0033
;
International Tables for Crystallography
(1992, Vol. C, Tables 4.2.6.8 and 6.1.1.4)
;
    'C' 'C' 0.0033 0.0016
;
International Tables for Crystallography
(1992, Vol. C, Tables 4.2.6.8 and 6.1.1.4)
;
    'H' 'H' 0.0000 0.0000
;
International Tables for Crystallography
(1992, Vol. C, Table 6.1.1.4)
;
_computing_data_collection     '<i>PROCESS-AUTO</i> (Rigaku, 2010)'
_computing_cell_refinement     '<i>PROCESS-AUTO</i> (Rigaku, 2010)'
_computing_data_reduction     '<i>PROCESS-AUTO</i> (Rigaku, 2010)'
_computing_structure_solution     '<i>SIR92</i> (Altomare <i>et al.</i>, 1994)'
_computing_structure_refinement     '<i>SHELXL97</i> (Sheldrick, 2008)'
_computing_molecular_graphics     '<i>CrystalStructure</i> (Rigaku, 2010)'
_computing_publication_material     '<i>CrystalStructure</i> (Rigaku, 2010)'
loop_
    _atom_site_type_symbol
    _atom_site_label
    _atom_site_fract_x
    _atom_site_fract_y
    _atom_site_fract_z
    _atom_site_U_iso_or_equiv
    _atom_site_adp_type
    _atom_site_calc_flag
    _atom_site_occupancy
    _atom_site_disorder_assembly
    _atom_site_disorder_group
    Rh Rh1 0.47995(2) 0.2500 0.52236(3) 0.02157(11) Uani d 1 . .
    Rh Rh2 0.32933(2) 0.2500 0.46954(3) 0.02139(11) Uani d 1 . .
    O O1 0.35639(16) 0.32962(14) 0.36333(19) 0.0294(6) Uani d 1 . .
    O O2 0.44972(15) 0.16995(14) 0.62786(18) 0.0254(6) Uani d 1 . .
    N N1 0.49816(19) 0.33240(17) 0.4172(2) 0.0262(7) Uani d 1 . .
    N N2 0.30842(19) 0.17003(16) 0.5753(2) 0.0237(6) Uani d 1 . .
    N N3 0.6160(3) 0.2500 0.5704(4) 0.0336(11) Uani d 1 . .
    C C1 0.4333(2) 0.3578(2) 0.3624(3) 0.0273(8) Uani d 1 . .
    C C2 0.4427(3) 0.4243(2) 0.2942(3) 0.0401(10) Uani d 1 . .
    H H2A 0.4958 0.4501 0.3121 0.048 Uiso calc 1 . .
    H H2B 0.3930 0.4562 0.3043 0.048 Uiso calc 1 . .
    H H2C 0.4453 0.4092 0.2226 0.048 Uiso calc 1 . .
    C C3 0.3715(2) 0.1440(2) 0.6319(3) 0.0252(8) Uani d 1 . .
    C C4 0.3608(3) 0.0811(2) 0.7052(3) 0.0342(9) Uani d 1 . .
    H H4A 0.4090 0.0473 0.6966 0.041 Uiso calc 1 . .
    H H4B 0.3064 0.0562 0.6908 0.041 Uiso calc 1 . .
    H H4C 0.3602 0.0991 0.7756 0.041 Uiso calc 1 . .
    C C5 0.5811(2) 0.3681(2) 0.4141(3) 0.0283(8) Uani d 1 . .
    C C6 0.6393(3) 0.3544(2) 0.3362(3) 0.0342(9) Uani d 1 . .
    H H6 0.6232 0.3231 0.2819 0.041 Uiso calc 1 . .
    C C7 0.7218(3) 0.3860(2) 0.3363(3) 0.0386(10) Uani d 1 . .
    H H7 0.7611 0.3766 0.2822 0.046 Uiso calc 1 . .
    C C8 0.7452(3) 0.4311(2) 0.4159(4) 0.0428(11) Uani d 1 . .
    H H8 0.8008 0.4527 0.4163 0.051 Uiso calc 1 . .
    C C9 0.6879(3) 0.4451(3) 0.4957(4) 0.0457(11) Uani d 1 . .
    H H9 0.7047 0.4755 0.5506 0.055 Uiso calc 1 . .
    C C10 0.6056(3) 0.4140(2) 0.4942(3) 0.0373(10) Uani d 1 . .
    H H10 0.5661 0.4240 0.5478 0.045 Uiso calc 1 . .
    C C11 0.2218(2) 0.1406(2) 0.5787(3) 0.0270(8) Uani d 1 . .
    C C12 0.1718(3) 0.1409(2) 0.6679(3) 0.0344(9) Uani d 1 . .
    H H12 0.1944 0.1608 0.7291 0.041 Uiso calc 1 . .
    C C13 0.0885(3) 0.1117(2) 0.6669(4) 0.0423(11) Uani d 1 . .
    H H13 0.0555 0.1112 0.7280 0.051 Uiso calc 1 . .
    C C14 0.0535(3) 0.0835(2) 0.5780(4) 0.0464(12) Uani d 1 . .
    H H14 -0.0028 0.0633 0.5784 0.056 Uiso calc 1 . .
    C C15 0.1015(3) 0.0850(2) 0.4881(4) 0.0424(11) Uani d 1 . .
    H H15 0.0773 0.0668 0.4266 0.051 Uiso calc 1 . .
    C C16 0.1855(3) 0.1134(2) 0.4879(3) 0.0334(9) Uani d 1 . .
    H H16 0.2180 0.1142 0.4263 0.040 Uiso calc 1 . .
    C C17 0.6913(4) 0.2500 0.5696(5) 0.0339(13) Uani d 1 . .
    C C18 0.7854(3) 0.2500 0.5655(5) 0.0295(12) Uani d 1 . .
    C C19 0.8285(4) 0.2500 0.4693(4) 0.0331(13) Uani d 1 . .
    H H19 0.7953 0.2500 0.4083 0.040 Uiso calc 1 . .
    C C20 0.9168(4) 0.2500 0.4626(4) 0.0356(14) Uani d 1 . .
    C C21 0.9642(4) 0.2500 0.5533(4) 0.0315(13) Uani d 1 . .
    H H21 1.0255 0.2500 0.5501 0.038 Uiso calc 1 . .
    C C22 0.9239(4) 0.2500 0.6481(4) 0.0354(14) Uani d 1 . .
    H H22 0.9578 0.2500 0.7085 0.042 Uiso calc 1 . .
    C C23 0.8346(4) 0.2500 0.6552(4) 0.0317(13) Uani d 1 . .
    H H23 0.8072 0.2500 0.7200 0.038 Uiso calc 1 . .
    C C24 0.9623(5) 0.2500 0.3590(5) 0.0500(18) Uani d 1 . .
    H H24A 0.9234 0.2697 0.3070 0.060 Uiso calc 0.5 . .
    H H24B 0.9783 0.2004 0.3407 0.060 Uiso calc 0.5 . .
    H H24C 1.0144 0.2799 0.3630 0.060 Uiso calc 0.5 . .
loop_
    _atom_site_aniso_label
    _atom_site_aniso_U_11
    _atom_site_aniso_U_22
    _atom_site_aniso_U_33
    _atom_site_aniso_U_12
    _atom_site_aniso_U_13
    _atom_site_aniso_U_23
    Rh1 0.0146(2) 0.0287(2) 0.0214(2) 0.000 0.00038(16) 0.000
    Rh2 0.0151(2) 0.0283(2) 0.0207(2) 0.000 -0.00015(16) 0.000
    O1 0.0226(14) 0.0381(15) 0.0275(13) -0.0035(12) -0.0011(11) 0.0101(12)
    O2 0.0185(13) 0.0331(15) 0.0245(13) -0.0011(11) 0.0004(10) 0.0033(11)
    N1 0.0205(16) 0.0297(17) 0.0284(16) -0.0020(13) 0.0027(13) 0.0021(14)
    N2 0.0173(15) 0.0270(16) 0.0267(15) -0.0019(13) -0.0004(13) 0.0021(14)
    N3 0.018(2) 0.040(3) 0.043(3) 0.000 -0.004(2) 0.000
    C1 0.025(2) 0.034(2) 0.0230(18) -0.0017(17) 0.0019(16) 0.0006(16)
    C2 0.031(2) 0.044(3) 0.045(2) -0.004(2) 0.001(2) 0.014(2)
    C3 0.0210(19) 0.029(2) 0.0253(18) -0.0006(16) 0.0037(15) -0.0027(16)
    C4 0.029(2) 0.033(2) 0.041(2) -0.0041(18) -0.0036(18) 0.0046(19)
    C5 0.025(2) 0.029(2) 0.031(2) -0.0025(16) 0.0002(16) 0.0043(17)
    C6 0.031(2) 0.037(2) 0.034(2) -0.0065(19) 0.0060(18) -0.0054(19)
    C7 0.024(2) 0.040(2) 0.052(3) -0.0002(18) 0.0121(19) 0.000(2)
    C8 0.027(2) 0.044(3) 0.058(3) -0.008(2) -0.002(2) 0.003(2)
    C9 0.044(3) 0.048(3) 0.046(3) -0.014(2) -0.004(2) -0.009(2)
    C10 0.033(2) 0.042(2) 0.037(2) -0.0073(19) 0.0066(18) -0.004(2)
    C11 0.0205(19) 0.026(2) 0.034(2) 0.0012(15) -0.0014(16) 0.0012(18)
    C12 0.027(2) 0.037(2) 0.039(2) -0.0050(18) 0.0002(18) -0.0017(19)
    C13 0.028(2) 0.045(3) 0.053(3) -0.003(2) 0.010(2) 0.008(2)
    C14 0.021(2) 0.041(3) 0.077(3) -0.0094(19) -0.001(2) 0.007(3)
    C15 0.030(2) 0.038(2) 0.059(3) -0.0072(19) -0.011(2) -0.002(2)
    C16 0.029(2) 0.037(2) 0.034(2) -0.0027(17) -0.0006(17) -0.0021(19)
    C17 0.032(3) 0.030(3) 0.040(3) 0.000 -0.006(3) 0.000
    C18 0.019(3) 0.030(3) 0.040(3) 0.000 -0.004(2) 0.000
    C19 0.034(3) 0.035(3) 0.030(3) 0.000 -0.007(3) 0.000
    C20 0.039(3) 0.032(3) 0.035(3) 0.000 -0.001(3) 0.000
    C21 0.027(3) 0.035(3) 0.033(3) 0.000 0.000(2) 0.000
    C22 0.024(3) 0.048(4) 0.034(3) 0.000 -0.005(2) 0.000
    C23 0.032(3) 0.040(3) 0.024(3) 0.000 0.002(2) 0.000
    C24 0.050(4) 0.067(5) 0.033(3) 0.000 0.008(3) 0.000
_geom_special_details
;
Compound <b>1</b> is coordinated by 3-methyl benzonitrile to only one axial
site. In compounds <b>2</b> through <b>4</b> there are no methyl groups on the
benzonitrile ligand and each of them has a benzonitrile ligand attached in
each axial site. Like compound <b>1</b>, compound <b>5</b> is coordinated by
3-methyl benzonitrile to only one axial site, however compound <b>5</b> exists
as the <i>trans</i>-acetamide isomer, whereas compound <b>1</b> is the
<i>cis</i>-acetamide isomer. The predominance of \s-bonding in the
rhodium-nitrogen-carbon bond system (and lower affect of \p-back bonding) is
the likely cause of this deviation from linearity for compound <b>1</b>, which
has a similar rhodium-nitrogen-carbon angle as compound <b>5.</b> The packing
diagram shows that two acetamide phenyl rings on the same rhodium are stacked
upon each other.
;
loop_
    _geom_bond_atom_site_label_1
    _geom_bond_atom_site_label_2
    _geom_bond_site_symmetry_2
    _geom_bond_distance
    _geom_bond_publ_flag
    Rh1 N1 . 2.053(3) ?
    Rh1 N1 3 2.053(3) ?
    Rh1 O2 3 2.058(2) ?
    Rh1 O2 . 2.058(2) ?
    Rh1 N3 . 2.177(4) ?
    Rh1 Rh2 . 2.4086(6) ?
    Rh2 N2 3 2.032(3) ?
    Rh2 N2 . 2.032(3) ?
    Rh2 O1 . 2.048(2) ?
    Rh2 O1 3 2.048(2) ?
    O1 C1 . 1.288(4) ?
    O2 C3 . 1.290(4) ?
    N1 C1 . 1.308(5) ?
    N1 C5 . 1.431(5) ?
    N2 C3 . 1.304(5) ?
    N2 C11 . 1.434(4) ?
    N3 C17 . 1.154(7) ?
    C1 C2 . 1.511(5) ?
    C2 H2A . 0.9700 ?
    C2 H2B . 0.9700 ?
    C2 H2C . 0.9700 ?
    C3 C4 . 1.503(5) ?
    C4 H4A . 0.9700 ?
    C4 H4B . 0.9700 ?
    C4 H4C . 0.9700 ?
    C5 C6 . 1.370(5) ?
    C5 C10 . 1.387(5) ?
    C6 C7 . 1.392(5) ?
    C6 H6 . 0.9400 ?
    C7 C8 . 1.370(6) ?
    C7 H7 . 0.9400 ?
    C8 C9 . 1.380(6) ?
    C8 H8 . 0.9400 ?
    C9 C10 . 1.385(6) ?
    C9 H9 . 0.9400 ?
    C10 H10 . 0.9400 ?
    C11 C12 . 1.387(5) ?
    C11 C16 . 1.394(5) ?
    C12 C13 . 1.384(5) ?
    C12 H12 . 0.9400 ?
    C13 C14 . 1.371(6) ?
    C13 H13 . 0.9400 ?
    C14 C15 . 1.378(6) ?
    C14 H14 . 0.9400 ?
    C15 C16 . 1.389(5) ?
    C15 H15 . 0.9400 ?
    C16 H16 . 0.9400 ?
    C17 C18 . 1.444(8) ?
    C18 C23 . 1.385(7) ?
    C18 C19 . 1.411(8) ?
    C19 C20 . 1.356(8) ?
    C19 H19 . 0.9400 ?
    C20 C21 . 1.381(8) ?
    C20 C24 . 1.513(8) ?
    C21 C22 . 1.375(8) ?
    C21 H21 . 0.9400 ?
    C22 C23 . 1.372(8) ?
    C22 H22 . 0.9400 ?
    C23 H23 . 0.9400 ?
    C24 H24A . 0.9700 ?
    C24 H24B . 0.9700 ?
    C24 H24C . 0.9700 ?
loop_
    _geom_angle_atom_site_label_1
    _geom_angle_atom_site_label_2
    _geom_angle_atom_site_label_3
    _geom_angle_site_symmetry_1
    _geom_angle_site_symmetry_3
    _geom_angle
    _geom_angle_publ_flag
    N1 Rh1 N1 . 3 94.72(17) ?
    N1 Rh1 O2 . 3 86.96(11) ?
    N1 Rh1 O2 3 3 174.72(11) ?
    N1 Rh1 O2 . . 174.72(11) ?
    N1 Rh1 O2 3 . 86.96(11) ?
    O2 Rh1 O2 3 . 90.92(14) ?
    N1 Rh1 N3 . . 93.41(12) ?
    N1 Rh1 N3 3 . 93.41(12) ?
    O2 Rh1 N3 3 . 91.48(11) ?
    O2 Rh1 N3 . . 91.48(11) ?
    N1 Rh1 Rh2 . . 86.66(8) ?
    N1 Rh1 Rh2 3 . 86.66(8) ?
    O2 Rh1 Rh2 3 . 88.44(7) ?
    O2 Rh1 Rh2 . . 88.44(7) ?
    N3 Rh1 Rh2 . . 179.89(13) ?
    N2 Rh2 N2 3 . 92.30(17) ?
    N2 Rh2 O1 3 . 88.36(11) ?
    N2 Rh2 O1 . . 177.38(11) ?
    N2 Rh2 O1 3 3 177.38(11) ?
    N2 Rh2 O1 . 3 88.36(11) ?
    O1 Rh2 O1 . 3 90.86(15) ?
    N2 Rh2 Rh1 3 . 87.68(8) ?
    N2 Rh2 Rh1 . . 87.68(8) ?
    O1 Rh2 Rh1 . . 89.81(7) ?
    O1 Rh2 Rh1 3 . 89.81(7) ?
    C1 O1 Rh2 . . 118.6(2) ?
    C3 O2 Rh1 . . 119.9(2) ?
    C1 N1 C5 . . 119.8(3) ?
    C1 N1 Rh1 . . 121.3(2) ?
    C5 N1 Rh1 . . 118.4(2) ?
    C3 N2 C11 . . 122.2(3) ?
    C3 N2 Rh2 . . 121.7(2) ?
    C11 N2 Rh2 . . 116.0(2) ?
    C17 N3 Rh1 . . 162.8(5) ?
    O1 C1 N1 . . 123.2(3) ?
    O1 C1 C2 . . 114.6(3) ?
    N1 C1 C2 . . 122.2(3) ?
    C1 C2 H2A . . 109.5 ?
    C1 C2 H2B . . 109.5 ?
    H2A C2 H2B . . 109.5 ?
    C1 C2 H2C . . 109.5 ?
    H2A C2 H2C . . 109.5 ?
    H2B C2 H2C . . 109.5 ?
    O2 C3 N2 . . 122.1(3) ?
    O2 C3 C4 . . 114.2(3) ?
    N2 C3 C4 . . 123.7(3) ?
    C3 C4 H4A . . 109.5 ?
    C3 C4 H4B . . 109.5 ?
    H4A C4 H4B . . 109.5 ?
    C3 C4 H4C . . 109.5 ?
    H4A C4 H4C . . 109.5 ?
    H4B C4 H4C . . 109.5 ?
    C6 C5 C10 . . 119.1(4) ?
    C6 C5 N1 . . 121.0(4) ?
    C10 C5 N1 . . 119.8(3) ?
    C5 C6 C7 . . 121.0(4) ?
    C5 C6 H6 . . 119.5 ?
    C7 C6 H6 . . 119.5 ?
    C8 C7 C6 . . 119.3(4) ?
    C8 C7 H7 . . 120.3 ?
    C6 C7 H7 . . 120.3 ?
    C7 C8 C9 . . 120.7(4) ?
    C7 C8 H8 . . 119.7 ?
    C9 C8 H8 . . 119.7 ?
    C8 C9 C10 . . 119.5(4) ?
    C8 C9 H9 . . 120.2 ?
    C10 C9 H9 . . 120.2 ?
    C9 C10 C5 . . 120.4(4) ?
    C9 C10 H10 . . 119.8 ?
    C5 C10 H10 . . 119.8 ?
    C12 C11 C16 . . 118.9(3) ?
    C12 C11 N2 . . 122.5(3) ?
    C16 C11 N2 . . 118.6(3) ?
    C13 C12 C11 . . 120.1(4) ?
    C13 C12 H12 . . 120.0 ?
    C11 C12 H12 . . 120.0 ?
    C14 C13 C12 . . 121.0(4) ?
    C14 C13 H13 . . 119.5 ?
    C12 C13 H13 . . 119.5 ?
    C13 C14 C15 . . 119.6(4) ?
    C13 C14 H14 . . 120.2 ?
    C15 C14 H14 . . 120.2 ?
    C14 C15 C16 . . 120.3(4) ?
    C14 C15 H15 . . 119.9 ?
    C16 C15 H15 . . 119.9 ?
    C15 C16 C11 . . 120.1(4) ?
    C15 C16 H16 . . 119.9 ?
    C11 C16 H16 . . 119.9 ?
    N3 C17 C18 . . 178.5(7) ?
    C23 C18 C19 . . 119.0(5) ?
    C23 C18 C17 . . 120.9(5) ?
    C19 C18 C17 . . 120.0(5) ?
    C20 C19 C18 . . 121.6(5) ?
    C20 C19 H19 . . 119.2 ?
    C18 C19 H19 . . 119.2 ?
    C19 C20 C21 . . 118.1(6) ?
    C19 C20 C24 . . 121.1(6) ?
    C21 C20 C24 . . 120.8(5) ?
    C22 C21 C20 . . 121.5(5) ?
    C22 C21 H21 . . 119.2 ?
    C20 C21 H21 . . 119.2 ?
    C23 C22 C21 . . 120.6(5) ?
    C23 C22 H22 . . 119.7 ?
    C21 C22 H22 . . 119.7 ?
    C22 C23 C18 . . 119.2(5) ?
    C22 C23 H23 . . 120.4 ?
    C18 C23 H23 . . 120.4 ?
    C20 C24 H24A . . 109.5 ?
    C20 C24 H24B . . 109.5 ?
    H24A C24 H24B . . 109.5 ?
    C20 C24 H24C . . 109.5 ?
    H24A C24 H24C . . 109.5 ?
    H24B C24 H24C . . 109.5 ?
loop_
    _geom_torsion_atom_site_label_1
    _geom_torsion_atom_site_label_2
    _geom_torsion_atom_site_label_3
    _geom_torsion_atom_site_label_4
    _geom_torsion_site_symmetry_1
    _geom_torsion_site_symmetry_2
    _geom_torsion_site_symmetry_3
    _geom_torsion_site_symmetry_4
    _geom_torsion
    _geom_torsion_publ_flag
    Rh2 O1 C1 N1 . . . . 8.4(5) ?
    Rh2 O1 C1 C2 . . . . -170.2(2) ?
    C5 N1 C1 O1 . . . . -178.2(3) ?
    Rh1 N1 C1 O1 . . . . -6.1(5) ?
    C5 N1 C1 C2 . . . . 0.3(5) ?
    Rh1 N1 C1 C2 . . . . 172.4(3) ?
    Rh1 O2 C3 N2 . . . . -4.4(5) ?
    Rh1 O2 C3 C4 . . . . 174.4(2) ?
    C11 N2 C3 O2 . . . . 179.1(3) ?
    Rh2 N2 C3 O2 . . . . 3.6(5) ?
    C11 N2 C3 C4 . . . . 0.4(5) ?
    Rh2 N2 C3 C4 . . . . -175.1(3) ?
    C1 N1 C5 C6 . . . . -82.5(5) ?
    Rh1 N1 C5 C6 . . . . 105.1(4) ?
    C1 N1 C5 C10 . . . . 101.5(4) ?
    Rh1 N1 C5 C10 . . . . -70.9(4) ?
    C10 C5 C6 C7 . . . . -0.4(6) ?
    N1 C5 C6 C7 . . . . -176.4(4) ?
    C5 C6 C7 C8 . . . . 0.5(7) ?
    C6 C7 C8 C9 . . . . 0.1(7) ?
    C7 C8 C9 C10 . . . . -0.9(7) ?
    C8 C9 C10 C5 . . . . 1.1(7) ?
    C6 C5 C10 C9 . . . . -0.4(6) ?
    N1 C5 C10 C9 . . . . 175.7(4) ?
    C3 N2 C11 C12 . . . . 61.3(5) ?
    Rh2 N2 C11 C12 . . . . -122.9(3) ?
    C3 N2 C11 C16 . . . . -121.2(4) ?
    Rh2 N2 C11 C16 . . . . 54.6(4) ?
    C16 C11 C12 C13 . . . . 2.6(6) ?
    N2 C11 C12 C13 . . . . -179.9(4) ?
    C11 C12 C13 C14 . . . . -1.3(7) ?
    C12 C13 C14 C15 . . . . -0.8(7) ?
    C13 C14 C15 C16 . . . . 1.4(7) ?
    C14 C15 C16 C11 . . . . -0.1(6) ?
    C12 C11 C16 C15 . . . . -1.9(6) ?
    N2 C11 C16 C15 . . . . -179.5(4) ?
    C23 C18 C19 C20 . . . . 0.0000(10)
                                     ?
    C17 C18 C19 C20 . . . . 180.0000(10)
                                       ?
    C18 C19 C20 C21 . . . . 0.0000(10)
                                     ?
    C18 C19 C20 C24 . . . . 180.0000(10)
                                       ?
    C19 C20 C21 C22 . . . . 0.0000(10)
                                     ?
    C24 C20 C21 C22 . . . . 180.0000(10)
                                       ?
    C20 C21 C22 C23 . . . . 0.0000(10)
                                     ?
    C21 C22 C23 C18 . . . . 0.0000(10)
                                     ?
    C19 C18 C23 C22 . . . . 0.0000(10)
                                     ?
    C17 C18 C23 C22 . . . . 180.0000(10)
                                       ?
_shelx_hkl_file
;
  -1  -2   124564.01  291.96
   1   2  -125092.33  380.80
   1  -2  -125152.13  389.11
  -1   2   124029.75  302.17
  -1   2   124434.41  325.99
   1   2   123639.85  375.17
  -1   2  -123941.04  348.25
  -2   0  -1   52.31   20.52
   2   0  -1   15.51   17.21
  -2   0  -1   15.60   15.81
   2   0  -1    4.03    8.62
  -2   0   1   16.63    9.02
  -2   0  -1   14.29   17.39
  -2   0   1  -19.95   17.71
   0   0  -296472.45 1452.17
   0   0   296099.84 1417.27
  -2   1  -1   21.75   18.84
  -2   1  -1   11.16   19.91
  -2  -1  -1   16.30   15.59
  -2  -1  -1  -37.24   19.35
   2   1   1   40.14   16.09
  -2  -1   1   17.96   15.58
  -2  -1   1   59.72   24.40
  -2   1  -1   41.48   17.79
   2   1  -1   26.57   16.42
  -2   1   1   11.09   18.74
   2  -1  -1   44.20   26.05
   2   1   1  -20.25   16.38
  -2  -1   1   15.94   21.78
   0   3   0   64.85   24.94
   0  -3   0   22.20   22.41
   0   3   0   51.54   18.52
   0  -3   0   24.03   16.02
   0  -1  -2   -1.66   21.54
   0  -1   2   36.33   20.43
   0   1   2   16.55   17.44
   0  -1   2   17.28    9.24
   0   1  -2   20.62   10.12
   0  -1  -2    7.96   21.00
  -1   0  -2 8135.88  161.20
   1   0  -2 8824.32  137.18
  -1   0   2 8029.49  156.41
   1   0   2 7634.23  129.78
   1   0  -2 8197.07  138.47
  -1   0  -2 8107.44  120.91
   2  -2   0 4411.61   89.55
  -2   2   0 4592.44  111.32
   2   2   0 4711.20   96.23
  -2  -2   0 4261.28   71.89
   1   3   0  -25.87   23.89
   1   3   0   31.38   15.12
  -1   3   0  -26.35   24.15
  -1   3   0  -35.59   20.94
  -1  -3   0    7.01   13.38
  -1  -3   0   22.16   22.85
   1  -3   0   27.57   22.48
   1  -1   2 2509.01   71.81
  -1   1  -2 2424.12   35.59
   1  -1  -2 2512.81   65.61
   1   1  -2 2480.53   49.94
  -1  -1  -2 2389.39   64.33
   1   1  -2 2595.05   60.21
   1  -1  -2 2506.99   59.00
  -1   1  -2 2561.44   69.18
   1  -1   2 2420.82   41.52
  -1  -1   2 2634.51   73.29
   1   1   2 2404.08   48.20
  -1  -1  -2 2366.33   63.26
  -1   1   2 2615.13   73.48
   0   3   1  535.27   19.97
   0   3  -1  412.79   22.56
   0   3  -1  521.20   46.37
   0   3   1  568.30   33.42
   0  -3  -1  510.52   42.72
   0  -3  -1  491.27   19.16
   0  -3   1  472.87   22.21
   0  -3   1  551.73   32.23
   2   2  -1  114.79   21.45
   2   2   1   50.35   11.87
  -2   2  -1   98.53   22.36
  -2   2  -1   63.30   30.93
   2  -2  -1   88.46   28.16
  -2   2   1   58.25   15.16
  -2   2   1   46.52   25.81
   2   2   1   68.66   23.44
  -2  -2   1   76.82   25.22
  -2  -2   1    0.09   29.26
   2  -2   1   62.06   18.45
  -2  -2  -1   54.94   13.18
  -2  -2  -1   58.50   25.73
   0  -2  -244987.91  760.28
   0  -2   244955.90  760.98
   0   2  -245547.37  762.22
   0   2   244808.19  559.59
   0  -2  -245197.29  715.43
   1  -3  -1 1486.41   63.92
  -1   3   1 1506.60   47.91
  -1   3  -1 1415.69   54.63
  -1   3  -1 1252.08   36.12
  -1  -3  -1 1503.78   63.86
  -1  -3   1 1335.78   55.59
  -1   3   1 1449.18   43.75
   1   3   1 1410.34   63.11
  -1  -3   1 1275.14   37.97
   1   3  -1 1480.35   55.99
   1  -3   1 1397.34   40.96
  -3   0   0  -44.53   25.71
  -3   0   0    6.55   22.06
   1   2  -2 4211.30  109.62
  -1   2   2 4357.40   94.35
   1   2  -2 4158.53   62.46
  -1  -2   2 4246.68  104.64
   1   2   2 4197.27   55.72
   1  -2  -2 4456.67  107.67
  -1   2  -2 4402.53  111.60
  -1  -2  -2 4239.65  106.34
   1   2  -2 3990.19   70.37
   1  -2   2 4256.02  102.37
  -2   0  -2   59.09   23.20
  -2   0  -2   93.29   23.49
  -2   0  -2  117.14   23.68
  -2   0   2   49.22   35.41
   2   0  -2   85.08   19.57
   2   0  -2   64.63   29.24
  -3  -1   0   16.20   19.04
  -3   1   0   22.09   12.31
  -3  -1   0  110.55   24.92
  -3   1   0   35.38   30.04
   3   1   0   -9.96   16.27
   3  -1   0    3.08    9.97
   3  -1   0   27.04   29.18
  -2   3   062453.67 1107.03
  -2  -3   065510.53 1087.42
  -2  -3   061799.49  841.48
  -2   3   060977.44  895.42
   2  -3   061369.37 1023.81
   2   3   061840.47 1103.27
   2   1  -2 3033.35   73.84
  -2  -1  -2 2911.46   60.62
  -2   1  -2 3073.84   90.22
   2   1  -2 2842.20   66.50
  -2  -1  -2 3218.46   93.34
  -2  -1  -2 3101.33   91.10
  -2   1  -2 3197.21   89.33
   2  -1  -2 3177.42   91.11
  -2   1  -2 3144.15   66.23
  -2   1   2 2973.98   85.18
   3   0  -1 1644.27   70.74
  -3   0  -1 1332.31   47.87
  -3   0  -1 1264.91   58.20
  -3   0  -1 1395.96   53.08
  -3   0   1 1472.58   56.29
  -3   1   1 1558.27   72.44
   3   1   1 1489.15   50.37
  -3   1  -1 1460.13   45.56
  -3  -1  -1 1387.81   52.12
   3  -1  -1 1429.14   62.88
  -3   1  -1 1442.08   53.21
  -3  -1   1 1869.21   71.91
  -3  -1  -1 1334.55   65.80
   3   1  -1 1588.16   42.12
   0   4   0  128.99   23.55
   0   4   0  148.11   42.27
   0  -4   0  141.96   26.89
   2  -3   1   73.09   22.28
   2  -3  -1  106.47   30.38
  -2   3   1   79.13   21.88
  -2   3   1   62.65   31.68
  -2  -3  -1    0.62   28.66
   2   3  -1  119.22   30.46
  -2  -3  -1   26.35    9.48
   2   3   1  148.71   35.23
  -2  -3   1    8.52   31.69
  -2   3  -1   96.65   27.79
  -2   3  -1   43.48   29.30
  -2  -3   1   80.99   22.65
  -3  -2   0   19.86   35.40
   3   2   0  -35.85   22.76
   3  -2   0   32.66   11.44
  -3  -2   0   73.57   23.44
  -3   2   0    2.95   12.66
   3  -2   0  102.19   31.09
   0   3   2   66.79   29.49
   0   3   2   18.78   17.43
   0   3  -2   32.25    7.93
   0  -3   2   21.56    8.29
   0  -3  -2   57.08   28.85
   0   3  -2   31.88   29.84
   0  -3   2   36.39   27.56
   1  -4   0  -21.46   27.25
   1   4   0    6.98   38.78
  -1   4   0   15.13   30.96
  -1  -4   0   17.52   16.63
  -1  -4   0   -3.20   28.79
  -1   4   0    5.08   21.43
  -2   2  -2 3358.17   93.36
  -2   2  -2 3224.68   93.31
  -2   2   2 3148.21   87.23
  -2  -2  -2 3437.79  104.60
  -2   2   2 3105.21   60.61
   2   2  -2 3141.62   85.67
   2   2   2 3098.07   89.79
   0   4   1   -1.33   16.00
   0  -4   1   29.24   26.15
   0  -4   1  -10.58   18.42
   0   4   1   36.29   26.22
   0   4  -1   54.23   36.94
   0  -4  -1  -31.67   25.48
   0   0  -3   19.42   26.69
   0   0  -3   23.33   19.94
   0   0   3   21.40   24.75
  -1  -3   2 6268.88  151.35
  -1   3  -2 6363.35  145.78
   1   3  -2 6105.61  152.95
  -1  -3   2 5884.02   91.15
   1  -3   2 5859.02  162.67
  -1  -3  -2 6171.80  162.70
   1   3   2 5986.71  152.45
  -1   3   2 6160.15  128.19
  -1   3   2 5878.51  123.67
  -3   2  -1   66.41   31.08
  -3   2   1   54.69   30.14
  -3   2   1   46.22   11.66
  -3   2  -1  121.38   22.83
  -3  -2  -1  141.92   38.93
   3   2   1   27.97   25.29
  -3  -2  -1   20.24   19.10
   3  -2   1   58.21   26.01
  -3  -2   1   18.20   27.31
  -3  -2   1   57.31   33.57
   3  -2  -1   48.99   32.40
   3  -2  -1   51.09    8.51
   3   2  -1   84.57   29.33
   0   1   3   99.71   29.16
   0  -1  -3   36.47   31.93
   0  -1  -3   46.75   31.15
   0   1  -3   89.74   15.85
   0   1  -3  159.96   40.14
   0  -1   3   36.06   30.01
   1  -4  -1 3567.89  101.56
  -1   4  -1 3405.30  110.63
   1   4   1 3800.85  120.72
  -1   4   1 3557.28   89.49
  -1  -4   1 3457.94   83.67
  -1  -4  -1 3777.48  111.22
   1  -4   1 3374.17   80.34
  -1   4   1 3883.23  105.29
   1   4  -1 3762.75  120.84
  -1  -4   1 3555.27   86.48
  -1   4  -1 3580.25   94.86
  -1   0  -3 2014.86   54.31
   1   0  -3 2174.07   74.70
   1   0  -3 2032.89   64.31
  -1   0   3 2281.58   90.59
   1   0   3 2098.41   62.24
  -1   0  -3 2025.47   74.88
   1  -1  -3 1738.18   64.68
   1   1  -3 2002.33   74.33
   1  -1  -3 1822.51   57.09
  -1   1   3 1853.15   64.38
  -1   1  -3 1837.96   43.70
  -1  -1  -3 1693.67   79.36
  -1   1  -3 1836.13   72.89
   1   1  -3 1860.72   50.58
  -1  -1   3 1891.94   74.02
   1   1   3 1861.09   59.11
   1  -1   3 1715.90   63.54
  -1  -1  -3 1882.89   67.76
  -3   0  -2   34.90   35.09
  -3   0  -2   64.26   32.00
   3   0  -2   95.93   17.74
  -3   0   2   60.49   35.52
   3   0  -2   61.02   37.76
  -3   0  -2   40.20   30.98
  -2   4   0 2764.33   87.50
  -2  -4   0 2753.94   96.18
   2  -4   0 2772.12   91.23
  -2   4   0 2607.40   80.36
   2   4   0 3012.18  110.97
  -2  -4   0 2795.67   64.10
   3  -3   0   -4.34   27.38
  -3  -3   0   -3.04   20.42
   3   3   0    1.57   31.38
  -3   3   0  -11.08   33.90
  -3  -3   0  -20.14   26.47
  -3   3   0    6.83   14.84
   3   1  -2 5629.90  104.78
  -3  -1  -2 5543.37  149.11
  -3  -1  -2 5578.32  144.62
  -3   1  -2 5327.15  120.46
  -3   1  -2 5327.32  132.32
  -3  -1  -2 5638.15  113.19
  -3  -1   2 5559.96  146.30
  -3   1   2 5564.37  154.62
  -3   1  -2 5448.40  145.01
   0  -2   3   -9.65    9.16
   0   2  -3   -3.28    8.81
   0  -2  -3    6.21   30.71
   0  -2   3    3.62   28.82
   0  -2  -3   24.56   25.38
   0   2  -3  -21.99   34.09
   0   2   3   14.85   22.43
   2  -3  -246057.67  909.47
  -2  -3   244123.80  701.88
   2  -3   244453.53  582.02
   2   3  -243512.97  824.63
  -2   3   244275.04  814.00
   2   3   243604.72  875.77
  -2   3  -243988.27  906.08
  -2   3  -243907.83  830.94
  -4   0   0  417.04   52.87
  -4   0   0  488.54   48.42
   1  -2  -314525.93  283.77
   1  -2  -313726.04  291.89
  -1   2   314321.06  283.20
  -1  -2   314539.52  332.71
  -1   2  -314277.67  316.47
  -1  -2  -314306.86  293.98
   1   2  -314320.96  304.31
  -1  -2  -313887.07  301.38
   1   2   314681.43  229.25
   1  -2   314104.70  323.11
  -2  -4  -1  147.10   12.75
   2  -4   1  162.45   28.46
   2  -4  -1  246.33   35.19
  -2  -4   1   63.76   33.83
  -2   4   1  195.18   31.71
   2   4   1  154.10   11.84
  -2   4  -1  105.51   35.48
  -2  -4   1  167.00   26.56
   2   4   1  156.50   49.08
  -2   4  -1  152.20   34.12
  -2   4   1  148.56   31.60
  -2  -4  -1  182.87   44.93
   2   4  -1  218.94   40.61
  -2   0  -3  908.96   43.54
   2   0  -3  863.85   45.92
   2   0  -3  927.43   54.02
  -2   0  -3  892.60   50.53
  -2   0   3  901.53   65.87
   2   0   3  790.53   39.08
  -4   1   0  -31.81   29.00
   4  -1   0  -77.36   36.46
   4  -1   0   23.57   12.16
   4   1   0    7.41   17.83
  -4   1   0   24.30   12.65
  -4  -1   0   28.31   23.84
  -4  -1   0   34.64   28.53
   3  -3   1 2174.34   70.47
  -3  -3   1 2547.23   84.61
  -3   3   1 2419.69   52.58
   3   3   1 2267.72   78.51
  -3   3   1 2412.85   86.63
  -3  -3  -1 2256.30   49.72
  -3  -3  -1 1987.28   78.05
  -3   3  -1 2221.57   67.50
   3  -3  -1 2223.24   84.54
  -3   3  -1 2136.15   84.12
   3   3  -1 2217.35   88.06
  -3  -3   1 2714.89   89.10
   0   4   244462.34  860.11
   0  -4   244379.56  882.79
   0  -4  -243073.53  903.42
   0   4  -242224.81  893.37
  -2  -1  -3 1159.36   67.90
   2   1  -3 1207.67   55.59
   2  -1   3 1216.17   62.76
  -2   1  -3 1262.50   41.80
   2  -1  -3 1156.77   47.87
   2   1   3 1193.29   44.16
   2  -1  -3 1166.98   64.84
  -2  -1   3 1371.03   70.59
   2   1  -3 1252.00   50.22
  -2   1   3 1111.73   62.64
  -2   1  -3 1141.84   60.50
  -2  -1  -3 1317.02   62.37
   4   0  -1  554.36   20.36
   4   0  -1  627.62   59.69
  -4   0  -1  532.02   41.82
  -4   0  -1  594.80   37.60
  -4   0   1  741.36   57.02
  -3   2  -2  459.41   42.75
   3   2   2  405.15   40.97
  -3  -2  -2  385.88   51.71
   3   2  -2  507.07   37.44
  -3   2   2  415.16   45.98
  -3   2  -2  466.22   36.98
  -3   2  -2  453.15   54.34
  -3  -2   2  649.23   58.51
  -3  -2  -2  464.53   29.83
  -3   2   2  403.01   21.54
   3  -2  -2  606.11   61.25
   0   5   0   34.54   42.81
   0  -5   0   19.89   34.09
  -1   4   221724.56  424.95
  -1  -4   221797.08  324.50
   1   4   222332.50  481.81
  -1   4   221816.42  368.77
   1  -4   221627.08  261.12
  -1  -4  -222297.85  483.11
  -1  -4   221862.67  463.48
   1  -4   221712.86  458.17
   1   4  -221362.55  475.15
   1  -4  -222062.77  491.71
  -1   4  -221451.33  464.82
  -4  -1  -1   13.35   26.94
   4   1  -1  -14.87   18.21
  -4   1  -1  -59.95   28.60
  -4  -1   1   45.19   28.65
   4  -1  -1  -30.28   29.63
  -4  -1   1   83.46   36.78
   4   1   1   36.26   21.10
  -4   1  -1   14.90   21.14
  -4  -1  -1   31.37   37.17
  -4   1   1   -2.03   36.64
  -4   1  -1   14.64   27.86
   1  -5   0  -42.61   27.40
   1   5   0   16.04   35.27
  -1   5   0  -40.62   29.88
  -1  -5   0    2.69   20.27
  -1  -5   0   64.90   24.78
  -1   5   0  -17.29   27.69
  -4  -2   0 1439.48   59.61
   4  -2   0 1416.93   73.16
   4   2   0 1523.34   58.36
  -4  -2   0 1524.05   72.24
  -4   2   0 1448.21   71.02
   0  -5   1  163.17   36.06
   0   5  -1  174.88   39.59
   0   5   1  233.02   37.72
   0  -5   1  134.05   27.87
   0   5   1  146.71   23.82
   0  -5  -1  199.51   36.45
   0  -3  -3 1138.44   55.74
   0   3  -3  964.65   57.59
   0   3   3 1112.00   63.89
   0  -3   3 1045.85   59.94
   0   3   3 1040.27   44.48
   2  -2  -3 1515.91   53.39
  -2   2  -3 1420.31   39.41
  -2   2  -3 1494.90   77.72
   2  -2  -3 1303.28   64.41
   2   2   3 1401.23   44.50
  -2   2   3 1372.68   60.72
   2   2  -3 1493.72   49.87
   2  -2   3 1502.86   74.98
  -2  -2  -3 1375.00   62.10
  -2  -2  -3 1522.79   67.22
   2   2  -3 1419.19   64.77
  -2  -2   3 1542.53   77.89
  -1   5   1 3533.01  117.10
  -1   5   1 3573.41   92.74
  -1  -5  -1 3302.28   58.99
   1  -5   1 3504.74   84.90
  -1   5  -1 3316.62  126.36
   1  -5  -1 3400.58  120.94
  -1   5  -1 3557.98  119.24
   1   5   1 3673.51  120.81
  -1  -5   1 3536.07   96.34
   1   5  -1 3740.20  123.24
  -1  -5  -1 3552.16  126.49
  -1  -5   1 3526.49  100.59
   1  -3  -3 9422.89  226.39
  -1  -3   3 9520.19  237.66
  -1   3   3 8895.36  203.50
  -1  -3  -3 8959.02  217.04
  -1   3  -3 9122.02  224.98
   1   3  -3 8937.05  123.07
   1   3  -3 9354.57  226.21
   1  -3   3 9335.27  248.04
   1   3   3 9040.12  233.75
   1   3   3 9620.63  141.96
  -1   3   3 9034.18  187.40
  -4  -2  -1 3202.29  109.69
  -4   2  -1 3092.64   81.30
   4   2   1 3006.89   84.84
  -4  -2   1 3633.57  109.34
   4  -2  -1 3248.90  126.80
  -4   2  -1 3220.23  116.92
  -4  -2  -1 3221.75   88.29
   4  -2   1 3036.39   90.74
  -3  -4   0  -48.44   21.23
   3   4   0   -1.33   29.90
  -3   4   0    8.31   22.13
   3  -4   0  -40.70   34.90
  -3   4   0   38.12   30.41
  -3  -4   0  -58.71   37.69
  -2  -4   2  859.90   63.63
  -2   4  -2  840.61   72.40
  -2   4   2  671.40   44.88
   2  -4  -2  784.93   65.48
  -2   4   2  797.59   52.17
   2   4   2  876.96   56.58
  -2  -4  -2  969.08   58.77
  -2   4  -2  863.19   50.67
  -2  -4   2  852.42   40.31
   2  -4   2  797.40   33.55
   2   4  -2  715.59   64.09
  -3   3  -2 5017.82  126.58
  -3  -3  -2 5190.22  146.11
   3   3  -2 5150.20  136.33
  -3   3   2 5067.50  136.67
  -3   3   2 4996.81   89.08
   3   3   2 5111.79  141.26
  -3   3  -2 5017.88  160.24
  -3  -3  -2 5059.02   75.67
  -3  -3   2 4965.94  118.40
  -2   5   011695.27  272.65
   2  -5   011396.21  258.94
  -2  -5   011252.68  279.84
   2   5   011691.43  288.75
  -2   5   011699.16  257.64
  -2  -5   011770.45  208.86
  -3   4  -1  896.44   50.78
   3   4  -1  831.52   70.34
  -3   4   1 1032.06   49.88
   3  -4   1  866.58   54.22
  -3   4   1  963.81   68.19
  -3  -4   1  920.74   49.82
   3  -4  -1  844.72   73.25
  -3   4  -1  966.75   61.30
  -3  -4  -1  885.10   59.82
  -3  -4  -1  876.98   27.93
  -3  -4   1 1054.68   60.93
   3   4   1  839.40   58.92
  -4   0  -2 5003.05  130.24
  -4   0  -2 5642.39  141.91
  -4   0  -2 5779.82  146.75
  -4   0   2 5358.50  154.82
  -3   0  -3  641.95   56.67
  -3   0  -3  665.19   48.45
   3   0  -3  773.78   47.95
  -3   0  -3  767.41   49.83
   3   0  -3  670.06   39.16
  -3   0   3  733.74   69.30
  -4  -3   0 1650.33   81.55
  -4  -3   0 1658.54   62.29
   4  -3   0 1621.07   72.56
  -4   3   0 1659.97   43.93
  -4  -1  -2 3796.72  108.36
  -4   1  -2 3831.59  107.60
  -4   1   2 3939.57  137.94
  -4  -1  -2 3721.45  104.85
  -4  -1  -2 3705.51  127.01
  -4  -1   2 4186.30  128.98
  -4   1  -2 3629.27  110.79
  -4   1  -2 3911.70  104.92
  -3  -1  -3 1943.06   83.59
   3   1  -3 2056.95   79.63
  -3  -1  -3 1797.41   66.58
  -3   1  -3 2047.06   77.22
  -3   1  -3 1881.25   73.33
   3  -1  -3 1920.57   54.43
  -3   1  -3 1947.00   67.72
   3  -1  -3 1980.21   94.62
  -3  -1   3 1950.49   90.42
   3   1  -3 1879.72   63.46
  -3   1   3 1877.21   96.65
   0   0   4 1390.22   74.72
   0   0  -4 1310.87   51.36
   0   0  -4 1375.68   77.21
  -2  -5  -1  671.29   23.59
   2   5  -1  733.35   72.36
  -2   5   1  618.47   48.75
  -2  -5  -1  759.96   51.68
  -2   5  -1  611.39   60.81
   2   5   1  701.29   67.84
  -2  -5   1  594.31   44.94
   2  -5   1  538.18   45.83
  -2   5   1  707.75   52.21
  -2  -5   1  663.13   39.58
  -2   5  -1  694.71   52.89
   2  -5  -1  723.69   52.17
   2   3  -3  266.54   27.01
   2  -3  -3  252.89   50.44
   2  -3   3  231.91   18.28
   2   3  -3  268.69   46.58
   2  -3   3  310.42   43.66
  -2   3   3  236.66   41.50
  -2  -3  -3  177.59   40.21
  -2   3  -3  277.29   51.15
  -2   3   3  255.62   32.85
   2   3   3  218.20   17.22
   2   3   3  253.88   46.73
  -2  -3   3  242.72   55.83
   0  -5   2   20.08   19.08
   0   5   2  -10.37   14.95
   0   5   2  -38.00   38.39
   0  -5  -2   26.17   41.45
   0   5  -2   11.62   40.29
   0  -5   2   52.97   30.32
   0  -1  -4   31.23   28.53
   0   1   4  -70.25   27.47
   0   1  -4  -30.08   17.87
   0  -1   4   47.88   31.77
   1   0   4 3341.59  114.19
  -1   0  -4 3633.79   95.85
   1   0  -4 3804.21  125.35
   1   0  -4 3668.78  101.88
  -1   0   4 3557.56  122.39
  -1   0  -4 3998.36  139.44
  -4   3   1 3502.68  135.60
   4   3  -1 3878.79  111.70
   4   3   1 3410.55  115.25
  -4  -3   1 3833.83  115.85
  -4   3  -1 3306.46  131.87
  -4   3  -1 3375.36   87.84
  -4  -3   1 4002.74  118.58
  -4  -3  -1 3376.28  122.22
   4  -3  -1 3288.79  120.37
  -4  -3  -1 3234.31   79.76
   0   4  -3  -18.45   34.05
   0   4   3   45.29   20.56
   0  -4   3  -40.71   41.97
   0   4   3  -18.15   28.50
   0  -4  -3   34.92   42.26
  -1   5  -2 2990.48  113.37
  -1  -5  -2 2995.54  128.50
   1   5  -2 2646.89  109.90
  -1  -5   2 2862.50  106.15
   1   5   2 2706.50  120.30
   1  -5  -2 2863.48  107.11
   1  -5   2 2941.72  102.76
  -1   5   2 2683.30  104.17
  -1   5   2 2898.80   81.53
   1   1  -4 1525.94   69.00
  -1   1   4 1526.23   79.61
   1   1   4 1527.44   63.83
  -1  -1   4 1602.88   76.37
  -1   1  -4 1580.22   74.97
  -1   1  -4 1395.33   42.18
   1  -1  -4 1554.57   68.75
  -1  -1  -4 1511.71   71.89
  -1  -1  -4 1401.24   62.27
   1  -1  -4 1596.66   72.25
   1  -1   4 1377.39   76.26
   1   1  -4 1349.14   49.63
   4  -2  -2 2906.71  110.88
   4   2  -2 3120.67   81.16
   4   2   2 2745.08   93.09
  -4   2  -2 2831.66  101.11
  -4   2  -2 2637.30   89.25
  -4  -2  -2 2738.10  118.55
  -4  -2  -2 2768.15   75.43
  -4   2   2 3073.71  119.20
  -3  -2  -3  299.92   43.84
  -3   2   3  287.31   42.25
   3  -2  -3  267.77   53.00
  -3  -2   3  302.28   46.45
  -3   2  -3  311.11   37.82
  -3   2  -3  281.71   28.97
  -3   2  -3  254.45   40.87
   3   2   3  282.76   25.34
   3   2  -3  236.47   34.41
   1  -4   327704.78  636.56
  -1  -4  -327947.31  661.26
  -1  -4   327770.61  653.34
   1  -4  -327950.13  646.48
  -1   4   327181.64  489.87
  -1   4   328038.68  568.54
  -1  -4   326832.54  353.06
   1   4   326955.18  623.61
  -1   4  -327120.63  618.55
   1   4  -327561.52  630.32
  -5   0   0   28.28   30.90
   5   0   0  -27.23   14.40
  -5   0   0   29.36   30.44
   0  -6   069798.91 1452.23
   0   6   069224.98 1534.94
   0   2  -4 1300.08   79.16
   0  -2  -4 1272.93   68.61
   0  -2  -4 1165.08   69.10
   0  -2   4 1142.89   72.29
   0   2   4 1185.53   60.11
   5   1   0   10.27   18.51
  -5  -1   0  -34.37   26.92
  -5   1   0   24.83   31.06
  -5  -1   0    3.94   33.32
  -3   4   2   34.43   19.99
  -3  -4  -2    6.56    9.19
  -3  -4  -2  -23.69   36.35
  -3   4  -2  -13.26   41.96
   3   4   2   12.38    8.23
  -3   4  -2   22.66   31.21
  -3   4   2   13.63   35.27
  -3  -4   2  -19.43   39.67
   3  -4  -2   15.59   34.60
   3   4  -2   -4.40   31.61
  -3  -4   2   59.12   28.94
   3  -4   2   -4.34   20.27
   1   6   0  -44.10   36.05
  -1   6   0   -3.75   24.29
  -1   6   0   54.16   40.62
  -1  -6   0   26.10   22.83
   1  -6   0    4.45   27.97
   1  -2   4 2077.91  101.62
   1   2  -4 2262.34   54.82
  -1   2   4 2217.65   89.04
   1   2  -4 2273.90   99.62
  -1   2  -4 2269.27   45.68
   1   2   4 2213.14   70.66
  -1  -2  -4 2032.81   85.27
   1  -2  -4 2287.34   93.82
  -1  -2  -4 1979.91   85.67
   1  -2  -4 2302.62   83.82
  -1  -2   4 2055.85   98.50
  -5   0  -112628.52  246.65
  -5   0  -112543.15  305.22
  -5   0  -112092.32  312.54
  -2   0  -4  -10.64   25.70
  -2   0  -4  -45.28   32.99
   2   0  -4  -53.01   29.63
  -2   0   4  103.28   42.68
   2   0   4  -16.80   24.56
   2   0  -4  -20.01   32.01
   3   5   0    4.73   34.03
  -3   5   0   28.16   28.35
  -3   5   0  -56.61   41.44
   3  -5   0   48.96   30.04
  -3  -5   0   20.86   22.75
   0   6   1   -3.42   21.46
   0  -6  -1   59.87   41.32
   0   6   1   57.74   32.96
   0  -6   1   -3.40   25.94
   0  -6   1   24.51   31.73
   0   6  -1   -1.65   34.23
   5  -1  -1  491.93   60.59
  -5   1  -1  624.91   61.75
  -5  -1  -1  577.88   48.22
   5   1   1  580.06   39.80
  -5   1  -1  577.82   61.92
  -5  -1   1  651.07   66.74
  -5   1  -1  554.99   32.99
  -5  -1  -1  497.74   62.18
  -5   1   1  453.37   52.68
   5   1  -1  557.57   35.23
  -5  -1   1  643.15   61.41
  -2   5   2  577.08   47.57
  -2   5  -2  497.90   53.86
  -2  -5   2  489.52   38.02
  -2  -5   2  436.56   46.10
  -2  -5  -2  557.11   65.64
   2   5  -2  457.73   53.34
   2  -5  -2  532.80   65.18
   2   5   2  500.60   54.21
  -2   5   2  510.23   35.92
  -2   5  -2  506.61   59.28
   2  -5   2  419.42   32.98
  -2   1  -4  115.45   24.13
   2  -1  -4    0.92   35.16
   2  -1   4  155.90   39.15
   2   1   4  107.43   26.68
   2   1  -4  105.71   30.69
  -2   1   4  127.31   44.30
   2   1  -4   52.02   38.24
  -2  -1  -4   18.63   35.86
  -2   1  -4  100.94   37.52
   2  -1  -4  141.01   38.57
  -2  -1   4  155.97   41.92
   4   4   0 5610.49  172.94
  -4  -4   0 6260.20  181.01
  -4   4   0 5950.06  172.62
  -4   4   0 5609.46  117.28
   4  -4   0 5613.04  159.83
  -4  -4   0 5792.25  134.23
   1  -6   1   39.42   27.99
  -1  -6   1   41.10   33.16
  -1   6   1   29.24   34.67
  -1   6  -1   43.72   47.21
  -1   6  -1  -10.87   30.98
  -1  -6   1   26.38   30.93
  -1   6   1  132.00   30.79
  -1  -6  -1   81.37   18.29
   1   6  -1   48.11   42.21
  -1  -6  -1   23.27   42.35
   1   6   1   50.57   41.14
   1  -6  -1   82.06   34.66
  -5   2   0    5.15   14.15
  -5  -2   0   29.96   42.38
   5  -2   0   33.19   32.06
  -5  -2   0    1.39   29.35
  -5   2   0    2.73   33.20
  -2   4   3 4485.53  130.28
  -2  -4   3 4534.36   99.92
  -2   4  -3 4606.92  141.38
  -2  -4  -3 4540.98  145.22
  -2   4   3 4609.46  123.91
   2  -4   3 4531.38  146.82
   2   4  -3 4671.07  151.75
   2   4   3 4707.79  156.14
  -2  -4   3 4496.20  158.27
   2  -4  -3 4572.65  152.63
  -3   5  -1 1672.97   73.82
   3  -5  -1 1765.47   94.00
  -3   5   1 1821.09   77.77
  -3   5  -1 1504.63   97.85
  -3  -5   1 1589.37   71.60
  -3  -5  -1 1765.62   92.42
  -3   5   1 1786.16   67.97
   3   5  -1 1634.26   91.60
   3   5   1 1746.75   82.20
   3  -5   1 1636.71   71.80
  -3  -5   1 1642.64   80.45
  -4  -3   2  364.39   49.19
   4   3  -2  334.17   42.70
   4  -3  -2  302.11   49.66
   4   3   2  205.70   41.87
  -4   3  -2  415.45   43.28
  -4  -3  -2  251.27   26.13
  -4  -3   2  315.97   44.18
  -4   3  -2  273.64   48.08
  -4  -3  -2  244.09   49.32
  -4   3   2  398.06   44.42
   4  -3   2  266.72   37.48
   3   3  -3 7355.36  189.98
  -3   3   3 7505.90  213.05
   3   3  -3 7425.23  170.44
  -3   3  -3 7616.36  213.42
   3  -3  -3 7879.30  220.00
  -3   3   3 7582.86  146.79
  -3  -3  -3 7570.29  215.34
   3  -3   3 7589.53  140.27
   3   3   3 7670.82  215.68
  -3   3  -3 7349.83  208.50
  -4  -4   1 1748.09   87.82
  -4   4   1 1483.08   46.65
   4  -4   1 1456.98   69.76
   4   4   1 1532.93   81.84
   4   4  -1 1394.21   78.02
  -4  -4   1 1416.55   74.23
  -4  -4  -1 1537.94   78.96
   4  -4  -1 1514.48   78.77
  -4   4  -1 1493.02   75.92
  -4   4  -1 1521.13   57.79
  -4  -4  -1 1391.35   47.59
  -4   4   1 1329.76   75.13
  -4   0  -3 7487.62  204.43
  -4   0   3 6858.58  209.86
  -4   0  -3 6998.82  187.50
   4   0  -3 6532.63  124.53
  -4   0  -3 6762.65  175.91
   0   3  -4  -27.78   32.51
   0  -3  -4  -48.81   32.61
   0   3  -4  -19.57    8.00
   0  -3   4  -31.35   44.30
   0   3   4  -26.71   27.60
   5  -2  -111017.94  294.05
  -5   2   111569.35  321.82
   5  -2   110522.30  270.00
  -5  -2  -110883.63  294.92
   5   2   110875.63  240.79
  -5   2  -111235.37  307.33
  -5   2  -111384.56  213.98
  -5  -2  -111187.84  247.84
  -2   6   0 1506.39   70.35
   2   6   0 1298.56   95.60
   2  -6   0 1414.70   78.17
  -2  -6   0 1528.48   80.89
  -2   6   0 1435.53   77.89
  -2   2  -4  281.59   25.42
   2  -2  -4  298.35   41.03
  -2  -2  -4  198.58   44.28
  -2   2  -4  250.33   49.95
  -2   2   4  286.74   42.26
  -2  -2  -4  308.96   52.85
   2   2   4  268.40   29.34
   2   2  -4  245.90   40.85
   2   2  -4  288.93   32.88
   2  -2  -4  301.38   51.19
  -2  -2   4  407.84   52.53
  -4   1  -3 3706.22  112.75
   4   1  -3 3935.14  118.27
   4   1  -3 3556.23   89.23
  -4   1   3 3501.05  143.65
  -4   1  -3 3588.49  114.62
   4  -1  -3 3644.58   72.91
  -4  -1   3 4002.97  137.63
  -4   1  -3 3575.25  125.52
  -4  -1  -3 3823.28  104.78
  -4  -1  -3 3476.10  115.14
   1   3  -4  464.88   24.51
   1   3   4  453.77   37.62
  -1   3  -4  390.44   49.41
  -1  -3   4  450.54   56.27
  -1  -3  -4  379.06   46.66
  -1  -3  -4  431.85   59.16
   1   3  -4  510.49   48.37
  -1   3   4  395.11   42.15
   1  -3  -4  604.49   58.12
   1  -3   4  528.27   56.95
   0  -5   3   42.17   43.05
   0   5  -3   38.09   37.44
   0  -5  -3  -42.36   34.88
   0   5   3    8.69   21.02
   0   5   3   57.20   33.98
  -5   0   2 7362.45  214.34
   5   0  -2 8783.72  230.21
  -5   0  -2 7286.77  184.89
  -5   0  -2 7813.16  211.97
  -5   0  -2 7417.44  208.88
  -2  -6  -1  222.56   43.69
   2  -6   1  157.36   34.19
  -2  -6  -1  177.31   20.19
   2   6  -1  142.57   56.72
  -2  -6   1  184.38   36.20
  -2   6   1  184.77   39.27
   2   6   1  207.27   45.66
  -2   6   1  158.82   34.97
   2  -6  -1  303.39   38.75
  -2   6  -1  189.21   37.53
  -2  -6   1  207.79   39.13
   0   6   245983.38  724.50
   0   6   244554.15 1032.72
   0  -6  -245629.86 1085.14
   0  -6   244263.77 1018.90
   0  -6   244757.46  757.69
   0   6  -244037.03 1085.40
   1  -5   3 3424.96  125.20
  -1   5   3 3332.56   89.39
  -1  -5   3 3503.08   72.31
  -1   5   3 3637.66  120.79
   1   5   3 3551.24  126.41
  -1   5  -3 3689.59  144.67
  -1  -5  -3 3516.79  149.97
   1   5  -3 3441.21  128.05
  -1  -5   3 3306.68  118.84
   1  -5  -3 3355.64  132.61
   5   3   0  -15.19   30.03
  -5  -3   0   85.29   46.06
   5  -3   0   12.43   32.13
  -5  -3   0  -26.42   29.20
  -5   3   0  -52.90   42.96
  -5   3   0   25.92   16.08
  -5   1   2   15.71   38.22
  -5  -1   2  126.85   46.52
  -5  -1  -2   -8.68   34.02
  -5   1  -2   34.31   33.48
  -5   1  -2   44.38   41.71
   5   1  -2   31.00   32.62
  -5  -1  -2   23.77   35.50
  -5  -1  -2   65.33   31.79
   5  -1  -2   55.67   37.80
  -5   1  -2   53.78   32.46
  -4  -2  -3 3435.45  135.44
   4   2  -3 3456.90  100.23
  -4  -2   3 3756.50  151.18
  -4   2   3 3524.03  127.33
  -4  -2  -3 3761.20   94.58
  -4   2  -3 3556.99  102.71
   4  -2  -3 3504.97  138.20
  -4   2  -3 3251.02  121.43
  -4   2  -3 3297.39  128.09
   3   0  -4  151.40   34.19
   3   0   4  155.53   35.34
   3   0  -4  195.09   33.39
  -3   0   4  147.50   44.68
  -3   0  -4  134.90   39.47
  -3   0  -4  147.75   31.45
   1   6  -2 3007.51  132.67
   1  -6   2 2946.65  119.82
  -1   6   2 2999.70  104.46
  -1  -6  -2 3158.05  134.77
   1  -6   2 2892.16   73.20
   1   6   2 2973.51  118.32
   1  -6  -2 2902.30  118.45
  -1   6   2 3034.74   87.71
  -1  -6   2 2852.71  115.57
  -1   6  -2 2869.51  110.17
  -1  -6   2 3112.71   90.53
   3   5  -2  185.26   50.82
  -3   5   2  138.54   40.35
  -3   5  -2   90.90   43.80
   3   5   2  159.71   52.55
  -3   5   2  125.83   31.54
  -3  -5   2  174.08   35.25
  -3  -5   2  110.05   36.33
  -3   5  -2  123.52   44.02
   3  -5   2   98.24   26.39
   3  -5  -2  121.62   46.77
  -3  -1  -4   81.98   48.48
  -3   1  -4   36.04   27.49
  -3  -1   4   80.20   41.91
   3  -1   4   77.58   30.22
  -3  -1  -4   90.40   35.80
   3   1   4   20.74   26.35
   3  -1  -4   44.49   33.09
   3   1  -4  127.25   33.31
  -3   1  -4    0.02   36.38
   3  -1  -4   48.97   28.54
   3   1  -4   60.97   33.33
  -3   1   4   66.38   40.01
   5  -3  -1  538.27   55.14
  -5   3  -1  503.77   32.88
   5   3   1  625.80   50.45
  -5  -3   1  494.02   49.45
  -5  -3   1  522.65   46.01
   5   3  -1  622.39   49.16
  -5  -3  -1  584.03   68.86
  -5   3   1  390.07   65.31
  -5  -3  -1  486.31   38.83
   5  -3   1  460.90   46.20
  -5   3  -1  361.38   50.83
  -2  -3  -4 7902.10  219.06
  -2   3  -4 8148.16  226.81
   2  -3   4 7638.26  222.60
  -2  -3   4 8339.92  265.54
   2  -3  -4 7961.91  198.61
  -2   3   4 7522.23  195.23
   2  -3  -4 7834.27  232.19
  -2  -3  -4 7771.22  237.89
   2   3  -4 7994.09  155.02
   2   3  -4 7810.15  221.23
   2   3   4 8158.19  148.45
  -4  -4   2  542.10   57.29
  -4   4  -2  563.89   49.84
  -4  -4  -2  568.53   25.90
  -4   4   2  550.10   53.76
   4   4  -2  481.72   47.29
   4  -4   2  534.93   42.04
  -4  -4  -2  452.69   55.60
   4   4   2  673.86   56.00
  -4   4  -2  663.65   70.18
  -4  -4   2  491.66   51.25
  -4   4   2  557.16   31.37
   4  -4  -2  512.78   57.28
  -3   4   3 1006.72   66.39
  -3   4   3 1007.85   44.89
   3   4  -3 1083.03   61.76
   3  -4   3 1029.43   38.90
  -3  -4   3 1095.22   62.35
   3  -4  -3 1096.74   74.96
   3   4   3 1022.03   69.66
  -3   4  -3 1070.66   70.13
  -3   4  -3 1114.88   71.82
  -5   2  -2 3451.21  104.69
   5   2  -2 4039.25  125.59
   5  -2   2 2873.59   96.55
  -5  -2  -2 3068.10  136.36
  -5   2  -2 3418.22  123.07
   5  -2  -2 3653.39  144.99
  -5   2   2 3456.89  128.65
  -5  -2  -2 3361.64  101.79
   5   2   2 3190.93  114.05
   4  -5   0 3007.75  119.16
  -4   5   0 2668.79   76.27
  -4  -5   0 2802.42   84.72
  -4   5   0 3037.74  132.28
  -4  -5   0 2866.72  118.45
   4   5   0 2954.47  123.20
   0   4   435043.71  821.10
   0   4  -435201.18  873.97
   0  -4   435032.64  869.38
   0   4   434424.56  602.99
   0  -4  -434597.79  840.14
  -2  -5   316904.52  431.88
  -2  -5   316667.18  304.66
   2   5   317254.64  437.29
   2  -5   317260.17  441.03
  -2   5   316941.83  375.68
  -2  -5  -316478.89  456.41
  -2   5   316310.91  364.64
   2  -5   316495.75  228.95
   2   5  -316681.59  443.84
   2  -5  -316818.91  437.78
  -2   5  -316549.82  430.14
  -3  -6   0   22.81   37.28
   3  -6   0   18.59   34.53
  -3  -6   0  -26.99   22.02
  -3   6   0   47.55   33.14
  -3   6   0  -21.24   29.00
   3   6   0  -21.41   35.68
   3   2  -4  321.79   40.23
   3  -2   4  461.92   56.62
   3   2  -4  334.18   36.31
  -3  -2  -4  347.84   43.08
   3  -2  -4  328.37   39.95
   3  -2  -4  400.36   59.44
   3   2   4  305.84   29.27
  -3  -2  -4  429.80   61.87
  -3  -2   4  357.15   68.85
  -3   2  -4  332.83   47.76
  -3   2   4  267.47   56.39
   0   7   0   -9.59   40.14
   0  -7   0  -32.09   29.13
  -1   4   4 1140.12   60.10
   1   4  -4 1015.08   29.25
   1   4  -4 1052.61   70.70
   1  -4   4 1197.82   76.14
   1   4  -4 1048.89   70.45
  -1   4  -4 1228.75   87.35
   1   4   4 1107.36   40.03
   1   4   4 1062.53   78.22
  -1   4   4 1134.87   54.15
  -1  -4   4 1255.64   73.56
   1  -4  -4  962.66   67.30
  -1  -4  -4 1095.43   77.93
  -2  -6   2  439.30   40.61
  -2  -6   2  388.10   46.54
  -2   6   2  576.46   50.77
   2   6  -2  425.00   56.21
  -2   6  -2  422.12   51.35
  -2   6  -2  444.03   52.23
   2  -6   2  421.46   32.69
   2  -6  -2  450.53   63.09
  -2   6   2  499.23   48.97
  -4  -5  -1  262.64   25.76
   4  -5  -1  239.06   58.12
   4  -5   1  319.03   47.77
  -4  -5  -1  286.52   44.70
  -4  -5   1  229.91   43.58
   4   5   1  311.12   54.58
  -4   5  -1  426.92   59.37
   4   5  -1  340.20   47.22
  -4   5  -1  205.95   39.87
  -4  -5   1  309.07   42.13
  -4   5   1  341.49   61.46
  -4  -3   3 1011.51   80.36
   4  -3  -3  888.85   67.76
  -4   3  -3  884.15   75.47
  -4   3  -3  879.22   55.62
  -4  -3  -3  751.15   59.22
   4   3  -3  939.37   58.17
  -4   3   3  951.71   33.35
   4   3   3  845.29   60.37
  -4   3   3  887.56   73.11
   4  -3   3  960.51   46.18
   4   3  -3  949.02   58.90
   0   0  -5    9.00   26.19
   0   0   5   80.08   43.41
   0   0  -5   53.63   37.59
  -1  -7   0   -4.76   36.88
   1   7   0    0.26   41.31
  -1  -7   0   25.58   24.02
  -1   7   0   60.06   26.15
  -1   7   0   10.11   38.60
   1  -7   0  -66.74   34.76
  -3   6   1  369.38   52.20
   3   6  -1  319.81   54.53
   3   6   1  385.63   51.32
  -3   6   1  386.76   46.08
  -3  -6  -1  312.82   22.68
  -3  -6  -1  489.07   49.64
  -3  -6   1  361.40   46.17
  -3   6  -1  388.95   49.84
   3  -6  -1  369.53   46.34
  -3  -6   1  397.35   43.10
   3  -6   1  333.44   46.11
   0  -7   1  497.22   45.12
   0   7   1  400.65   36.35
   0  -7  -1  600.97   61.86
   0  -7   1  521.93   50.74
   0   7   1  461.45   57.31
   0   7  -1  428.41   59.21
   0  -1   5  -17.62   33.85
   0  -1  -5  125.28   32.32
   0  -1  -5   36.70   43.04
   0   1  -5   38.76   36.63
   0   1   5   35.70   38.60
  -6   0   018386.14  478.97
  -6   0   017318.11  468.19
   1   0  -5 1860.31   73.52
   1   0  -5 2064.91   90.73
   1   0   5 1958.11   81.18
  -1   0   5 1884.09  105.73
  -1   0  -5 1963.71   67.10
  -1   0  -5 2085.15  106.50
  -5   4   0  -51.58   37.66
  -5   4   0    3.64   18.66
   5  -4   0  -28.96   32.72
  -5  -4   0   32.95   35.87
   5   4   0   -0.38   33.56
  -5  -4   0  -11.49   27.08
  -6   1   0 9572.74  290.79
   6   1   0 9717.43  188.24
   6  -1   0 9246.31  277.09
  -6  -1   0 9689.32  284.31
   1   7  -1 1063.34   91.12
  -1  -7  -1  995.96   74.87
   1  -7   1  933.03   56.19
   1   7   1 1016.94   73.24
  -1  -7  -1  875.36   37.07
  -1   7  -1 1050.13   78.01
  -1   7   1  979.94   57.31
  -1  -7   1  843.81   59.10
  -1  -7   1  871.82   60.78
  -1   7   1 1079.94   77.26
   1   1   5 1311.90   70.59
   1  -1  -5 1023.19   64.46
   1  -1  -5  964.40   73.58
  -1  -1   5  957.68   81.31
   1   1  -5  975.37   47.75
  -1  -1  -5 1196.17   81.95
  -1   1   5 1134.89   83.63
   1  -1   5  986.59   75.58
  -1  -1  -5  923.56   58.17
  -1   1  -5 1002.87   71.25
  -5  -3   2   -1.62   40.32
  -5   3  -2   34.42   25.98
   5  -3  -2  -68.84   37.64
  -5   3  -2   42.47   41.96
  -5  -3   2  -23.85   32.51
   5   3  -2   22.48   34.84
   5  -3   2   -4.82   30.70
  -5   3   2  -27.10   44.53
   5   3   2   85.73   37.04
   6   0   1  348.80   33.49
  -6   0  -1  259.90   49.96
  -6   0  -1  238.62   49.43
   6   0  -1  192.12   47.10
   6   0  -1  312.03   20.66
  -5  -4   118319.02  430.83
  -5  -4  -118272.22  350.19
   5  -4   118608.88  457.98
   5   4  -118774.19  437.43
  -5  -4  -118608.04  503.63
  -5   4  -118619.43  366.43
   5  -4  -118529.38  481.83
  -5   4  -119156.19  539.75
  -5   4   119387.99  531.81
  -5   0  -315573.31  408.50
  -5   0  -315805.59  402.19
  -5   0  -316221.72  386.54
   2   4  -4 1416.64   91.76
  -2  -4   4 1351.85   88.07
  -2  -4  -4 1405.80   78.54
  -2   4   4 1474.04   74.34
  -2   4   4 1705.32   70.25
   2   4   4 1458.18   41.39
   2  -4  -4 1399.17   79.94
   2  -4   4 1519.92   86.76
  -2   4  -4 1511.12   84.20
   2   4   4 1429.07   83.40
   2   4  -4 1408.91   45.33
   3   3   4 5002.36  103.13
  -3   3  -4 5052.01  106.85
   3  -3  -4 4903.64  132.67
   3  -3   4 5287.55  168.78
  -3   3  -4 4952.45  161.29
  -3  -3   4 4661.51  173.51
   3  -3  -4 4896.90  157.37
  -3  -3  -4 4799.53  165.80
   3   3  -4 5004.49  157.28
   3   3  -4 5067.79  127.86
  -3  -3  -4 4835.02  166.86
   0  -6   3  115.35   42.57
   0  -6  -3  -21.66   47.40
   0   6   3  -75.44   38.76
   0   6  -3  -18.39   38.91
   0  -6   3    6.31   15.04
   0  -2   5   67.62   37.99
   0   2   5   56.87   33.96
   0  -2  -5  -39.30   31.82
   0   2  -5   11.25   17.11
   0  -2  -5   47.79   36.26
   0   2  -5  -11.26   45.63
  -6   1  -1   77.90   33.94
  -6   1  -1   70.46   22.29
   6   1  -1   23.71   23.56
   6   1  -1  -61.09   26.27
   6  -1  -1   30.74   46.16
  -6   1   1  -26.48   36.82
   6  -1   1   14.78   24.46
  -6  -1  -1  -24.86   36.56
  -6  -1  -1  -19.09   46.36
  -6  -1   1   65.59   33.58
   6   1   1   44.13   25.93
  -2  -7   0  288.81   42.65
   2  -7   0  204.74   47.91
  -2   7   0  249.41   46.08
  -2  -7   0  184.16   33.79
  -2   7   0  263.49   47.35
   2   7   0  265.39   52.71
   5   1  -3   29.17   23.52
  -5   1   3   55.30   50.63
  -5  -1  -3   35.47   33.62
  -5  -1   3  120.29   38.68
  -5   1  -3    4.71   33.08
  -5   1  -3   -5.06   41.72
   5  -1  -3   28.77   38.54
   5   1  -3   23.35   43.18
  -5  -1  -3   99.73   34.42
  -4   0   4  296.41   62.75
  -4   0  -4  441.31   43.11
   4   0  -4  412.69   56.23
   4   0  -4  361.01   42.56
   6   2   037189.26  748.47
  -6  -2   036913.92  961.57
   6  -2   036744.00  931.21
  -6   2   038262.29  528.96
  -6   2   036182.90  949.89
  -6  -2   040118.18  884.64
   1  -6  -321236.95  595.28
  -1   6   322194.09  426.77
   1  -6   321262.56  309.00
   1  -6   320910.79  548.98
  -1  -6  -320965.58  581.99
  -1  -6   320792.97  536.27
  -1   6   322143.46  532.06
  -1   6  -321480.30  574.91
   1   6  -321691.40  569.44
   1   6   321412.51  555.78
   1  -2  -5  516.20   56.26
  -1  -2  -5  327.95   52.67
  -1   2   5  506.88   54.50
   1  -2   5  402.57   58.56
   1  -2  -5  490.03   48.54
   1   2  -5  385.84   29.76
  -1  -2   5  367.66   67.90
   1   2  -5  340.34   58.65
  -1  -2  -5  386.29   50.09
  -1   2  -5  358.67   54.43
   1   2   5  448.92   47.49
   2   0  -5 1393.81   77.06
   2   0  -5 1349.75   68.93
  -2   0  -5 1638.28   87.17
   2   0   5 1337.25   63.90
  -2   0   5 1178.77   89.25
   4   5  -2  411.01   62.11
  -4   5   2  428.82   49.79
  -4   5   2  406.75   32.90
  -4  -5  -2  389.10   20.70
  -4  -5  -2  506.03   59.31
   4  -5   2  408.20   40.96
   4  -5  -2  306.84   69.75
  -4   5  -2  493.50   47.51
  -4  -5   2  392.75   51.58
  -4   5  -2  383.88   69.45
  -4  -5   2  474.29   61.53
  -3   5  -3 4465.19  163.31
   3  -5   3 4850.78  104.24
  -3   5   3 4753.59  155.31
  -3   5  -3 4958.81  181.96
  -3  -5   3 4767.16  161.52
  -3   5   3 4726.50  126.72
  -3  -5  -3 4848.66  166.11
  -3  -5   3 4593.74  123.39
   3   5  -3 4710.75  161.33
   3  -5  -3 4937.27  173.05
   3   5   3 4905.34  166.12
  -4   1  -4 1371.53   86.18
  -4  -1  -4 1647.56  102.76
  -4   1  -4 1371.42   70.87
   4   1  -4 1346.11   79.60
  -4   1   4 1440.54   84.81
  -4  -1   4 1541.77  103.04
  -4  -1  -4 1435.90   84.20
   4  -1  -4 1532.81   56.43
  -4   1  -4 1672.70   82.54
   4   1  -4 1449.37   62.57
   4   1   4 1481.50   58.42
   4  -1  -4 1381.03   75.26
   2   7  -1  804.84   75.06
   2  -7   1  833.52   54.39
  -2   7   1  842.66   69.01
   2  -7  -1  947.97   69.81
  -2  -7   1  817.08   55.75
  -2   7  -1  864.43   67.53
  -2  -7   1  937.75   62.49
  -2   7  -1  808.75   57.07
   2   7   1  914.77   72.44
  -2  -7  -1  908.65   63.00
  -2  -7  -1  707.16   34.93
  -2   7   1  795.86   61.34
   2  -1   5 2689.40  119.12
   2   1  -5 2812.94  103.18
   2   1  -5 3083.84   95.93
  -2   1  -5 3018.41   85.47
  -2  -1  -5 2812.05  133.70
  -2  -1   5 2822.71  125.18
  -2   1   5 2578.30  124.15
   2  -1  -5 2855.47  110.09
   2   1   5 2697.23   97.59
   2  -1  -5 2778.73  109.75
  -2  -1  -5 2596.08  100.37
   3   6  -2    6.26   44.48
   3  -6  -2   65.40   45.02
   3   6   2   63.96   47.96
  -3  -6   2   10.68   32.13
  -3  -6  -2  227.12   47.92
  -3   6  -2   86.11   38.33
  -3   6   2  -82.18   32.71
  -3   6  -2   35.84   38.01
  -3   6   2  -42.44   32.11
  -3  -6   2  -14.39   38.24
   4  -4  -3 2720.84  133.91
  -4   4   3 2309.30   67.10
  -4   4  -3 2511.28  104.17
   4   4  -3 2256.63  100.01
   4  -4   3 2315.81   74.82
   4   4   3 2361.25  103.42
  -4  -4   3 2533.69   92.60
  -4  -4  -3 2432.64   54.04
  -4   4  -3 2405.50  125.22
  -4   4   3 2499.40  115.07
  -4  -4  -3 2404.49  103.64
   0  -7   2   31.47   27.33
   0   7  -2   44.49   50.01
   0  -7  -2  -18.94   38.33
   0  -7   2  -51.65   31.44
   0   7   2   -0.89   20.49
   0   7   2   86.96   45.03
   0   5   4   37.75   23.31
   0  -5  -4  -13.52   54.28
   0   5  -4  114.44   50.03
   0   5   4   49.04   35.81
   6  -2  -1 1555.66   82.08
   6   2   1 1353.27   62.67
   6   2  -1 1374.31   59.21
  -6  -2  -1 1256.77   81.71
  -6   2   1 1303.55   82.53
   6  -2   1 1319.77   76.11
  -6  -2  -1 1300.72   74.30
  -6  -2   1 1547.23   75.97
  -6  -2   1 1682.80   92.14
  -6   2  -1 1442.05   81.04
  -5  -2   312322.34  346.73
  -5   2  -311201.31  284.22
  -5  -2  -310569.17  325.25
  -5   2  -310515.36  320.34
   5  -2  -311435.66  342.05
  -5  -2  -310891.53  251.81
  -5   2  -311348.78  284.00
  -5   2   311195.38  332.35
   1  -7   2  123.08   26.38
  -1  -7   2  176.16   42.05
   1   7   2  -28.56   56.15
  -1   7   2   98.85   29.86
  -1  -7   2   35.34   28.87
   1  -7  -2   13.86   50.71
   1   7  -2  132.60   51.09
  -1   7  -2   77.15   52.26
   1  -7   2   46.38   38.02
  -1  -7  -2  -14.85   45.17
  -1   7   2   24.83   45.76
   1  -5  -4  442.98   72.03
   1  -5   4  505.63   58.58
   1   5   4  520.01   61.88
   1   5  -4  534.20   58.27
   1   5  -4  462.07   20.98
  -1   5   4  451.06   46.96
  -1  -5  -4  438.39   58.31
  -1   5  -4  477.14   70.49
  -1  -5   4  448.15   72.34
  -1   5   4  463.19   45.52
   1   5   4  493.46   26.46
   4  -6   0  484.45   60.40
  -4   6   0  417.51   65.79
  -4  -6   0  471.00   38.16
  -4  -6   0  500.26   64.21
  -4   6   0  424.65   42.66
   4   6   0  465.58   57.87
  -4  -2   4 3917.87  151.65
  -4  -2  -4 4299.34  150.73
  -4   2   4 3840.57  157.19
   4  -2  -4 3973.92  161.18
   4   2  -4 3852.87  121.01
   4   2   4 4008.84  107.75
  -4   2  -4 3921.95  151.34
  -4   2  -4 3993.89  153.63
   4  -2  -4 4118.02   99.05
  -4  -2  -4 3740.78  139.95
  -4   2  -4 4013.47  110.70
   4   2  -4 3999.53  130.33
   0   3  -5  110.42   42.39
   0   3   5   92.58   34.82
   0   3  -5   63.72   12.11
   0  -3   5  127.06   44.13
   0  -3  -5  105.82   39.66
   0  -3  -5  109.94   35.10
  -6   0  -216743.56  452.80
  -6   0  -217378.12  451.69
   6   0  -216388.34  464.15
  -6   0  -217174.78  398.03
  -6   0   219633.34  515.77
  -5  -4  -2 1184.99   50.08
  -5   4  -2 1216.93   67.14
   5   4   2 1168.27   85.18
   5   4  -2 1281.81   72.87
  -5   4   2 1286.60   78.92
  -5   4  -2 1237.11   86.72
   5  -4   2 1216.45   65.81
  -5  -4   2 1420.49   71.19
  -5   4   2 1201.28   37.55
   5  -4  -2 1244.18  101.42
  -5  -4  -2 1167.08   98.97
  -5  -4   2 1533.51   84.28
   2   6   3 3719.80  144.10
  -2   6  -3 3850.26  141.04
   2  -6   3 3846.26  144.10
  -2  -6   3 3840.77  151.02
  -2  -6  -3 3666.06  147.72
   2   6  -3 3644.99  154.66
  -2   6   3 3791.74  120.28
  -2   6   3 3825.81  125.77
  -2  -6   3 3584.22   97.51
   2  -6  -3 3527.77  146.78
  -2   2  -5 3477.36   75.76
  -2  -2  -5 3562.93  124.45
  -2   2   5 3800.53  145.52
   2   2  -5 3850.91  131.06
   2  -2  -5 3823.99  128.77
  -2  -2  -5 3498.81  137.93
   2  -2  -5 3637.17  118.25
  -2   2  -5 3746.02  146.68
   2  -2   5 3426.44  129.46
   2   2  -5 3802.68  105.10
  -2  -2   5 3685.17  177.21
  -6   3   018511.67  523.54
   6  -3   017727.71  483.53
   6   3   018200.34  435.12
  -6  -3   018233.12  437.39
  -6   3   018915.09  286.63
  -6  -3   018526.53  513.98
  -6   1  -2 5703.11  208.37
   6   1  -2 6484.12  122.86
  -6  -1   2 6657.39  205.10
   6   1   2 5793.43  159.21
  -6  -1  -2 5900.16  180.07
  -6   1   2 5560.61  201.41
   6  -1  -2 5914.19  209.27
   6   1  -2 6582.83  201.02
   1   3   5  907.18   52.10
   1  -3  -5  929.01   62.80
   1   3  -5 1057.32   73.36
  -1   3  -5  845.95   90.70
   1   3  -5  872.97   35.33
  -1  -3   5  840.87   78.18
   1  -3  -5 1214.86   77.00
  -1   3   5 1129.52   68.23
   1  -3   5  963.83   72.24
  -1  -3  -5  917.34   72.36
  -1  -3  -5 1125.37   71.20
  -5   5   0   48.80   40.36
  -5  -5   0  -31.78   47.26
  -5   5   0  -11.30   21.93
  -5  -5   0  -27.18   27.11
   5   5   0   10.14   40.90
   5  -5   0  -20.01   34.42
  -4  -6   1 1744.01   79.55
  -4   6   1 1774.33   70.49
   4   6   1 1756.59  104.36
   4  -6  -1 1690.76  102.46
   4  -6   1 1662.65   82.15
  -4  -6   1 1830.41   95.56
  -4  -6  -1 1489.45   81.16
  -4   6   1 1815.60   99.52
  -4   6  -1 1862.78  109.90
  -4   6  -1 1530.48   77.64
   4   6  -1 1873.88   95.15
  -3   4   4  521.70   61.25
  -3   4   4  563.22   42.28
  -3  -4  -4  419.88   57.59
   3   4  -4  626.33   39.07
   3   4  -4  483.47   50.88
  -3  -4   4  455.86   75.52
   3   4   4  502.42   25.15
   3   4   4  575.00   59.16
   3  -4  -4  570.97   60.70
  -3  -7   0   28.05   24.86
  -3   7   0  -11.67   42.27
  -3  -7   0  -50.94   34.44
  -3   7   0  -25.06   40.79
   3  -7   0  -25.46   39.98
   3   7   0  -17.60   52.51
   6   3  -1 1446.99   77.82
  -6   3  -1 1299.72   84.93
   6  -3  -1 1282.17   83.31
  -6   3  -1 1245.06   51.24
  -6   3   1 1349.87   88.26
  -6  -3  -1 1388.44   86.90
   6  -3   1 1271.73   86.25
  -6  -3   1 1716.32  106.44
  -6  -3   1 1432.60   84.68
   6   3   1 1628.15   77.12
  -6  -3  -1 1492.00   68.62
  -5   5   1  248.43   55.65
   5   5   1  299.25   58.31
  -5   5  -1  316.37   41.97
   5   5  -1  406.10   60.68
   5  -5  -1  272.54   52.40
  -5  -5   1  245.76   46.92
  -5  -5  -1  291.28   52.33
  -5   5  -1  379.55   55.76
  -5   5   1  290.40   24.81
   5  -5   1  246.09   52.54
  -5  -5  -1  311.45   33.65
  -2   7   2 2693.94  108.48
  -2   7  -2 2343.93  108.71
  -2   7   2 2693.39   96.98
  -2  -7  -2 2582.79  114.01
   2   7  -2 2832.53  128.97
   2  -7  -2 2604.56  113.69
   2   7   2 2384.38  120.39
  -2   7  -2 2198.87  107.98
  -2  -7   2 2229.86   82.58
  -2  -7   2 2393.33   92.38
   2  -7   2 2369.09   76.17
   5  -3   3   72.63   38.09
   5   3  -3  180.11   35.06
  -5   3   3   44.57   42.00
  -5  -3   3  234.16   47.67
   5  -3  -3  243.06   49.08
  -5   3   3  112.95   16.04
  -5   3  -3  122.34   44.86
   5   3  -3  122.14   35.19
   5   3   3   69.97   42.30
  -5   3  -3  139.40   42.23
  -2  -5  -4 7871.94  251.55
   2   5  -4 7955.43  148.71
  -2  -5   4 8063.41  255.11
  -2   5   4 8294.65  221.90
   2  -5   4 8385.69  276.66
  -2   5  -4 7940.30  258.06
   2   5  -4 8449.92  250.57
   2  -5  -4 8387.08  260.89
  -2   5   4 8165.66  214.12
   2   5   4 8179.60  266.65
  -3   0   5  155.88   52.21
   3   0  -5   72.05   44.41
  -3   0  -5  163.22   34.46
   3   0  -5  165.64   36.09
   3   0   5  221.88   39.99
  -3   0  -5  271.77   42.22
   6  -2  -221182.86  601.82
  -6  -2  -219442.40  562.76
  -6   2  -220688.12  465.81
  -6   2   220302.37  563.68
  -6   2  -219946.89  537.90
   6   2   219978.77  481.53
   3   7   1  114.47   44.92
  -3  -7   1   42.26   33.57
  -3   7  -1  -19.86   38.78
   3  -7  -1   83.42   38.50
   3  -7   1   35.07   38.62
   3   7  -1   79.80   58.03
  -3   7   1   86.31   41.92
  -3  -7   1   74.00   38.70
  -3  -7  -1   83.72   20.95
  -3  -7  -1   67.27   43.21
  -3   7  -1   71.95   43.12
  -3   7   1  100.16   43.12
  -4   3  -4 1462.50   91.10
  -4  -3   4 1205.20   90.94
   4   3   4 1539.26   50.94
   4  -3  -4 1372.04   56.59
   4  -3  -4 1352.73   78.36
  -4   3  -4 1529.38   56.80
  -4   3  -4 1477.30   90.84
   4   3  -4 1413.83   69.25
  -4   3   4 1323.99   94.23
   4   3  -4 1361.91   75.43
   3  -1   5  358.16   53.37
  -3  -1  -5  367.82   53.33
  -3  -1   5  363.05   59.80
   3   1   5  361.45   38.63
  -3   1  -5  296.36   38.91
   3  -1  -5  351.26   44.64
   3  -1  -5  251.47   52.92
   3   1  -5  249.04   45.59
   3   1  -5  365.89   48.03
  -3  -1  -5  377.05   48.51
  -3   1   5  377.88   52.16
   0  -8   038504.93  840.17
  -2  -3  -5 6501.49  224.71
  -2   3  -5 6986.13  116.15
   2   3  -5 7199.64  152.17
   2   3  -5 6947.14  224.48
   2  -3  -5 7067.84  216.54
   2   3   5 7258.44  164.31
  -2   3  -5 7298.44  236.82
  -2  -3   5 6995.97  246.00
   2  -3  -5 7227.85  210.78
  -2   3   5 6893.92  207.75
   2  -3   5 7745.22  255.92
  -2  -3  -5 7260.53  208.20
  -1  -8   0  -30.33   30.54
  -1   8   0  107.11   45.62
   1  -8   0   -3.22   33.48
  -1  -8   0   -3.62   38.91
   1   8   0   82.33   40.45
  -1   8   0  -23.71   34.35
  -4  -5  -3 1378.77   90.47
  -4   5   3 1449.87   57.67
  -4   5   3 1646.25   90.74
  -4  -5   3 1433.99   72.00
   4   5  -3 1425.13   78.38
   4  -5   3 1559.61   58.80
   4   5   3 1390.69   84.16
  -4  -5   3 1394.12  100.66
  -4   5  -3 1715.98   76.22
   4  -5  -3 1468.50   95.01
   0  -8   1   38.47   37.34
   0  -8   1   30.61   34.08
   0   8   1   91.16   50.15
   0  -8  -1  -70.10   38.91
   0   8   1   -6.86   25.89
   0   8  -1   38.73   41.06
   0   4  -5    6.17    4.43
   0  -4  -5   26.68   36.03
   0  -4   5   26.49   42.30
   0   4   5   50.44   27.94
   0  -4  -5  -18.73   38.36
   0   4  -5   21.13   47.43
   4  -6   2  -11.67   32.62
  -4   6   2   11.33   44.83
  -4  -6   2   29.22   36.66
   4  -6  -2  -17.58   50.34
  -4   6   2   18.89   29.06
  -4  -6   2   24.93   44.26
  -4   6  -2   46.89   36.97
   4   6   2   76.92   46.73
  -4  -6  -2    4.89   51.67
   4   6  -2   49.73   46.39
  -3  -6   3   10.17   46.75
   3  -6  -3   76.50   43.89
   3   6   3  168.96   43.18
  -3   6  -3   -7.58   51.07
  -3  -6   3   50.00   28.73
   3  -6   3   44.38   20.78
  -3   6   3   43.86   38.29
   3   6  -3  -48.36   39.31
  -3  -6  -3 -113.46   54.33
  -3   6   3    9.18   34.17
  -3   6  -3    2.15   45.06
   3   2  -5  749.52   52.04
   3  -2   5  744.93   73.75
  -3   2  -5  636.81   44.94
  -3  -2  -5  882.79   77.99
  -3  -2  -5  700.50   68.10
   3  -2  -5  715.19   69.57
  -3   2   5  744.89   63.39
   3   2  -5  730.56   62.14
   3  -2  -5  707.38   54.97
  -3  -2   5  772.69   77.20
   3   2   5  764.93   44.62
   0  -7   3   35.41   20.73
   0   7  -3  -33.84   53.77
   0  -7   3  -28.45   36.31
  -6   4   027923.97  461.05
   6  -4   027876.80  748.81
  -6  -4   026983.50  617.75
  -6   4   028260.86  795.73
  -6  -4   027101.14  758.57
  -1   8  -1 5066.95  207.99
   1  -8  -1 4286.12  168.71
  -1   8   1 4473.76  136.05
  -1  -8  -1 4269.29  156.89
   1   8   1 4518.24  174.82
   1  -8   1 4487.49  142.04
  -1  -8   1 4404.45  149.06
  -1   8   1 4714.30  173.29
   1   8  -1 4411.85  175.21
  -1  -8   1 4241.57  139.01
   1  -8   1 4285.05  152.91
  -1  -4  -511875.64  335.99
   1  -4  -512462.53  340.21
  -1  -4   512165.27  390.03
  -1  -4  -512005.08  357.59
   1   4   512345.07  252.24
   1   4  -512083.28  365.11
   1   4  -511664.86  177.37
   1  -4  -512568.10  354.76
   1  -4   512277.39  372.52
  -1   4  -512168.31  377.34
  -1   4   512082.51  291.98
   5   0  -415023.42  412.40
  -5   0  -415257.33  382.78
   5   0  -415915.37  317.47
  -5   0  -416072.47  417.87
  -5   0   414776.32  438.94
   0   6   460156.14 1569.28
   0   6  -460021.61 1677.89
   0  -6  -461417.26 1659.30
   0  -6   460281.91 1619.31
   6  -3  -2 6857.20  232.77
  -6   3  -2 6269.89  175.07
  -6   3  -2 6190.58  221.09
   6   3  -2 7332.66  181.83
  -6  -3   2 7447.42  218.23
   6  -3   2 6209.58  191.34
   6   3   2 6725.47  214.50
  -6  -3  -2 7395.37  184.81
  -6   3   2 7161.93  252.46
  -1  -7   310765.76  219.26
  -1  -7  -311597.75  361.43
   1   7   311130.95  319.22
   1   7  -310448.30  352.64
  -1   7   311123.42  250.39
   1  -7  -310219.98  330.20
  -1  -7   310495.30  319.89
  -1   7  -311178.93  334.30
  -1   7   310698.07  316.71
   1   7   310496.57  158.76
   1  -7   310871.45  326.06
  -5   5  -2   57.43   47.22
   5   5   2   55.64   41.07
  -5  -5   2   85.57   42.59
   5  -5  -2   39.35   46.01
  -5  -5  -2   56.60   21.14
  -5  -5  -2    2.10   47.22
  -5   5   2   82.74   41.27
   5  -5   2   66.12   33.03
  -5  -5   2   76.85   45.30
  -5   5  -2   45.63   35.80
  -5   5   2   31.40   25.69
   5   5  -2   90.61   44.66
  -5   1  -4   39.11   39.44
   5   1  -4   79.50   28.15
  -5   1  -4   92.49   40.83
  -5  -1   4  123.87   49.47
   5  -1  -4  157.39   26.25
   5  -1  -4   70.03   53.19
  -5   1  -4   81.03   38.56
   5   1  -4   84.82   44.36
  -5   1   4  103.34   45.81
   6   4  -1 1115.30   71.87
  -6  -4   1  911.94   86.33
  -6   4  -1 1079.00   49.31
  -6   4   1 1084.34   95.97
  -6  -4   1  868.39   65.89
   6   4   1  964.13   72.14
  -6   4  -1  861.27   80.21
   6  -4  -1  870.90   72.44
  -6  -4  -1  967.25   53.63
   6  -4   1  810.64   77.88
  -6  -4  -1 1121.65   94.33
  -6   0   3 2378.57  119.37
   6   0  -3 2946.12  137.53
  -6   0  -3 2536.86  120.34
  -6   0  -3 2397.47  110.69
  -6   0  -3 2524.67  109.52
  -1   6   4 4586.58  151.41
   1  -6   4 4871.80  177.09
  -1   6  -4 4520.96  170.89
  -1  -6   4 4644.67  171.33
   1  -6  -4 4302.27  194.45
   1   6   4 4714.80  168.32
  -1  -6  -4 4523.97  178.10
   1   6  -4 4409.17  189.08
  -1   6   4 4257.57  115.94
  -2  -8   0   33.90   36.85
   2   8   0  -13.87   44.83
  -2  -8   0   51.86   29.84
   2  -8   0   72.60   39.95
  -2   8   0   60.05   31.02
  -2   8   0  -96.48   40.33
   5   4   310582.87  313.68
   5   4  -311603.07  301.30
   5  -4   310826.39  262.97
  -5  -4  -310382.60  329.65
  -5  -4  -311406.94  216.76
  -5   4  -311307.64  305.37
  -5   4   310502.00  185.08
   5  -4  -311500.17  352.25
  -5   4   310815.90  335.55
  -5   4  -310340.10  339.68
  -5  -4   312714.25  350.73
  -3  -7   2 1541.27   79.16
  -3  -7   2 1611.35   90.13
  -3   7   2 1661.33   76.98
   3   7  -2 1483.02  108.73
  -3   7   2 1581.98   82.03
  -3   7  -2 1626.64   80.18
   3  -7  -2 1542.56  104.74
  -3  -7  -2 1570.62  100.08
   3   7   2 1878.91   97.00
  -3   7  -2 1543.60   90.17
  -3   5   415677.33  416.16
   3  -5  -415420.75  461.01
  -3  -5  -416025.80  476.91
  -3   5   416280.57  375.83
   3  -5   415980.54  459.92
   3   5  -415365.57  437.15
   3   5   415612.65  446.19
  -3   5  -415517.60  437.08
  -3  -5   415702.30  475.92
  -7   0   0   58.24   39.34
   7   0   0  -11.04   43.04
  -6  -1  -3  796.53   61.94
   6  -1  -3  915.50   75.89
  -6  -1   3 1087.70   91.34
  -6   1   3  933.25   91.61
  -6  -1  -3 1226.17   88.28
  -6   1  -3  867.22   66.97
  -6   1  -3  894.12   77.59
   6   1  -3  984.58   70.94
   6   1  -3  973.74   45.20
  -4   4   4  870.32   43.56
  -4   4   4  822.34   74.04
  -4  -4  -4  785.54   82.54
   4   4  -4  808.34   54.72
   4  -4  -4 1008.37   86.68
   4   4   4  777.56   67.57
   4   4   4  689.60   31.77
  -4  -4   4  845.39   74.28
   4   4  -4  757.36   65.77
  -7   1   0   65.72   49.27
   7  -1   0  -25.83   51.57
   7   1   0   74.72   22.00
  -7  -1   0  -37.54   35.65
   7  -1   0   17.61   16.33
  -7  -1   0  -61.05   43.10
  -5  -6   0  -50.62   27.78
  -5   6   0   55.44   50.47
  -5  -6   0   49.88   38.34
   5  -6   0  -78.56   47.47
   5   6   0  -32.51   39.54
  -5   6   0  -21.31   31.25
   2   8  -1  141.91   63.13
   2  -8   1  166.88   36.75
   2  -8  -1   52.98   41.13
  -2  -8   1   71.85   42.78
  -2  -8   1   67.45   38.10
  -2  -8  -1  160.69   53.68
  -2   8  -1  121.90   48.49
  -2  -8  -1  101.27   21.24
  -2   8   1  100.29   50.39
  -2   8  -1  107.52   45.84
  -2   8   1   77.89   42.25
  -5   2   4 1422.39   88.58
  -5   2  -4 1247.83   66.84
   5  -2  -4 1315.07   46.70
   5  -2  -4 1651.68   99.36
  -5  -2  -4 1433.57   82.26
   5   2  -4 1424.81   83.72
  -5  -2  -4 1182.10   60.89
  -5  -2  -4 1422.84   82.28
  -5   2  -4 1412.32   91.66
   5   2  -4 1319.84   60.76
  -5   2  -4 1200.00   87.06
  -5  -2   4 1483.17  106.28
   2  -4  -5 6336.37  214.27
   2   4   5 6326.32  146.25
  -2   4  -5 6794.16  224.64
  -2  -4   5 6295.65  235.42
  -2   4   5 6341.17  193.89
   2   4  -5 6188.23  223.41
   2  -4   5 6256.51  217.71
   2   4  -5 6282.00  133.73
  -4   7   0 1359.77   67.92
  -4  -7   0 1303.22   56.15
   4  -7   0 1404.84   85.55
  -4  -7   0 1193.49   85.29
  -4   7   0 1301.34   79.73
   4   7   0 1385.40   86.90
  -3  -3  -5  -21.92   41.36
  -3  -3   5  -25.86   49.20
   3   3  -5  -40.00   30.34
  -3   3  -5  -19.08   19.28
   3  -3  -5  -31.61   32.61
   3  -3  -5    6.73   49.40
  -3   3  -5 -122.10   46.83
  -3   3   5   77.05   36.10
   3   3   5   20.93   21.45
  -3  -3  -5   39.94   48.17
   3   3  -5  -39.05   33.66
   3  -3   5   12.53   44.93
  -7   0   113562.71  399.33
  -7   0  -112850.18  384.41
   7   0  -112728.01  408.37
   0   8  -221587.81  626.87
   0   8   221533.23  424.97
   0  -8   221468.69  465.68
   0  -8   220645.77  545.81
   0   8   221207.87  598.38
   0  -8  -220975.76  616.52
   0   0   611779.63  349.32
   0   0  -611453.90  364.13
   2  -7  -3 4036.17  165.27
  -2   7  -3 4171.54  172.34
   2  -7   3 4041.70  157.78
  -2   7   3 4131.80  135.58
  -2   7   3 4033.76  143.44
   2   7   3 4035.66  162.95
  -2  -7   3 4018.71  160.03
   2  -7   3 4077.57   93.98
  -2  -7   3 4039.23  113.91
  -2  -7  -3 3885.34  179.92
  -4   0  -5 5778.48  197.19
   4   0  -5 5034.91  164.93
   4   0   5 5020.59  162.98
   4   0  -5 5264.80  149.95
  -4   0   5 5185.29  198.94
  -4   0  -5 5402.46  164.58
  -7   1   126420.55  745.12
   7  -1   126582.88  734.14
   7   1  -126950.64  756.04
  -7   1  -127123.13  542.23
   7  -1  -126749.92  752.36
   7   1  -127733.07  506.64
  -7  -1  -127312.25  785.31
  -7   1  -127560.35  748.83
   0  -1   6  524.00   72.42
   0   1  -6  364.91   57.32
   0   1  -6  337.80   35.23
  -6  -2  -3 1931.54  114.82
  -6   2   3 1966.71  107.61
  -6  -2   3 2421.91  122.41
  -6   2  -3 1690.88   94.38
   6   2  -3 2405.51  113.59
   6   2  -3 1872.64   69.10
  -6   2  -3 1812.59  114.07
  -6   2  -3 1965.09   94.15
   6   2   3 2170.37  102.26
   6  -2  -3 1807.80  104.15
  -6  -2  -3 2021.45   80.04
   1  -8  -2  247.58   51.72
  -1  -8  -2  288.00   26.55
   1  -8   2  353.78   57.30
  -1  -8  -2  380.78   67.53
   1  -8   2  336.69   37.43
  -1   8  -2  296.16   58.26
  -1  -8   2  271.87   56.92
   1   8   2  250.88   59.15
  -1  -8   2  337.29   37.43
  -1   8   2  264.10   38.75
  -1   8   2  254.74   48.87
   1   8  -2  313.30   66.90
   1   0  -6 1660.47   90.49
  -1   0  -6 1774.46   97.40
  -1   0   6 1566.08   92.35
   1   0  -6 1540.61   70.64
   1   0   6 1560.85   92.69
  -1   0  -6 1391.29   65.27
  -5   6   1 7885.82  273.29
  -5   6  -1 7953.24  203.78
   5  -6   1 7852.20  232.67
  -5  -6   1 7883.66  220.81
  -5  -6   1 7649.59  260.92
   5   6  -1 7471.32  255.09
  -5  -6  -1 7248.72  150.09
  -5  -6  -1 8068.50  266.56
  -5   6   1 7445.01  165.92
   5  -6  -1 7790.17  261.49
  -5   6  -1 7914.77  274.89
   5   6   1 7614.56  243.78
   2  -6  -4 2941.14  136.59
  -2  -6   4 2959.00   80.92
  -2  -6   4 2793.81  126.30
   2   6   4 2981.13  152.10
  -2  -6  -4 2911.84  152.61
   2  -6   4 2709.49  146.15
  -2   6   4 2808.56  101.22
   2   6  -4 2850.55  146.71
  -2   6  -4 2758.28  124.86
  -4   7   1  561.55   56.96
   4  -7  -1  582.95   71.87
  -4  -7  -1  644.81   74.64
   4   7  -1  577.01   71.31
   4  -7   1  644.23   61.76
  -4   7  -1  441.04   66.28
   4   7   1  546.82   68.77
  -4  -7  -1  579.00   34.81
  -4  -7   1  678.57   57.96
  -4   7  -1  615.16   60.57
  -4  -7   1  660.23   56.95
  -4   7   1  758.44   55.12
   4   1  -5 6244.88  179.95
  -4  -1  -5 6159.59  186.00
   4  -1  -5 6197.16  215.42
  -4  -1   5 6251.65  224.89
  -4   1   5 6040.95  208.69
  -4   1  -5 6765.94  250.13
   4   1   5 6348.50  185.38
  -4   1  -5 6637.16  178.78
   4  -1   5 6449.14  208.56
   4   1  -5 6240.99  199.16
   4  -1  -5 6628.20  175.65
  -7  -2   0  454.98   47.13
  -7  -2   0  470.92   48.22
   7   2   0  289.45   39.22
  -7  -2   0  612.43   62.56
   1   1  -6  716.38   60.21
  -1   1  -6  629.85   66.13
  -1  -1  -6  467.44   74.59
   1   1   6  487.46   59.48
  -1  -1   6  627.18   70.66
   1  -1  -6  617.30   68.42
  -1  -1  -6  427.86   49.37
  -1   1  -6  570.04   41.07
   1   1  -6  769.52   51.46
   1  -1   6  448.45   70.27
  -1   1   6  399.33   59.20
   1  -1  -6  359.59   52.17
   0   5  -5  390.89   73.86
   0  -5  -5  293.69   56.99
   0   5   5  288.51   34.71
   0  -5   5  467.64   63.46
   0   5   5  377.03   59.48
   6   4  -220756.72  476.99
  -6  -4  -217676.61  573.93
  -6   4   218760.58  556.42
  -6  -4   221396.77  546.35
  -6  -4  -217688.67  395.97
  -6   4  -218076.64  421.43
   6   4   217921.73  484.23
  -6   4  -218156.39  557.09
   6  -4   217715.43  469.41
   6  -4  -219202.00  577.53
  -7  -2  -1 9699.17  281.26
  -7   2   1 9081.50  305.38
   7  -2  -1 9419.41  327.02
   7   2   1 9219.75  235.67
  -7  -2   1 8869.19  301.09
  -7  -2   110560.25  307.10
   7  -2   1 9248.93  299.20
  -7   2  -1 9353.99  312.24
   0  -2  -6 3347.42  125.31
   0   2  -6 2889.43   73.57
   0   2  -6 3231.55  131.46
   0  -2   6 3058.31  131.46
   0   2   6 3228.02  126.80
   0  -2  -6 2989.66  121.76
  -6  -5   0 6104.20  174.08
  -6   5   0 6416.23  239.45
   6  -5   0 6393.84  211.81
   6   5   0 6519.78  220.87
  -6  -5   0 7288.03  240.38
  -6   5   0 6523.63  141.84
  -1   5  -5 6875.41  238.60
  -1  -5   5 7224.58  245.62
   1   5   5 7206.14  236.98
   1   5   5 6785.81  148.85
   1  -5  -5 7160.41  238.18
  -1  -5  -5 7039.95  252.99
  -1   5   5 7077.49  186.64
  -1   5   5 6883.88  226.46
   1   5  -5 6709.89  103.14
  -5  -3   4  262.18   64.33
   5  -3  -4  221.34   52.37
   5   3  -4  135.61   39.09
  -5  -3  -4  208.70   34.23
  -5  -3  -4  127.89   47.75
  -5   3   4  156.10   24.05
  -5   3  -4  205.48   46.80
   5   3  -4  233.02   38.36
  -5   3   4  216.20   48.60
  -5   3  -4   87.00   36.99
   5   3   4   54.03   59.55
  -5   3  -4  212.27   43.47
   3  -8   0   26.89   41.49
  -3  -8   0  -21.25   34.96
  -3  -8   0   30.94   24.41
   3   8   0   26.86   45.65
  -3   8   0   12.58   35.39
  -3   8   0   34.12   35.95
   4   6   3 2834.97  124.73
  -4  -6   3 2504.79  129.47
  -4   6  -3 2795.78  123.90
  -4   6   3 2826.57  124.46
  -4  -6   3 2645.99  106.60
   4  -6   3 2709.94   91.44
  -4   6   3 2835.02   91.77
  -4  -6  -3 2727.38  131.65
   4   6  -3 2455.86  114.98
   4  -6  -3 2538.89  145.89
  -4   2   5 4873.45  182.36
  -4  -2  -5 5122.97  176.16
  -4  -2   5 4866.87  203.69
  -4   2  -5 5085.64  176.15
   4   2  -5 5115.84  164.41
   4   2   5 4910.35  145.32
   4   2  -5 5272.95  159.99
   4  -2  -5 5110.54  139.48
   4  -2  -5 5107.36  177.12
   4  -2   5 5274.40  190.87
   1  -2  -6 1971.39   91.17
   1   2   6 2122.74   96.37
  -1  -2  -6 1910.11   96.01
  -1   2  -6 2038.69   61.92
   1   2  -6 2153.06   72.62
  -1   2   6 1935.65  101.82
  -1  -2  -6 2193.65  106.68
   1  -2   6 2212.17  117.19
  -1   2  -6 2164.20  111.91
  -1  -2   6 1991.07  112.25
   1   2  -6 2220.99  125.47
   1  -2  -6 2090.49  103.07
   2  -8   2 1107.32   78.05
  -2   8  -2 1235.47   82.86
   2   8   2 1357.44   92.49
  -2  -8   2 1145.69   64.16
   2  -8  -2 1276.91   97.41
  -2  -8  -2 1310.86  101.15
   2   8  -2 1509.95  119.31
  -2   8   2 1249.30   87.65
  -2  -8  -2 1107.98   33.48
   2  -8   2 1306.53   61.01
  -2   8   2 1178.77   72.05
  -2  -8   2 1291.76   81.87
  -2   0  -6  669.64   69.72
   2   0   6  445.93   61.50
  -2   0   6  744.70   75.18
   2   0  -6  625.60   58.25
  -2   0  -6  485.29   54.28
   2   0  -6  760.59   73.28
  -7   0  -2   99.75   48.67
  -7   0  -2  191.99   39.72
   7   0  -2  150.77   52.73
  -7   0  -2  190.72   52.27
  -7   0   2  275.62   46.90
   6   5  -1  -51.44   46.19
  -6   5   1   29.14   55.44
  -6  -5  -1   -2.16   53.48
  -6   5  -1   31.48   44.77
   6   5   1   79.69   46.09
   6  -5   1   59.25   37.87
   6  -5  -1   39.51   43.40
  -6  -5  -1   41.83   28.12
  -6   5   1   55.08   18.61
  -6  -5   1   79.76   38.76
  -6   5  -1   16.84   29.82
  -6  -5   1   80.66   41.33
  -6  -3  -3  893.21   59.55
  -6  -3   3  907.34   81.82
  -6   3   3  876.25   84.69
   6   3  -3  882.03   54.44
   6  -3   3  746.34   53.11
   6   3  -3  977.05   78.07
  -6   3  -3  812.90   62.93
   6  -3  -3  969.50   79.69
   6   3   3  850.63   65.79
  -6   3  -3  735.31   71.49
  -5   5  -3   88.49   41.33
  -5  -5  -3  -68.68   37.83
  -5  -5  -3   21.78   17.43
   5   5   3   27.39   47.50
   5  -5  -3  -22.23   45.00
  -5  -5   3   11.98   45.92
  -5  -5   3   -8.80   35.10
  -5   5   3   58.56   46.75
  -5   5  -3  -23.36   37.29
  -5   5   3   -8.39   21.90
   5  -5   3  -69.21   32.22
   5   5  -3   44.28   32.46
   2  -1  -6 1421.66   82.86
  -2   1  -6 1496.20   98.14
  -2  -1  -6 1332.44   90.14
   2  -1   6 1365.09   80.64
   2  -1  -6 1316.82   81.94
  -2  -1   6 1537.99   94.90
   2   1   6 1365.31   82.34
  -2  -1  -6 1323.63   72.06
   2   1  -6 1589.02   84.25
  -2   1  -6 1404.30   61.19
   2   1  -6 1386.79   74.08
  -2   1   6 1318.53   86.84
  -3  -8  -1  452.90   32.63
  -3   8   1  309.14   69.90
  -3  -8  -1  539.44   69.50
  -3   8   1  536.25   52.71
  -3   8  -1  521.50   65.89
   3  -8  -1  420.28   55.21
  -3   8  -1  478.78   63.09
  -3  -8   1  525.95   50.13
   3   8  -1  565.76   72.35
   3   8   1  566.89   82.54
  -3  -8   1  508.94   56.22
   3  -8   1  483.75   52.78
   3   4   5  176.89   23.29
   3   4   5   69.06   50.05
   3  -4  -5  178.33   60.20
  -3  -4   5  152.73   55.76
   3  -4   5  131.07   19.57
  -3   4   5  167.16   32.71
  -3  -4  -5  269.22   54.28
   3   4  -5  195.15   32.93
  -3   4  -5  120.44   48.57
   3   4  -5  154.18   52.87
  -3   4   5  110.81   49.97
  -7  -3   0  191.54   55.05
   7  -3   0   14.29   51.46
  -7   3   0   16.02   52.76
   7   3   0   62.43   32.70
  -7   3   0    3.91   15.76
  -7  -3   0   58.73   32.53
  -7   1  -2   -4.97   36.32
  -7   1  -2   -0.13   29.29
  -7   1  -2   71.11   45.64
  -7  -1   2  -63.54   37.97
  -7  -1   2  -60.85   36.91
   7   1  -2   27.78   40.09
  -7  -1  -2   -2.04   37.56
   7  -1  -2   30.38   52.66
   7   1   2   45.52   31.29
  -7  -1  -2   23.79   50.30
   7   1  -2   20.59   20.03
  -5  -6   2 1174.90   82.64
   5  -6  -2 1064.83   85.52
   5   6  -2  966.57   90.28
  -5  -6  -2 1015.38   95.09
  -5  -6  -2 1118.76   38.34
  -5   6  -2 1151.50   73.37
   5   6   2 1286.71   96.67
  -5   6   2 1072.58   77.38
  -5   6   2 1242.12   61.42
   5  -6   2 1142.23   69.96
  -5  -6   2 1165.54   72.97
  -5   6  -2 1130.96   98.11
  -4  -7  -2  447.42   18.25
   4   7  -2  668.31   62.02
   4  -7   2  540.11   47.06
  -4   7   2  476.75   67.20
  -4   7   2  405.52   51.58
  -4  -7   2  572.33   57.13
  -4   7  -2  559.10   63.36
  -4  -7   2  546.48   61.50
   4  -7  -2  549.64   62.85
   4   7   2  496.46   82.84
  -4   7  -2  450.53   72.92
  -4  -7  -2  478.61   79.80
  -3  -7   3  182.38   35.46
  -3  -7  -3  168.60   65.91
   3  -7   3   -1.41   33.38
  -3   7  -3  264.57   56.28
  -3   7   3  189.53   41.72
  -3   7   3  168.80   34.97
   3   7   3  157.37   60.66
  -3  -7   3   47.74   52.15
   3  -7   3  134.75   33.35
   3   7  -3  188.63   51.17
   3  -7  -3   71.46   48.35
   4   5  -4  -43.83   45.52
  -4   5   4   29.61   46.24
   4  -5  -4   -0.77   59.65
  -4  -5  -4   40.98   43.42
   4   5   4  102.06   43.57
   4   5  -4   55.88   27.13
  -4   5   4   38.67   28.95
   4   5   4   18.73   11.78
  -4   5  -4  125.86   43.87
  -4   5  -4  284.84   45.23
  -4  -5   4   47.51   42.94
   2   5  -514946.96  439.60
  -2   5   515010.48  402.44
  -2  -5  -515163.73  449.43
   2  -5   515104.70  467.23
  -2  -5   515448.40  490.31
  -2   5   515010.56  388.63
  -2   5  -515370.80  456.92
   2  -5  -514620.82  468.85
   2   5   515196.66  449.37
  -3   6  -4 1004.52   71.07
   3  -6   4  811.41   33.34
  -3  -6   4  888.29   74.90
   3  -6  -4 1001.11   81.37
   3   6   4  760.00   94.58
   3   6  -4  944.26   76.18
  -3  -6   4  874.80   49.62
  -3   6   4  936.65   69.85
   3  -6   4  828.88   80.03
  -3  -6  -4 1020.27   77.36
  -7  -3  -1 9139.64  308.81
  -7  -3  -1 9532.40  269.59
   7   3   1 8985.54  255.50
   7  -3  -1 8957.23  303.45
  -7   3   1 9150.16  318.00
  -7  -3   110210.86  329.67
  -7   3  -1 8973.03  297.99
   7   3  -1 8921.89  248.09
  -7  -3   110795.87  306.44
   7  -3   1 9249.72  300.02
   0  -9   0    5.39   35.11
   0   9   0  -60.79   57.76
   0  -9   0   24.92   30.81
   0   7   4   22.67   28.59
   0  -7   4  214.51   18.32
   0   7  -4  336.94   71.86
   0   7   4  -80.55   54.78
   0  -7   4  340.55   54.90
   0  -7  -4   41.95   51.86
   0  -3  -6  -54.57   44.94
   0   3   6  -24.91   38.24
   0   3  -6   32.43   42.60
   0  -3  -6  -54.92   45.25
   0  -3   6  -91.71   42.31
   2  -2   6 1611.25  101.19
  -2  -2  -6 1630.40  117.38
  -2  -2   6 1059.63  124.47
  -2   2  -6 1600.55   57.09
  -2   2  -6 1418.05   96.53
   2  -2  -6 1585.02   94.91
   2  -2  -6 1862.63   94.93
  -2   2   6 1609.75  109.97
  -2  -2  -6 1346.54   72.73
   2   2   6 1439.53   75.61
   4  -3   5 3780.23  152.43
  -4  -3  -5 4008.03  152.10
  -4   3  -5 4057.47  110.88
  -4   3   5 3617.82  162.49
   4   3  -5 3874.55  130.00
  -4  -3  -5 3685.43  169.03
   4  -3  -5 4218.57  158.43
  -4  -3   5 3971.76  177.22
   4   3   5 3774.72  112.85
   4  -3  -5 3841.72  117.04
   4   3  -5 3653.05  141.90
  -7   2   2  125.75   54.14
  -7  -2  -2  142.51   47.17
  -7   2  -2  153.07   62.02
  -7   2  -2  199.86   36.14
   7  -2   2  180.39   52.36
   7  -2  -2   89.32   54.54
  -7  -2  -2  210.47   43.01
  -7  -2   2  189.17   48.57
   7   2   2  111.63   38.93
   7   2  -2   91.08   29.02
   7   2  -2  243.72   50.60
   0  -8   3   15.57   24.79
   0   8   3   39.18   20.91
   0   8  -3  -10.60   54.52
   0  -8  -3    7.53   55.47
   0   8   3   46.52   43.49
   0  -8   3   41.87   48.17
  -1  -9   0   -0.23   29.20
   1  -9   0    8.30   39.17
   1   9   0  -49.97   47.28
  -1   9   0 -114.19   53.96
  -1  -9   0   54.23   33.17
  -1   9   0   18.50   35.52
   1   7   4 1162.43   98.18
  -1  -7  -4  984.17   89.99
   1  -7   4  795.49   79.77
   1  -7  -4 1108.19  104.93
   1  -7   4  913.13   26.14
  -1  -7   4  948.60   37.28
   1   7  -4 1065.76  101.01
  -1   7   4  992.05   73.37
  -1  -7   4  944.90   91.07
  -1   7  -4 1034.50   81.43
  -1   3  -6  571.84   82.32
   1  -3  -6  552.30   72.95
  -1  -3   6  419.74   70.58
   1   3  -6  589.53   31.86
   1  -3  -6  551.69   58.48
  -1  -3  -6  479.32   54.38
   1  -3   6  606.90   80.97
  -1  -3  -6  658.84   82.51
  -1   3   6  548.05   61.45
   1   3  -6  695.31   85.20
   1   3   6  610.45   53.62
   0  -9  -1   42.71   50.13
   0  -9   1   36.14   40.01
   0   9  -1  -30.86   48.38
   0   9   1  108.21   57.23
   0  -9   1   29.98   38.40
   1  -8  -312977.66  408.89
   1   8  -313379.74  420.76
  -1  -8   313165.55  397.53
   1  -8   312452.75  254.76
   1  -8   313736.53  402.25
  -1  -8   312089.87  265.98
   1   8   313034.36  426.86
  -1   8   313231.21  388.45
  -1  -8  -313872.42  433.19
  -6   0   410439.47  359.37
  -6   0  -411165.75  322.51
  -6   0  -412019.96  366.35
  -6   0  -411465.32  345.43
   5  -4   4  430.85   43.13
   5   4  -4  515.82   56.39
  -5  -4  -4  405.39   52.47
   5   4   4  437.76   70.62
  -5   4  -4  338.19   64.53
  -5  -4   4  419.14   66.57
  -5   4   4  418.62   56.48
  -5   4  -4  309.76   72.63
   5  -4  -4  516.20   78.71
  -5   4   4  461.48   31.62
   5   4  -4  478.76   51.82
  -6  -5  -2 3831.27  176.89
  -6   5   2 4194.52  182.67
   6   5  -2 4026.50  143.85
  -6  -5  -2 3976.54  103.29
   6  -5  -2 3977.77  172.56
  -6   5  -2 4188.15  182.06
  -6  -5   2 4684.57  165.54
   6  -5   2 4190.41  149.29
  -6  -5   2 3797.61  149.41
   6   5   2 3975.59  175.62
  -6   5  -2 4355.23  138.08
  -1   9  -1 2267.97  123.22
  -1   9   1 2113.16  129.13
   1   9   1 2158.13  141.93
   1   9  -1 2316.90  128.46
  -1  -9   1 2247.50   99.75
   1  -9   1 2252.98  101.40
   1  -9  -1 2466.99  110.31
  -1  -9  -1 2215.65   76.61
   1  -9   1 2234.80   99.67
  -1   9   1 2414.18   95.04
  -1  -9   1 2160.49  101.56
  -1  -9  -1 2300.60  127.30
  -6   1   4 2196.79  123.14
   6  -1  -4 2277.43  110.42
  -6  -1   4 2120.49  120.65
   6   1  -4 2093.40  109.00
   6   1  -4 2026.47   72.00
  -6   1  -4 2358.59  109.50
  -6   1  -4 2126.09   99.72
   6  -1  -4 2278.08   61.40
  -5  -7   0   -2.23   29.45
  -5  -7   0    1.75   41.19
   5  -7   0    8.59   47.99
   5   7   0   91.62   46.68
  -5   7   0   34.49   42.58
  -3   8   2  617.68   56.07
   3  -8   2  437.84   46.79
   3   8  -2  523.56   84.31
  -3  -8  -2  560.89   65.85
   3  -8  -2  525.41   64.65
  -3  -8  -2  408.81   18.03
   3   8   2  502.41   76.43
  -3   8   2  555.88   58.97
  -3  -8   2  526.93   55.62
  -3   8  -2  466.33   68.76
  -3   8  -2  441.92   74.62
  -3  -8   2  447.75   55.69
   3   0  -6  287.83   51.59
  -3   0  -6  222.36   40.97
   3   0   6  186.33   50.02
   3   0  -6  382.45   53.83
  -6   4  -3  359.42   53.20
   6   4   3  469.08   73.87
  -6  -4   3  611.07   66.11
  -6   4   3  508.77   75.96
  -6  -4  -3  380.46   78.16
   6   4  -3  461.16   53.34
   6  -4  -3  498.70   72.43
  -6  -4   3  566.20   68.71
  -6   4  -3  530.14   64.62
   6  -4   3  429.02   53.54
   5   0  -5 4866.04  172.33
   5   0   5 4686.38  159.01
   5   0  -5 5095.44  141.75
  -5   0  -5 4867.09  184.11
  -5   0  -5 4973.55  157.62
  -5   0   5 4576.44  208.79
   3   1   6 3926.61  135.92
  -3  -1  -6 4541.33  150.68
   3  -1  -6 3787.22  144.59
   3  -1   6 4501.10  170.19
  -3  -1  -6 4027.58  162.78
   3   1  -6 4283.61  160.08
   3   1  -6 4139.29  143.54
  -3  -1   6 3990.73  174.16
   3  -1  -6 4154.43  149.98
  -3   1   6 3880.31  163.37
  -3   1  -6 4673.84  198.10
  -7   4   0   13.31   17.31
   7  -4   0  -18.60   50.17
  -7   4   0  -24.57   42.13
   7   4   0  -30.28   36.93
  -7  -4   0   -7.47   33.72
  -7  -4   0  -81.72   45.61
   0   6  -5   39.98   48.25
   0   6   5    4.93   36.47
   0  -6  -5   59.58   52.34
   0  -6   5  -52.22   55.63
   0   6   5   11.73   26.16
   5  -7  -1  491.05   61.61
   5   7  -1  468.60   84.34
  -5  -7   1  365.57   58.49
  -5   7   1  478.92   51.75
   5   7   1  354.99   75.21
  -5   7  -1  371.29   48.01
   5  -7   1  377.30   51.48
  -5  -7  -1  400.79   58.08
  -5   7   1  346.92   70.28
  -5  -7  -1  351.56   33.00
  -5   7  -1  447.87   75.70
   2  -9   0 6178.61  199.94
  -2  -9   0 6323.07  168.33
  -2   9   0 6321.75  234.08
   2   9   0 5884.58  259.54
  -2   9   0 6298.21  201.52
  -2  -9   0 6642.39  234.54
  -2   7   4 8572.96  265.83
   2   7   4 8930.05  293.46
  -2   7   4 8554.73  232.36
  -2  -7  -4 8693.28  305.10
  -2  -7   4 8065.40  269.84
   2  -7  -4 8271.76  317.00
  -2  -7   4 8250.42  182.29
  -2   7  -4 8485.55  306.43
   2   7  -4 8683.23  291.26
   2  -7   4 8862.72  144.68
   2  -7   4 8601.98  318.32
  -5   1   5   30.91   43.20
  -5  -1  -5    4.70   43.12
  -5   1  -5  -26.72   37.30
   5   1   5  -17.94   30.49
   5  -1  -5  -12.67   26.07
  -5   1  -5  286.12   53.25
  -5  -1   5   32.76   53.42
   5   1  -5    1.90   29.04
   5   1  -5   27.13   41.62
   5  -1  -5   31.24   48.88
   5  -1   5   -0.19   40.66
   2   3  -6 9264.73  210.03
  -2  -3   6 9072.06  328.00
   2  -3  -6 9539.99  283.23
  -2   3  -6 9068.91  164.84
   2   3   6 9198.34  237.39
   2   3  -6 9108.42  304.16
  -2   3   6 9128.02  276.49
   2  -3   6 9061.28  318.95
  -2   3  -6 9543.72  333.12
   2  -3  -6 9305.58  295.77
  -2  -3  -6 9577.69  330.92
  -2  -3  -6 8903.49  283.41
  -4  -8   0  282.12   36.95
  -4  -8   0  127.93   52.71
  -4   8   0  222.61   47.36
  -4   8   0  186.57   63.19
   4  -8   0  248.10   47.81
   4   8   0  215.02   59.92
  -7  -3   2 2231.27  115.29
   7  -3   2 1554.07   91.58
   7   3  -2 2086.14   82.84
  -7  -3  -2 1630.39  119.56
  -7   3   2 1860.15  112.44
   7   3   2 1808.62   96.45
  -7  -3   2 2252.54  116.97
  -7  -3  -2 1736.44   86.27
   7  -3  -2 1794.70  112.71
  -7   3  -2 1824.19  107.30
  -7   3  -2 1924.34   82.71
   6  -6   0 2765.67  123.85
   6   6   0 2811.68  145.27
  -6   6   0 2777.00   86.52
  -6  -6   0 2872.65  148.24
  -6  -6   0 2771.56  101.05
  -6   6   0 2821.59  136.10
  -6   2  -4 6937.72  247.13
  -6  -2  -4 7063.14  240.82
  -6  -2  -4 7268.61  262.28
  -6   2   4 7123.91  268.28
  -6  -2   4 6619.04  242.58
  -6  -2  -4 6970.89  196.41
   6  -2  -4 6395.81  120.80
  -6   2  -4 7032.42  215.42
   6  -2  -4 7026.81  260.76
  -6   2  -4 6926.46  213.38
   6   2  -4 7019.07  224.64
  -1   6   517398.08  415.95
  -1   6  -518634.61  582.81
   1   6   518492.15  548.52
   1  -6   518396.23  574.23
   1   6   518215.62  337.82
   1   6  -518282.58  553.90
  -1  -6   518825.62  582.85
  -1  -6  -518634.80  565.70
  -1   6   518814.03  503.32
   2  -8  -3  661.98   73.83
   2  -8   3  795.96   81.52
  -2   8   3  807.65   64.38
   2  -8   3  775.91   39.87
   2   8   3  827.72   96.88
  -2   8   3  618.77   73.90
  -2   8  -3  801.66   85.19
  -2  -8  -3  553.29   87.28
  -2  -8   3  706.43   65.45
  -2  -8   3  696.22   56.09
   2   8  -3  817.34   83.90
  -3   5  -5  343.37   54.33
   3   5   5  218.75   22.48
   3  -5  -5  275.50   58.73
   3  -5   5  411.76   60.78
   3   5  -5  213.63   35.91
   3  -5   5  225.45   18.53
   3   5  -5  278.28   50.54
  -3  -5   5  357.76   73.36
   3   5   5  257.49   64.11
  -3   5   5  209.74   55.75
  -3   5   5  424.48   47.81
  -3  -5  -5  287.93   53.64
  -7   4  -1 3813.29  108.48
  -7  -4   1 3931.56  149.60
  -7  -4   1 3936.98  165.93
  -7  -4  -1 3754.45  128.29
   7  -4   1 3691.27  154.20
  -7   4   1 3627.42  184.75
  -7  -4  -1 3889.13  172.96
  -7   4  -1 3923.82  185.80
   7  -4  -1 3837.66  183.96
   7   4   1 3663.57  147.83
   7   4  -1 4345.39  156.45
  -7   0   3 2637.72  133.89
  -7   0  -3 2626.70  126.67
   7   0  -3 3008.74  138.40
   0  -4  -6 2215.55  123.69
   0  -4  -6 2246.16  121.20
   0   4  -6 2151.23  109.18
   0  -4   6 2495.87  126.77
  -2   9   1  -26.16   50.60
   2  -9   1   80.26   34.04
  -2   9  -1  -44.32   43.12
  -2  -9  -1   24.04   48.62
  -2  -9   1   32.96   34.16
  -2  -9   1  -38.87   38.60
   2   9   1  109.08   60.58
  -2   9  -1   31.21   37.96
   2  -9  -1   42.65   47.56
  -2  -9  -1  -16.78   24.60
   2   9  -1  -41.17   49.38
  -2   9   1   11.24   38.19
  -4   8  -1  174.75   42.81
  -4   8   1  225.40   46.86
  -4   8  -1  193.24   48.95
  -4  -8   1  236.91   44.61
   4  -8  -1  155.23   59.56
  -4  -8   1  172.21   54.43
   4   8  -1  302.89   72.42
  -4   8   1  246.65   47.73
  -4  -8  -1  210.01   50.86
   4   8   1  181.69   71.47
   4   4  -5 6062.28  215.90
  -4   4  -5 6298.82  229.69
  -4   4   5 5877.57  205.23
   4  -4   5 6291.94  229.58
  -4   4   5 6308.80  170.75
   4   4   5 5963.59  128.32
   4   4   5 6046.36  228.33
   4  -4   5 6342.86  141.60
   4  -4  -5 5810.49  233.42
  -4  -4  -5 5927.22  219.46
   4   4  -5 6345.78  179.38
  -4  -4   5 6860.98  257.41
   3  -2   6  633.06   70.81
  -3   2  -6  698.46   72.53
  -3  -2  -6  640.91   68.41
  -3  -2   6 1098.56  114.05
  -3  -2  -6  821.20   78.39
  -3   2   6  659.09   72.67
   3  -2  -6  624.87   77.33
   3   2   6  719.42   53.29
  -3   2  -6  648.93   47.80
  -7  -1  -310705.84  310.75
  -7   1   310103.92  344.65
  -7  -1   311716.13  348.38
   7  -1  -3 9968.90  344.36
  -7   1  -310407.00  305.20
  -7  -1  -310529.49  339.75
   7   1  -312581.17  380.51
  -7   1  -310072.33  313.07
   0  -9  -2  -57.69   43.64
   0   9  -2  139.73   60.28
   0   9   2  123.76   54.47
   0  -9   2   -8.57   47.54
   0  -9   2   19.09   31.70
   0   9   2   18.40   29.30
   6  -6  -1  376.78   64.02
   6   6   1  450.49   58.72
   6   6  -1  501.46   72.56
  -6   6   1  416.26   72.68
   6  -6   1  378.91   63.69
  -6   6  -1  390.67   62.66
  -6  -6   1  332.15   69.33
  -6  -6  -1  384.58   37.17
  -6  -6   1  509.14   50.62
  -6   6  -1  368.82   41.27
  -6   6   1  389.99   34.46
  -6  -6  -1  338.74   77.00
  -1  -4   6 2505.99  145.71
   1  -4   6 2734.20  145.63
  -1  -4  -6 2558.65  125.48
  -1   4   6 2506.45  103.88
  -1  -4  -6 2221.76  111.87
   1   4  -6 2335.06  128.27
   1   4   6 2558.00   92.32
  -1   4  -6 2325.12  141.93
   1  -4  -6 2598.19  136.15
   1  -4  -6 2686.94  138.39
   1   4  -6 2434.41   58.91
  -5   6  -3 3537.52  151.54
  -5  -6   3 3234.81  129.28
   5  -6   3 3350.78  106.57
   5   6  -3 3341.19  139.32
   5   6   3 3405.74  164.78
  -5   6   3 3146.60  156.73
  -5   6  -3 3205.15  133.05
  -5  -6  -3 3184.80   59.80
  -5   6   3 3105.03   93.27
  -5  -6  -3 2958.28  138.98
  -5  -6   3 3153.28  156.24
   5  -6  -3 3158.26  150.16
  -5   2   5 3399.52  168.25
  -5  -2   5 3460.92  163.02
   5   2  -5 3322.81  118.71
   5  -2  -5 3219.52  145.43
   5  -2  -5 3470.07  102.26
  -5   2  -5 3623.78  159.28
  -5  -2  -5 3133.84  145.45
  -5   2  -5 3598.77  130.09
   5  -2   5 3443.41  135.61
  -5  -2  -5 3156.46  133.07
   5   2  -5 3330.76  137.09
  -4  -7  -3 2896.67  165.11
  -4  -7   3 2869.67  142.07
  -4   7  -3 2941.07  154.90
   4   7   3 3114.51  164.71
   4  -7  -3 2869.61  144.63
  -4   7  -3 2994.94  139.60
   4  -7   3 2913.58   93.73
   4   7  -3 2952.96  136.61
  -4   7   3 2873.90  118.97
  -4   7   3 3050.05  107.22
  -4  -7   3 3057.20  115.54
  -1  -9  -2   56.17   23.57
  -1   9   2   -0.79   46.57
   1   9  -2   58.27   71.06
   1  -9   2  116.10   33.73
  -1  -9   2  121.79   39.99
  -1  -9  -2   -9.16   60.06
   1  -9  -2  110.34   57.41
  -1   9  -2  154.21   60.25
  -1  -9   2   71.02   33.64
   1   9   2  106.52   57.90
   1  -9   2   47.92   49.84
  -1   9   2   48.98   35.30
  -4   6  -4  393.97   64.19
  -4  -6   4  264.21   69.11
   4   6   4  185.43   56.17
   4  -6   4  232.76   42.00
  -4   6   4  193.45   46.82
   4   6  -4  268.41   62.97
  -4   6   4  183.67   58.58
  -4  -6  -4  370.46   72.04
  -4  -6   4  324.58   43.07
   4  -6   4  365.22   33.87
   4  -6  -4  235.08   62.71
   8   0   0 3098.76  149.89
   8   0   0 3413.49   89.93
  -8   0   0 3308.01  169.12
  -2   6   5 3411.99  127.30
  -2  -6   5 3735.42  191.30
  -2   6  -5 3539.37  156.74
   2   6  -5 3349.64   82.43
  -2  -6  -5 3668.70  179.17
   2  -6  -5 3372.54  156.38
   2   6   5 3734.65  171.66
   2   6  -5 3791.22  181.26
  -2   6   5 3719.11  143.16
   2  -6   5 3618.67  163.28
   7   2  -3 4697.34  188.83
   7  -2  -3 3501.13  166.64
  -7   2  -3 3656.71  140.35
  -7  -2   3 4546.92  188.08
  -7   2  -3 3564.92  159.93
  -7   2  -3 3382.91  179.66
   8  -1   033955.07  558.82
   8  -1   033197.28  974.03
  -8  -1   034066.59 1017.81
  -8  -1   033991.30  944.61
   8   1   034607.64  683.71
  -8   1   033686.28  994.83
  -6   3  -4  990.03   70.48
  -6   3  -4  959.04   90.45
  -6  -3  -4  934.94  107.11
  -6   3   4  984.99   85.20
   6   3   4 1548.94  107.15
  -6  -3   4 1022.50  107.30
  -6   3   4  986.87   35.84
   6   3  -4 1003.10   69.67
   6  -3  -4 1066.08   88.92
  -6   3  -4 1097.61   77.65
   5  -7  -2   60.15   52.84
  -5  -7   2   17.93   34.07
   5   7   2 -100.17   50.81
  -5   7  -2   31.83   37.31
  -5   7   2  -66.50   45.37
   5  -7   2   70.56   36.54
  -5  -7  -2  -66.92   39.97
  -5  -7   2   21.79   41.48
  -5   7  -2   67.28   50.39
   5   7  -2  -13.19   53.81
  -5   7   2    6.17   29.26
  -5  -7  -2   11.37   14.98
   5   5  -4  207.66   52.64
   5  -5   4  180.75   34.35
   5   5  -4  181.36   37.08
  -5   5   4  204.62   29.04
   5  -5  -4   72.98   67.71
  -5  -5   4  316.19   55.64
   5   5   4   98.55   50.94
   5   5   4  132.96   20.49
  -5  -5  -4  118.42   47.84
  -5   5  -4  291.75   63.23
  -5   5  -4  241.70   44.59
  -5   5   4  208.52   58.94
  -8   0  -1   37.05   45.76
  -8   0  -1   95.65   48.43
  -8   0   1  105.42   55.22
   8   0   1   15.55   24.82
   8   0  -1   12.75   18.32
  -2  -4  -6 2253.02  123.62
  -2  -4   6 2594.36  136.62
   2   4   6 2544.89   93.15
  -2   4   6 2961.60  122.98
   2  -4  -6 2736.83  127.38
  -2   4  -6 2627.78  144.67
   2   4  -6 2379.04   75.87
  -2  -4  -6 2489.69  135.55
   2  -4   6 2409.70  127.89
   2   4  -6 2395.66  119.73
   2  -4  -6 2713.45  130.23
   3  -9   0   41.44   41.68
  -3   9   0  -42.64   47.24
  -3   9   0  -48.25   46.32
  -3  -9   0  -31.57   38.99
  -3  -9   0  -31.36   27.15
   3   9   0   -3.35   49.81
   3  -7   4 7044.67  248.95
  -3   7   4 7072.63  213.95
   3   7  -4 6951.87  248.34
   3   7   4 6998.32  271.30
  -3   7  -4 7177.69  243.64
  -3  -7   4 6894.35  177.85
  -3  -7   4 6724.50  256.45
  -3  -7  -4 6818.69  273.32
  -3   7   4 6801.53  220.39
   3  -7  -4 7019.34  258.00
  -3   3  -612048.72  238.41
   3   3  -611230.88  362.82
   3  -3   611839.99  387.74
  -3  -3  -611071.44  337.46
   3  -3  -612236.51  343.73
  -3   3  -611807.47  398.70
  -3  -3   612033.77  429.27
  -3  -3  -610239.50  350.83
   3  -3  -611704.22  372.12
  -3   3   611122.83  357.60
  -7  -4  -2  -10.12   35.95
  -7  -4   2  -42.80   41.53
   7   4   2   50.44   43.24
  -7  -4   2   87.20   45.87
  -7   4  -2   30.69   30.71
   7   4  -2   23.46   34.25
  -7   4   2  -29.19   45.01
   7  -4   2   53.95   35.44
  -7  -4  -2 -104.96   52.39
  -7   4  -2    3.26   53.63
   7  -4  -2  -89.64   45.56
   8  -1  -1  590.03   68.06
   8  -1   1  326.15   77.09
   8   1  -1  554.05   83.88
   8   1  -1  399.46   35.14
   8  -1   1  486.64   39.07
  -8   1  -1  437.11   71.29
  -8   1   1  526.15   64.40
  -8  -1  -1  442.22   65.42
   8   1   1  447.10   40.45
  -8  -1   1  471.95   63.55
  -8  -1  -1  415.14   87.47
   6   5   3  -68.33   49.44
  -6  -5  -3   20.52   20.40
   6   5  -3  -42.81   41.96
   6  -5   3   61.31   35.11
  -6   5  -3    5.34   38.42
  -6   5   3   35.88   42.64
  -6   5  -3    9.29   57.47
  -6  -5   3   68.27   44.80
   6  -5  -3  -26.17   59.65
  -6  -5  -3  -37.07   57.78
  -6  -5   3    6.61   52.31
  -2  -9  -213081.94  432.97
   2   9   212224.00  409.02
   2  -9   211925.01  368.25
  -2  -9   212498.13  344.23
  -2  -9   212573.43  367.75
  -2   9  -212626.48  396.80
   2  -9  -212577.15  395.83
  -2   9   212837.61  343.94
   2  -9   213005.07  328.83
   2   9  -213127.94  439.33
  -2   9   212113.96  371.56
  -5  -3  -5  -18.55   43.10
   5   3  -5   29.93   36.56
   5   3  -5  -67.84   31.42
  -5  -3  -5   83.48   40.10
  -5  -3   5  -93.91   57.08
   5  -3   5  150.56   40.36
  -5   3  -5 -100.39   40.68
   5  -3  -5  -32.02   42.81
   5   3   5   23.83   28.52
   5  -3  -5   24.97   28.04
  -4   8   2  441.35   59.08
  -4  -8   2  486.56   58.48
  -4   8   2  387.71   66.43
  -4   8  -2  494.18   64.38
  -4   8  -2  409.68   75.72
   4   8   2  467.07   71.29
   4  -8  -2  397.80   65.41
  -4  -8  -2  550.13   67.43
   4  -8   2  473.55   49.36
  -4  -8   2  476.70   59.55
   4   8  -2  442.43   78.99
   3   8  -3  283.14   63.15
  -3  -8  -3  296.15   58.92
  -3  -8   3  245.90   41.93
  -3   8  -3  654.41   71.77
   3  -8   3  245.43   34.82
  -3   8   3  207.90   45.57
   3  -8  -3  313.90   70.81
  -3  -8   3  289.03   59.57
   3   8   3  282.65   63.48
   3  -8   3  336.67   61.13
  -3   8   3  223.55   50.78
   4   0  -6 3300.01  138.52
  -4   0   6 3402.47  156.73
   4   0  -6 3373.12  130.29
   4   0   6 3100.93  129.79
  -4   0  -6 3414.36  147.63
  -7  -5   0   -7.66   52.07
  -7  -5   0    6.54   34.43
   7   5   0    7.84   44.20
  -7   5   0   31.65   21.75
  -7   5   0    0.59   44.57
   7  -5   0  -13.93   41.20
   8  -2   0  480.27   59.00
  -8  -2   0  586.18   82.76
  -8  -2   0  397.78   63.74
  -8   2   0  333.09   77.75
   8   2   0  364.89   45.38
   8  -2   0  407.08   23.95
  -6  -6   2 8914.87  293.67
   6  -6   2 8837.41  268.50
   6   6  -2 8813.15  288.11
  -6   6   2 8733.29  320.01
  -6  -6  -2 9005.21  199.19
  -6   6   2 9130.60  193.98
   6  -6  -2 8785.83  335.15
  -6   6  -2 8986.77  253.39
   6   6   2 9266.11  304.90
  -6   6  -2 9245.62  327.62
  -3   9  -1  414.70   68.33
  -3  -9  -1  323.61   31.92
  -3   9   1  342.47   70.26
   3   9  -1  468.02   69.02
  -3   9   1  447.55   54.02
   3  -9  -1  316.69   56.96
  -3   9  -1  406.62   55.08
   3   9   1  511.25   69.74
  -3  -9   1  420.83   51.21
  -3  -9   1  456.23   65.05
  -3  -9  -1  390.81   60.96
   3  -9   1  399.31   55.93
  -4   1  -6 1504.62   73.59
   4  -1  -6 1221.85   73.61
   4   1  -6 1287.46   81.14
   4  -1   6 1262.35   93.37
  -4  -1  -6 1411.99  105.25
   4   1   6 1260.71   71.70
  -4   1  -6 1337.25   89.77
  -4  -1  -6 1168.99   76.48
  -4  -1   6 1135.66  101.69
   4  -1  -6 1260.59   93.86
  -4   1   6 1217.02   94.64
   4   1  -6 1401.24   83.75
   0   8  -4 6271.29  247.17
   0  -8   4 6557.51  255.79
   0  -8   4 6379.59  125.22
   0   8   4 6658.98  253.70
   0  -8  -4 6466.25  269.35
  -7  -5   1 5820.61  205.93
   7   5  -1 6827.67  222.08
  -7  -5  -1 6074.99  178.10
  -7   5  -1 6308.48  163.37
   7  -5  -1 6237.14  226.50
  -7  -5  -1 6187.04  259.61
  -7   5  -1 5915.15  258.10
  -7  -5   1 6745.71  241.46
   7   5   1 6069.16  219.15
  -7   5   1 6159.84  257.76
   7  -5   1 5962.25  227.48
  -7   3   313454.37  443.70
   7  -3  -313746.25  472.30
  -7  -3  -313029.07  479.57
  -7  -3  -313827.43  362.24
  -7   3  -312873.31  371.35
   7   3   312989.46  398.91
   7  -3   313198.29  404.61
  -7   3  -313405.64  459.39
   7   3  -315704.73  354.52
   7   3  -315664.14  440.13
   0   5  -6  -24.20   55.27
   0   5   6   60.27   39.81
   0   5   6   33.77   29.09
   0  -5   6  -50.87   47.35
   0  -5  -6   -6.07   49.25
  -8  -2   1  -58.05   51.45
  -8  -2  -1   -5.63   46.59
   8   2   1   36.23   29.01
  -8   2  -1  -37.47   46.73
   8  -2   1    7.59   42.81
  -8  -2  -1   37.20   35.98
   8  -2  -1  121.12   46.96
  -8   2  -1   20.56   22.74
  -8   2   1  -17.84   57.84
  -1  -8   4 5810.72  236.84
   1   8   4 5725.91  218.66
  -1  -8  -4 5672.05  253.52
   1  -8  -4 6136.56  259.62
   1   8  -4 5958.43  255.83
  -1   8   4 6013.91  206.77
  -1  -8   4 5783.71  134.61
  -1   8  -4 5892.91  236.02
   1  -8   4 5733.26  218.82
  -4  -5  -5 6188.43  260.14
   4   5   5 6714.32  265.55
   4   5  -5 6490.80  223.94
   4  -5   5 6685.18  243.07
   4   5  -5 6762.70  193.89
   4  -5   5 6572.69  141.86
  -4   5   5 6623.24  241.98
  -4   5   5 6659.35  187.51
   4  -5  -5 6961.65  254.09
  -4   5  -5 6620.51  256.51
  -4  -5   5 7204.69  294.45
   0   0   7    3.92   54.06
   0   0  -7   -6.41   52.79
   0   0  -7   27.16   30.06
   1   5  -6  489.04   22.28
   1   5   6  586.46   43.56
   1   5  -6  452.17   66.86
  -1   5  -6  391.20   70.24
  -1   5   6  609.92   57.33
  -1   5   6  482.73   51.89
  -1  -5  -6  456.88   60.85
  -1  -5   6  501.89   85.70
   1  -5  -6  467.06   66.64
   1  -5   6  604.31   70.92
   1   5   6  477.86   63.68
   3  -6  -5  407.88   77.15
   3  -6   5  281.28   62.28
   3   6  -5  319.40   34.22
  -3   6   5  335.41   52.20
  -3   6  -5  282.26   67.78
  -3  -6   5  355.95   78.18
   3  -6   5  296.33   16.99
  -3   6   5  294.57   56.92
   3   6   5  287.68   60.55
  -3  -6  -5  309.96   63.41
   3   6  -5  335.09   74.39
  -4  -2  -6  759.25   55.84
  -4   2  -6  624.22   52.51
  -4  -2  -6  603.41   75.96
   4  -2  -6  595.44   64.50
  -4   2  -6  669.36   90.71
  -4   2   6  458.37   67.01
   4   2  -6  623.24   61.37
   4   2   6  608.81   50.47
   4  -2  -6  654.69   63.96
  -4  -2   6  753.88   98.20
   4   2  -6  705.18   57.45
   0  -9  -3  -20.16   48.14
   0  -9   3  -41.46   30.22
   0   9   3   26.54   45.06
   0   9  -3   -1.10   48.90
   0   9   3  -37.33   24.55
   0  -9   3   22.41   52.44
   0   7   5  286.61   66.96
   0  -7  -5  311.72   74.65
   0   7  -5  336.71   78.66
   0  -7   5  393.32   76.68
   0   1  -7  297.97   68.54
   0   1   7  271.73   59.03
   0  -1  -7  262.33   44.43
   0  -1   7  351.26   70.02
   0  -1  -7  272.24   65.17
   0   1  -7  207.08   33.83
   8   0  -2  804.11   79.97
  -8   0  -2  785.92   69.69
  -8   0   2  800.69   79.28
   6  -4   4 7003.74  207.19
  -6   4  -4 7024.90  239.54
   6  -4  -4 7490.38  276.71
  -6   4   4 6620.87  133.50
  -6  -4  -4 7004.86  175.92
   6   4   4 7151.39  250.32
  -6   4   4 7143.12  267.64
   6   4  -4 7626.76  245.27
  -6   4  -4 7730.91  287.89
   6   4  -4 6850.14  213.87
  -6  -4  -4 6989.15  262.06
   1   0  -7 1838.27   84.43
   1   0  -7 2178.34  113.03
  -1   0  -7 1868.07  108.10
   1   0   7 1964.69  113.49
  -1   0  -7 1930.42   82.07
  -1   0   7 1852.92  111.61
  -5  -8   0   -1.11   54.74
  -5   8   0  -76.21   51.19
   5   8   0  -85.78   49.84
  -5   8   0   -7.65   35.81
  -5  -8   0  -32.41   35.02
   5  -8   0  -31.73   50.59
   0  10   059332.60 1824.05
   0 -10   060143.96 1473.58
   0 -10   062322.01 1732.61
  -8  -3   0 4420.07  175.00
   8   3   0 4361.34  145.74
  -8   3   0 4479.43  186.79
  -8  -3   0 4494.44  205.53
   8  -3   0 4507.45  200.39
  -8   3   0 4253.14   89.67
   8   1   213784.79  355.43
  -8   1  -214656.03  363.57
  -8   1  -213329.05  423.07
   8  -1  -213797.53  457.61
  -8   1   213771.47  475.22
   8   1  -213451.58  430.88
  -8  -1  -213367.69  442.61
  -8  -1  -213301.21  394.44
   6   7   0 2239.96  138.40
   6  -7   0 2247.37  128.05
  -6  -7   0 2276.75   92.36
  -6   7   0 2215.79   82.92
  -6  -7   0 2168.12  134.56
  -6   7   0 2355.35  122.95
  -1  -9  -3 3031.12  152.16
   1  -9   3 2898.76   89.24
  -1   9   3 3213.22  109.12
  -1   9  -3 3212.10  151.00
  -1  -9   3 2949.15  133.25
  -1  -9   3 3063.28   98.62
   1   9   3 3045.82  164.33
   1  -9  -3 3140.53  150.63
   1   9   3 3029.39   74.86
   1   9  -3 2912.00  185.95
  -1   9   3 2965.29  150.23
   1  -7   5 5688.70  238.98
  -1   7   5 5706.06  218.67
   1   7   5 5344.85  211.25
   1  -7  -5 5358.66  243.46
   1   7  -5 5643.29  222.22
  -1   7  -5 5503.51  218.07
  -1  -7  -5 5276.68  238.67
  -1   7   5 4914.19  142.90
  -1  -7   5 5614.00  218.90
   1  -1  -7  976.43   73.25
   1   1  -7 1276.70   90.76
  -1  -1  -7  915.15   68.55
  -1   1  -7  953.59   51.14
   1  -1  -7 1202.81   99.57
   1   1   7  780.06   81.25
  -1  -1  -7  841.40   84.44
  -1  -1   7  959.89   88.35
   1   1  -7 1158.87   63.64
  -1   1   7 1066.78   82.78
  -1   1  -7 1114.79  101.85
   1  -1   7  921.11   80.13
  -3   4  -6  855.31   92.66
   3   4   6  950.51   49.88
   3  -4   6 1003.99   99.87
  -3  -4  -6 1001.16   81.89
   3   4  -6 1080.39   98.25
   3   4  -6  966.73   57.28
  -3  -4   6  990.79  112.11
  -3   4  -6  953.49   35.45
   3  -4  -6 1003.17   76.70
  -3   4   6 1043.76   76.19
   3  -4  -6  814.84   85.22
  -3  -4  -6  972.94   89.64
  -1  10   0   58.32   37.41
   1 -10   0  -46.59   38.40
   1  10   0  -79.93   52.36
  -1 -10   0   20.02   47.60
  -1  10   0   54.07   63.70
  -1 -10   0  -36.84   36.75
   6   0  -5  310.55   33.25
  -6   0   5  252.50   69.98
   6   0  -5  360.95   64.86
  -6   0  -5  170.08   46.21
  -6   0  -5  315.68   56.04
  -6   0  -5  280.63   49.42
  -5   8  -1 1443.61   93.97
   5   8   1 1399.65   98.37
   5  -8   1 1271.79   89.80
  -5   8   1 1417.83  105.10
   5   8  -1 1220.28  117.06
  -5  -8  -1 1107.83   80.32
  -5   8  -1 1328.53   81.61
  -5  -8   1 1339.88  101.85
  -5  -8   1 1307.21   79.62
   5  -8  -1 1279.38  104.54
  -5  -8  -1 1321.34   56.94
  -5   8   1 1379.85   83.21
   2  -8  -4  747.76   85.32
  -2  -8   4  820.68   74.10
   2   8  -4  838.88   80.66
   2  -8   4  690.24   76.48
  -2  -8  -4  669.58   99.26
  -2  -8   4  720.66   43.72
   2  -8   4  684.86   35.78
  -2   8   4  825.27   60.22
   2   8   4  829.83   96.72
  -2   8  -4  899.08   98.05
  -2   8   4  830.37   77.23
   5  -4   5 4635.89  183.02
  -5  -4  -5 4329.14  183.48
   5  -4  -5 4452.50  211.69
  -5   4   5 4881.06  130.28
   5   4   5 4330.24  112.63
  -5   4  -5 5051.42  198.59
  -5   4   5 4544.29  181.73
   5   4  -5 4748.71  161.60
  -5  -4   5 4554.11  226.06
   5   4  -5 4769.83  170.28
   5  -4   5 4874.82  140.55
   5   4   5 4907.29  207.75
   3   9  -2 3109.24  169.26
   3   9   2 3286.35  159.46
  -3  -9  -2 3250.03  151.83
  -3   9   2 3460.93  140.82
   3  -9   2 3314.20  118.69
   3  -9  -2 3002.79  157.37
  -3  -9  -2 2955.70   64.33
  -3   9   2 3417.60  147.60
  -3   9  -2 3108.02  160.12
  -3  -9   2 3387.31  142.10
   3   9   2 3281.34  159.72
  -3   9  -2 3649.88  162.29
  -3  -9   2 2982.88  132.51
   0  10  -1    8.33   74.19
   0 -10   1  259.15   51.22
   0 -10  -1  -64.22   38.84
   0 -10   1  357.14   52.11
   0  10   1  -28.30   69.40
   7   0  -4   44.64   21.81
  -7   0   4  142.05   57.92
  -7   0  -4  106.16   47.79
   7   0  -4  -17.74   44.67
  -7   0  -4  -11.62   47.90
  -7   0  -4  -37.22   43.02
   0   2  -7   -4.20   39.16
   0   2  -7    3.92   19.06
   0  -2  -7   55.05   36.41
   0   2   7  -25.42   44.34
   0  -2   7  -11.22   51.09
   0  -2  -7   43.48   48.51
  -8   3   1   30.23   47.35
   8   3  -1   76.99   32.27
   8  -3   1   55.98   54.80
  -8  -3  -1   50.75   35.47
   8  -3  -1  -42.00   49.67
  -8  -3   1  -21.59   46.46
  -8  -3   1   66.02   57.99
  -8  -3  -1   27.53   48.31
   8   3   1  -10.15   38.05
  -8   3  -1    7.30   45.28
   6   7   1  282.98   59.87
  -6   7  -1  231.53   55.10
   6   7  -1  137.21   67.93
  -6   7  -1  195.34   45.94
   6  -7  -1  381.95   67.27
  -6  -7  -1  188.55   32.81
  -6  -7   1  150.55   52.74
  -6  -7   1  246.47   50.64
  -6   7   1  221.90   52.06
  -6  -7  -1  137.93   58.55
  -6  -1  -5  145.33   51.38
  -6   1  -5   40.66   49.77
  -6  -1  -5  253.90   51.70
   6   1  -5  190.19   47.33
  -6  -1  -5  143.01   44.50
  -6  -1   5  158.54   57.23
   6  -1  -5  153.88   65.35
  -6   1   5  194.14   66.98
  -6   1  -5  205.74   43.36
  -6   1  -5  171.07   47.85
   6  -1  -5  150.37   29.82
   5  -7  -3   -2.94   52.90
  -5  -7   3  171.75   53.55
   5   7   3   99.79   59.41
  -5  -7  -3  213.25   49.93
  -5  -7   3   -0.38   44.24
   5   7  -3    2.80   61.23
  -5   7  -3  125.59   63.12
  -5   7   3   46.63   57.68
   5  -7   3   52.03   33.58
  -5   7   3   55.92   31.98
  -5   7  -3   55.44   47.84
   2  -5  -6 2895.42  134.32
   2   5  -6 2726.51   72.16
   2  -5   6 2802.88  143.14
   2   5  -6 2778.30  129.63
   2   5   6 2639.02  152.86
  -2  -5   6 2442.73  142.39
  -2   5   6 2996.50  131.09
  -2   5  -6 2829.03  141.01
  -2   5   6 2615.79  120.53
  -2  -5  -6 2893.03  150.58
   7  -5  -2  535.65   93.87
  -7  -5   2  774.17   72.60
  -7   5  -2  665.68   96.01
  -7  -5  -2  677.72   54.15
   7   5  -2  795.58   72.92
  -7  -5  -2  645.21   88.19
   7  -5   2  661.29   72.45
  -7   5  -2  695.25   56.13
  -7  -5   2  601.23   71.77
  -7   5   2  648.93   74.83
   7   5   2  628.29   76.34
  -7   1  -4   25.77   45.78
  -7   1   4  -28.25   43.32
  -7  -1  -4   50.30   48.02
   7   1  -4 -125.89   48.86
   7  -1  -4   50.89   56.56
  -7  -1  -4  -56.66   38.05
  -7   1  -4  -12.43   34.34
  -7  -1   4   31.11   43.09
  -7   1  -4  -35.30   42.61
  -7  -1  -4   48.20   40.75
   7  -1  -4    1.94   14.46
   7   1  -4   25.53   19.41
   8   2  -2  -32.65   53.31
  -8   2  -2   16.78   55.03
   8  -2  -2  109.15   62.21
  -8   2   2   29.47   46.73
   8   2  -2   17.92   26.24
  -8  -2   2   69.12   52.36
  -8   2  -2   44.76   33.29
   1 -10   114284.88  418.90
  -1  10   114116.81  470.04
  -1 -10   114022.67  401.03
   1  10  -113826.54  476.33
  -1  10   114323.26  389.85
  -1 -10  -114414.16  475.33
  -1 -10   114390.38  428.92
   1 -10  -114948.14  477.49
   1  10   114550.25  505.45
  -1 -10  -114029.32  328.07
   1 -10   114445.63  427.69
   1   2  -7 1556.64  109.19
   1   2   7 1539.40   95.88
   1  -2   7 1482.92  113.28
   1  -2  -7 1483.90   94.92
  -1   2  -7 1408.63  104.06
  -1  -2  -7 1417.50  120.23
  -1   2   7 1497.42   89.13
   1  -2  -7 1514.63  104.43
  -1  -2   7 1565.60  101.65
  -1   2  -7 1412.04   56.53
  -1   2   7 1518.77   90.25
   1   2  -7 1364.04   60.21
  -1  -2  -7 1325.60   84.02
  -5   6   4 5708.27  226.24
  -5  -6   4 5352.55  184.67
  -5  -6  -4 5476.99  218.32
  -5   6   4 5596.44  148.62
   5  -6  -4 5145.15  217.40
  -5   6  -4 5563.62  193.60
  -5  -6   4 5732.17  243.84
   5  -6   4 5483.17  143.88
   5   6   4 5578.96  235.39
   5   6  -4 5667.19  219.09
  -5   6  -4 5705.68  244.11
   2   0  -7 2250.10  104.05
  -2   0  -7 2018.51   90.82
   2   0   7 2110.20  120.03
  -2   0  -7 2398.38  132.55
  -2   0   7 2369.24  125.64
  -4   9   0  461.75   63.41
   4   9   0  440.56   73.35
  -4   9   0  541.86   66.80
  -4  -9   0  489.98   45.91
  -4  -9   0  470.92   61.28
   4  -9   0  411.31   65.54
  -4  -7  -4  321.71   78.19
  -4   7  -4  236.51   64.43
   4   7   4  300.05   76.15
  -4  -7   4  267.76   43.44
   4  -7   4  169.76   59.03
   4  -7  -4  341.84   78.35
  -4  -7   4  319.92   58.04
  -4   7   4  197.10   47.90
   4  -7   4  244.55   33.60
  -4   7   4  242.68   47.87
  -4   3   6 1049.13   91.42
   4   3  -6 1311.81   86.97
  -4  -3  -6 1037.60   75.38
  -4   3  -6  979.47   54.90
  -4  -3  -6  727.78   80.61
   4  -3   6 1075.24   95.38
   4  -3  -6  914.05   70.87
  -4   3  -6  865.27  100.24
   4   3  -6 1043.95   71.25
   4  -3  -6 1062.94  101.32
  -7   4   3 3972.76  179.65
   7  -4  -3 3660.26  178.36
  -7  -4   3 4764.57  203.28
  -7  -4  -3 3833.96  128.84
   7  -4   3 3416.33  150.58
   7   4   3 3669.94  171.17
  -7   4  -3 3744.76  143.00
  -7   4  -3 3981.38  177.35
   7   4  -3 4216.05  142.01
  -2  -9   3   -1.88   32.59
  -2   9   3   57.15   40.09
  -2  -9  -3   22.42   45.28
   2  -9  -3   -3.86   57.81
   2  -9   3  123.80   54.90
  -2  -9  -3    7.76    9.55
  -2   9  -3  -69.83   58.97
  -2  -9   3  129.62   40.13
   2   9  -3   81.61   47.72
   2  -9   3   -4.59   30.05
   2   9   3   30.70   58.53
  -2   9   3    9.19   35.15
  -2  -7   5 7897.40  288.26
   2   7   5 8272.02  316.66
   2  -7  -5 8179.21  300.14
  -2   7  -5 7907.66  311.08
   2   7  -5 8421.34  317.05
  -2   7   5 7748.62  228.03
   2  -7   5 8234.22  321.48
  -2  -7  -5 8430.19  332.34
  -2   7   5 8606.47  275.82
  -2   1  -710137.80  249.74
   2  -1   710044.88  345.03
   2   1  -710932.86  358.92
  -2  -1  -7 9616.84  363.18
  -2  -1   7 9914.03  353.75
   2  -1  -7 9656.92  303.01
  -2  -1  -7 9926.86  285.60
  -2   1  -710303.53  370.15
   2   1  -710373.06  275.47
   2   1   7 9905.23  313.34
   2  -1  -710232.15  350.56
  -2   1   7 9954.07  335.55
  -4  -8  -3 2808.07  167.34
  -4   8  -3 3056.04  129.61
  -4  -8   3 2708.75  140.92
  -4   8  -3 2957.86  141.96
   4  -8  -3 2634.13  146.57
  -4   8   3 3069.59  140.05
   4   8   3 2915.38  168.18
  -4   8   3 2697.14  118.93
  -4  -8   3 2978.13  121.90
   4   8  -3 3022.74  144.70
   4  -8   3 2962.71   97.01
  -6  -6  -3   25.91   20.82
   6   6  -3   26.76   49.73
  -6  -6  -3    5.47   50.12
  -6   6   3    7.20   21.53
  -6   6  -3   -1.04   41.60
  -6  -6   3   13.46   41.67
   6  -6  -3  -14.86   52.78
   6   6   3   52.32   46.74
  -6  -6   3   39.72   51.02
  -6   6  -3  -22.35   47.46
  -6   6   3   98.88   56.35
   6  -2  -5 1506.77   94.88
  -6  -2  -5 1341.31   74.24
   6   2  -5 1325.01   70.44
  -6   2   5 1183.08  112.31
  -6  -2  -5 1323.66  106.20
  -6   2  -5 1448.97   86.49
  -6   2  -5 1391.47  101.61
  -6  -2  -5 1409.27  104.40
  -6  -2   5 1372.91  106.43
   6  -2  -5 1412.38   57.08
  -6   2  -5 1544.43   79.61
   6   2  -5 1486.86   96.16
  -2  10   0  318.36   46.24
   2 -10   0  345.39   50.15
  -2 -10   0  241.47   54.56
   2  10   0  364.17   62.98
  -2 -10   0  212.12   47.07
  -2  10   0  236.74   61.05
  -4   9   1  326.15   58.60
   4   9   1  247.91   62.39
   4   9  -1  407.14   82.48
   4  -9  -1  385.96   70.81
  -4   9  -1  457.10   69.64
  -4   9  -1  338.90   62.55
   4  -9   1  273.18   57.44
  -4  -9   1  321.35   58.79
  -4  -9  -1  385.85   71.33
  -4   9   1  378.47   54.23
  -4  -9   1  376.58   50.33
  -4  -9  -1  363.35   31.97
  -7   6   0   -7.14   21.52
  -7   6   0   65.55   56.42
   7  -6   0   -4.66   49.75
  -7  -6   0  -12.15   45.10
   7   6   0   20.10   44.95
  -7  -6   0  -65.50   34.10
  -7  -2  -4  260.51   57.40
   7   2   4  221.06   49.50
  -7   2  -4  338.23   53.38
   7  -2  -4  383.26   66.52
  -7   2  -4  260.73   55.08
  -7  -2   4  271.86   57.79
  -7   2   4  338.75   60.62
   7   2  -4  276.35   51.88
  -7  -2  -4  249.00   50.39
  -7   2  -4  267.49   58.95
   7   2  -4  201.36   32.88
   0   3  -7   13.11   19.65
   0  -3  -7   49.02   44.98
   0   3   7   27.15   41.45
   0  -3   7   86.67   45.17
   0  -3  -7   59.18   49.59
   0   3  -7   -6.47   45.91
  -8   4   0  198.06   58.54
   8  -4   0   88.11   51.35
  -8  -4   0  215.39   67.67
   8   4   0  119.34   47.39
  -8  -4   0  133.03   45.55
  -8   4   0  157.76   23.67
  -5  -8  -2  159.02   58.67
   5   8  -2   82.82   59.35
  -5  -8   2   55.01   47.30
  -5  -8  -2   67.64   16.42
  -5  -8   2   25.22   46.98
   5   8   2   77.26   53.03
  -5   8  -2   54.49   48.12
   5  -8  -2  -10.58   63.55
  -5   8  -2   94.94   47.11
  -5   8   2   12.32   37.06
   5  -8   2  140.58   41.49
  -5   8   2   86.74   45.11
  -2 -10  -1  -37.58   52.28
   2  10   1   11.01   49.22
  -2 -10   1   11.06   42.27
  -2  10  -1   -7.05   35.95
   2 -10  -1   -9.90   38.40
   2  10  -1   32.74   50.47
  -2  10   1    9.68   37.40
   2 -10   1   20.47   40.10
  -2 -10   1  -32.67   35.78
  -2  10  -1   42.97   58.26
  -5   0   6 1147.41   93.80
  -5   0  -6 1190.53  110.38
   5   0  -6 1230.63   74.19
   5   0  -6 1206.15   95.69
  -5   0  -6 1404.25   80.97
   5   0   6 1188.41   85.75
   2   2   7 2872.51  126.53
  -2  -2  -7 2514.61  120.19
   2  -2   7 2639.47  140.88
  -2  -2  -7 2903.63  146.87
  -2   2   7 2799.78  156.88
   2  -2  -7 2657.38  127.68
  -2  -2   7 3051.96  162.60
  -2   2  -7 2657.08  168.62
   2  -2  -7 2778.64  137.48
  -7  -6  -1 4448.82  208.86
  -7   6  -1 4219.04  122.85
  -7  -6  -1 4049.50  130.20
   7  -6   1 4273.09  181.29
   7  -6  -1 3974.98  178.66
  -7   6   1 4078.24  180.38
  -7   6   1 3867.66   95.51
   7   6  -1 4210.82  181.25
  -7  -6   1 4081.81  193.45
  -7  -6   1 3908.17  155.42
  -7   6  -1 4367.06  196.30
   7   6   1 3817.11  180.45
   0  10   220793.86  668.85
   0 -10  -220584.01  671.89
   0  10   221140.11  476.98
   0 -10   220645.03  598.93
   0 -10   221159.73  551.57
   0   6  -6 8302.42  326.44
   0   6   6 8560.73  215.27
   0  -6  -6 8352.25  327.17
   0  -6   6 8980.03  326.05
   0   6   6 8932.52  290.79
  -8  -3  -2 7890.54  255.72
   8   3   2 8304.81  269.54
   8  -3   2 8355.97  300.28
   8   3  -2 9271.20  233.56
  -8   3   2 8321.85  304.74
  -8  -3   2 9113.57  304.91
  -8   3  -2 8066.09  319.64
  -8  -3  -2 8416.56  340.19
  -6   7  -2 3537.91  135.42
  -6  -7   2 3544.38  156.28
   6  -7   2 3632.49  145.18
  -6   7  -2 3766.09  194.21
   6   7   2 3422.95  176.10
   6  -7  -2 3671.55  167.97
  -6  -7  -2 3459.66   90.50
  -6  -7  -2 3417.72  177.76
  -6   7   2 3492.38  107.27
   6   7  -2 3464.86  166.37
  -6   7   2 3753.66  180.18
  -6  -7   2 3872.52  180.04
  -6   5   4 2108.93  117.67
   6  -5  -4 2093.19  129.52
   6   5  -4 2117.64  114.28
   6   5   4 2021.53  117.55
  -6   5   4 2077.14   66.61
  -6  -5   4 2220.99  143.78
  -6   5  -4 2222.28  115.22
  -6   5  -4 2039.16  139.69
  -6  -5  -4 2024.97  152.71
   6  -5   4 2161.30  104.42
   6   5  -4 2217.41  112.56
  -1   3  -7 1104.14   42.19
   1   3  -7 1017.66   51.83
  -1  -3  -7  949.31   71.70
   1  -3   7 1173.41   90.49
   1  -3  -7 1300.19   86.27
  -1   3   7  982.76   80.60
  -1  -3   7 1028.59   87.62
  -1   3  -7 1049.67   89.63
   1  -3  -7 1132.17   94.98
   1   3   7 1089.03   80.31
  -1  -3  -7  953.77   91.84
  -5  -1  -6  156.42   43.84
  -5   1   6   88.74   49.19
   5   1  -6   54.78   38.13
   5  -1  -6  -28.10   38.68
  -5   1  -6    1.76   47.75
   5   1   6   93.99   37.77
   5  -1  -6   30.32   54.27
  -5  -1  -6   26.98   48.49
   5  -1   6   26.72   48.51
  -5  -1   6    6.46   70.76
  -3  -8   4  699.36   73.13
  -3   8   4  899.49   73.61
  -3  -8  -4 1042.24   84.49
   3  -8   4  938.34   99.79
  -3  -8   4 1036.31   60.63
   3  -8  -4  832.96   87.63
  -3   8  -4  847.48   77.09
  -3   8   4  821.11   76.59
   3   8   4  907.27   89.59
   4  -6  -5 8562.71  320.03
  -4  -6   5 8453.99  315.53
  -4   6   5 8685.08  293.67
  -4   6  -5 8512.58  292.20
  -4   6   5 8486.52  245.74
   4   6   5 8689.82  322.49
   4   6  -5 9243.57  316.23
  -4  -6  -5 8131.59  304.14
   4   6  -5 8630.59  234.17
   4  -6   5 8264.02  311.55
  -8  -4  -1  -23.40   38.30
   8   4   1   34.36   43.72
  -8  -4   1   18.11   55.78
  -8  -4   1  -45.50   44.82
  -8  -4  -1   27.27   49.13
  -8   4   1  -50.46   48.48
  -8   4  -1  -41.33   26.94
   8  -4   1  -42.12   43.47
  -8   4  -1   -9.75   45.63
   8  -4  -1  -47.46   51.23
  -8   0  -3  302.52   61.13
  -8   0  -3  244.02   66.68
  -8   0  -3  241.45   51.75
   8   0  -3  357.74   74.96
  -8   0   3  386.32   76.07
   8   0  -3  292.52   18.75
  -1 -10  -2   84.69   27.97
   1 -10   2   26.00   43.58
  -1  10   2   38.12   49.46
  -1  10  -2  -49.22   55.36
   1 -10  -2   97.99   58.90
  -1  10   2   66.75   35.09
   1 -10   2   27.74   38.17
  -1 -10   2   84.37   39.08
  -1 -10  -2   52.29   48.15
  -1 -10   2  119.09   41.27
   1  10  -2   16.02   69.79
   1  10   2   25.21   63.23
   1   6   6 2660.98  147.27
  -1   6   6 2789.39  107.38
   1  -6   6 2790.25  147.83
   1  -6  -6 2963.59  160.54
  -1  -6  -6 3014.09  157.28
  -1   6   6 2754.62  141.83
  -1  -6   6 2724.80  146.28
  -1   6  -6 2859.10  144.79
   1   6   6 2722.42   83.14
   1   6  -6 2691.19  139.81
   3   5  -6 8556.13  287.36
  -3   5   6 9038.40  266.24
   3   5  -6 8762.07  206.62
  -3   5   6 8614.95  289.79
   3  -5  -6 8900.83  302.29
  -3  -5  -6 8672.12  297.80
   3   5   6 8646.09  303.59
  -3  -5   6 8917.06  336.77
  -3   5  -6 8645.49  311.39
   3  -5   6 8305.05  328.32
  -8  -1  -3  138.69   48.22
  -8   1   3  -11.04   55.29
  -8   1  -3   89.56   45.32
   8  -1  -3  112.35   50.97
  -8   1  -3  165.03   45.67
  -8  -1  -3    5.93   52.69
  -8  -1   3    6.30   52.74
   8   1   3   64.41   41.35
   8   1  -3   95.39   47.69
  -8   1  -3    1.24   41.85
   8   1  -3   76.95   22.12
   6   3  -5  438.40   52.60
  -6   3   5  473.20   77.76
   6  -3  -5  463.24   86.26
  -6   3  -5  419.07   60.65
  -6   3  -5  487.57   71.88
   6   3   5  466.58   37.75
  -6  -3  -5  495.29   77.11
  -6   3  -5  478.87   53.18
   6   3  -5  389.16   52.86
   6  -3  -5  476.27   35.46
  -6  -3   5  520.55   77.32
  -5  -5   5  345.51   76.58
  -5   5  -5  148.96   61.41
   5  -5  -5  268.29   59.90
   5  -5   5  165.32   35.50
  -5  -5  -5  202.94   55.62
   5   5  -5  123.06   57.77
   5   5  -5  177.41   44.45
   5   5   5  181.10   24.61
  -5   5   5  164.67   34.43
   5  -5   5  104.55   57.02
   5   5   5  122.55   68.16
  -4  -4  -6 4286.34  196.47
   4   4  -6 4100.86  176.31
  -4   4  -6 4180.13  190.71
   4  -4  -6 4275.92  199.91
   4   4   6 4267.93  119.71
   4  -4  -6 4362.75  152.75
  -4  -4  -6 4215.57  184.66
   4   4  -6 4229.97  147.06
  -4   4   6 4247.78  186.21
  -4  -4   6 4363.60  229.14
   4  -4   6 4228.28  183.91
   4  -4   6 4223.92  185.77
   3   0  -7  420.09   69.89
  -3   0  -7  198.39   49.56
   3   0  -7  616.69   56.81
  -3   0  -7  291.92   58.18
  -3   0   7  402.93   83.08
   3   0   7  222.31   49.78
  -7   3   4  502.09   66.26
  -7   3  -4  440.29   61.65
   7   3  -4  358.12   56.44
  -7  -3   4  466.25   69.47
   7  -3   4  482.54   53.36
   7  -3  -4  470.60   75.22
  -7  -3  -4  446.04   68.70
  -7  -3  -4  353.19   51.25
   7   3  -4  449.70   45.96
   7   3   4  522.40   72.82
  -7   3  -4  506.93   66.76
  -5  -2  -6 3850.48  157.72
  -5  -2   6 4043.33  191.65
   5   2   6 3977.22  135.95
  -5   2  -6 4283.85  137.26
   5  -2  -6 4212.86  135.41
   5  -2  -6 4132.30  166.92
  -5  -2  -6 4587.44  196.58
  -5   2  -6 4371.37  184.34
   5  -2   6 4321.25  182.16
   5   2  -6 4028.32  156.77
  -5   2   6 3905.39  178.74
   5   2  -6 4330.91  165.23
  -4   9  -2   25.08   49.28
  -4   9  -2   38.62   54.61
  -4  -9   2   19.54   43.58
   4  -9   2   62.59   37.49
   4   9   2   14.28   53.52
  -4  -9  -2  -35.49   50.56
  -4  -9   2   96.92   42.21
   4  -9  -2   16.14   55.06
  -4   9   2  -30.39   45.17
   4   9  -2    7.89   49.11
  -4  -9  -2   31.12   13.93
  -4   9   2  136.64   46.87
  -3   9   3  292.89   61.41
   3  -9   3  371.82   43.20
   3  -9   3  407.68   63.18
  -3   9  -3  523.31   74.45
  -3  -9   3  388.88   51.00
   3   9  -3  452.22   73.51
  -3  -9   3  424.08   55.16
  -3  -9  -3  402.50   77.59
  -3   9   3  497.20   58.62
   3  -9  -3  473.53   79.63
   3   9   3  489.23   88.54
   3   7  -5  854.67   96.69
  -3  -7  -5  891.45   87.66
  -3   7  -5  922.61   82.60
   3   7   5  985.80  100.64
  -3  -7   5 1105.61  104.47
   3  -7   5  842.93   26.45
  -3   7   5 1003.38   73.63
   3  -7   5  970.10   88.34
   3  -7  -5  930.04  104.51
  -3   1  -7 2188.49  120.33
  -3  -1  -7 1830.70  117.32
  -3  -1   7 2042.11  127.08
   3   1   7 2099.57  106.91
  -3   1   7 2274.76  134.71
   3  -1   7 2019.10  121.88
  -3   1  -7 1993.37   80.40
   3   1  -7 2092.65  118.79
   3  -1  -7 2382.12  119.71
   3  -1  -7 1943.87  113.45
  -3  -1  -7 2150.40  103.87
   3   1  -7 2011.85   96.93
  -2   3  -7 7476.26  157.15
  -2  -3   7 6880.23  291.59
   2   3   7 7267.58  225.60
   2   3  -7 7275.66  186.99
  -2   3  -7 7461.71  297.21
   2  -3   7 7424.77  262.96
  -2  -3  -7 7069.07  284.17
  -2  -3  -7 7170.41  247.44
   2  -3  -7 7416.13  254.95
   2   3  -7 7465.88  289.69
  -2   3   7 7214.32  247.32
   2  -3  -7 7236.48  248.38
  -3  10   0   11.39   43.86
  -3 -10   0   -0.93   38.04
  -3  10   0   54.37   44.32
   3 -10   0  -36.21   42.89
   3  10   0  -70.87   61.76
  -3 -10   0    9.62   31.91
  -7   5   311380.70  401.20
   7  -5  -311442.83  402.64
   7   5  -312293.93  354.95
  -7   5  -310595.51  396.25
   7   5   310982.02  364.49
  -7  -5  -310740.90  404.74
  -7  -5  -311228.31  280.48
   7  -5   311030.00  348.03
  -7  -5   312646.53  399.89
  -7   5  -310667.68  319.59
  -7  -5   312464.14  398.67
   0  -9   4   -0.57   18.25
   0  -9  -4   13.02   45.11
   0   9  -4  -27.85   47.61
   0   9   4  -21.39   51.34
   0   9   4   11.91   22.05
   0  -9   4  -34.16   55.90
   8   2   3   15.13   34.08
  -8  -2   3    7.66   44.50
   8   2  -3  -87.07   47.13
   8   2  -3   35.76   24.33
  -8  -2  -3  -14.26   57.02
  -8  -2  -3   59.00   41.28
  -8   2   3    6.96   59.60
  -8   2  -3   82.68   51.98
  -8   2  -3   -3.95   37.69
  -2  10  -2  254.22   61.34
   2 -10  -2  283.95   54.94
   2  10  -2  309.77   73.77
   2 -10   2  291.12   47.65
   2 -10   2  301.20   64.08
  -2  10   2  290.53   67.32
  -2 -10   2  201.47   49.65
  -2 -10   2  172.47   54.76
  -2  10   2  325.48   51.34
  -2 -10  -2  208.82   26.68
   2  10   2  226.91   64.88
  -2 -10  -2  246.22   57.90
  -2  -6   6  939.82   90.08
  -2  -6  -6  896.95   98.08
   2  -6   6  944.27  106.04
   2   6   6  670.49   80.09
   2   6  -6  851.08   39.56
  -2   6   6 1002.50   72.49
   2   6  -6  892.13   77.62
   2   6   6  846.90   37.89
  -2   6  -6  980.16   86.28
   2  -6  -6  852.09   88.84
  -7  -6  -2 1444.60   67.20
   7   6   2 1301.68  105.17
  -7  -6   2 1271.16   88.74
  -7   6  -2 1326.18   82.57
   7   6  -2 1328.55   99.40
  -7   6   2 1385.39  115.32
   7  -6   2 1251.22   95.87
  -7  -6  -2 1529.61  127.72
  -7   6  -2 1103.48  105.80
  -7  -6   2 1356.97  110.92
   7  -6  -2 1196.33  104.78
   0   8   5   25.85   23.74
   0   8   5  -35.48   50.77
   0   8  -5  -33.12   54.27
   0  -8  -5  -37.44   47.56
   0  -8   5   -9.76   45.65
   0  -4  -7   20.22   57.31
   0   4  -7    9.08   60.37
   0   4   7   45.92   38.41
   0  -4  -7   42.66   40.97
   0  -4   7   64.91   48.15
   1   9   4  756.12   32.32
  -1   9  -4  765.45   82.19
  -1   9   4  709.92   50.99
  -1  -9   4  765.40   42.92
  -1  -9  -4  854.93   85.78
  -1   9   4  817.22   85.78
   1  -9   4  720.16   37.69
   1   9   4  803.04  101.07
   1  -9  -4  691.31  107.08
  -1  -9   4  753.20   76.66
   1   9  -4  673.86  103.71
   3  10   1  340.82   82.81
   3 -10  -1  155.20   63.59
  -3 -10   1  244.72   44.99
  -3  10  -1  134.43   62.66
   3 -10   1  198.96   51.57
  -3 -10  -1  191.01   32.15
  -3  10   1  348.09   59.26
   3  10  -1  159.63   69.18
  -3  10   1  358.58   58.34
  -3 -10   1  271.01   49.41
  -3  10  -1  114.63   66.58
  -3 -10  -1  271.99   65.39
   3   2  -7  453.23   47.96
  -3  -2  -7  416.64   64.87
   3  -2  -7  419.47   62.89
  -3  -2  -7  368.87   81.45
   3   2   7  364.69   54.83
  -3   2  -7  482.88   67.71
  -3   2  -7  453.85   43.16
  -3  -2   7  410.07   95.22
   3  -2  -7  428.02   60.38
   3  -2   7  439.19   77.00
   3   2  -7  658.76   71.05
  -3   2   7  449.63   67.66
  -8  -4   2   45.11   45.90
  -8   4   2  127.61   53.32
  -8  -4   2   70.65   50.71
   8  -4   2  -67.24   56.75
  -8   4  -2  -22.24   49.40
   8   4  -2  174.04   43.12
  -8   4  -2   56.79   34.38
   8  -4  -2   56.23   53.12
  -6  -8   0 8253.02  306.86
   6   8   0 8475.22  326.89
  -6   8   0 8565.64  313.13
   6  -8   0 8373.63  288.52
  -6  -8   0 8406.40  230.92
  -6   8   0 8909.90  244.27
   1  -8   5 1359.84  101.13
   1   8   5 1279.98   45.66
  -1   8   5 1477.87   94.60
  -1  -8  -5 1278.87  102.47
  -1  -8   5 1099.51   98.96
   1  -8  -5 1147.43  123.86
   1   8   5 1336.29   97.41
  -1   8  -5 1419.46  118.77
   1   8  -5 1427.10  105.77
  -1   4   7  599.95   64.28
  -1  -4  -7  374.67   73.82
   1  -4   7  501.25   72.27
  -1  -4  -7  592.81   76.30
   1   4  -7  537.70   31.15
  -1   4  -7  624.76   71.75
   1  -4  -7  559.92   78.62
  -1  -4   7  424.81   73.43
   1   4  -7  377.95   80.70
   1  -4  -7  534.43   71.26
   9   0   0  -20.74   24.35
   9   0   0  131.95   56.69
  -9   0   0  100.32   53.54
  -8  -5   0 8374.77  317.55
   8  -5   0 8782.91  305.59
  -8  -5   0 8547.54  271.09
   8   5   0 9113.43  294.43
  -8   5   0 8975.51  184.24
  -9   1   0  -62.96   56.38
   9  -1   0  -45.84   42.55
  -9  -1   0  -26.38   40.67
   9  -1   0   10.44   18.75
  -9  -1   0  -63.11   46.90
   9   1   0   -7.64   23.62
  -5   9   0  107.60   56.15
  -5  -9   0  -69.44   40.12
  -5   9   0  -50.19   40.29
   5  -9   0    9.75   46.90
  -5  -9   0   27.49   29.07
   5   9   0  -14.66   47.93
   5  -7   4   57.70   31.95
  -5  -7   4  -35.39   46.20
   5  -7  -4  -23.76   51.12
  -5  -7  -4  -11.76   64.65
  -5   7  -4  108.07   51.85
  -5   7  -4   48.14   64.96
   5   7  -4   -6.91   53.55
   5   7   4    7.13   49.76
  -5  -7   4   58.57   41.54
  -5   7   4   26.67   31.30
  -5   7   4   30.91   50.97
   5  -3   6   81.88   57.73
  -5   3   6   31.35   59.80
  -5   3  -6   10.67   35.34
   5  -3  -6  108.62   36.03
  -5   3  -6   72.42   48.30
   5   3   6   63.26   28.51
   5  -3  -6   38.78   63.88
   5   3  -6  -86.41   47.44
  -5  -3   6   92.35   60.52
  -5  -3  -6   89.03   48.15
   5   3  -6  113.31   47.06
  -6   8   1   62.75   50.90
  -6  -8   1   18.82   40.78
   6   8  -1   -3.77   50.07
  -6   8  -1   34.73   38.84
   6   8   1   61.53   49.95
  -6   8  -1  137.75   60.81
   6  -8  -1   74.82   50.15
   6  -8   1   53.67   39.12
  -6  -8  -1   35.19   26.06
  -6   8   1   25.13   30.95
  -6  -8  -1  -21.62   49.06
  -6  -8   1   57.14   57.56
  -6  -4  -5 1543.39  117.31
   6  -4   5 1642.30   77.04
  -6   4   5 1554.61   61.00
  -6   4   5 1375.48   96.01
  -6   4  -5 1425.71  118.45
   6   4  -5 1547.04   90.20
  -6   4  -5 1345.62  104.93
   6   4  -5 1469.98   89.08
   6   4   5 1458.61   61.17
   6  -4  -5 1346.12  123.53
  -6  -4   5 1476.14  108.73
   6   4   5 1587.33  106.08
  -9   0  -1  548.63   71.06
  -9   0  -1  385.14   72.69
   9   0   1  474.40   46.75
   9   0  -1  422.76   69.30
  -9   0   1  493.13   63.21
  -5   8   3 2610.75  102.87
   5   8   3 2729.68  169.44
  -5   8  -3 2715.72  123.43
  -5   8   3 2573.43  142.51
   5  -8   3 2570.37  105.32
   5   8  -3 2860.97  146.81
   5  -8  -3 2707.31  147.18
  -5   8  -3 2697.87  148.05
  -5  -8  -3 2555.30  167.61
  -5  -8   3 2621.95  145.24
  -5  -8   3 2799.21  133.60
   7   4  -4  339.71   51.23
  -7  -4  -4  252.86   76.59
   7   4  -4  443.59   66.56
   7  -4  -4  346.26   70.35
  -7   4  -4  388.57   63.18
  -7  -4  -4  209.45   42.52
  -7   4  -4  361.33   77.46
   7   4   4  306.27   58.68
  -7   4   4  388.74   63.14
  -7  -4   4  340.92   65.50
   7  -4   4  358.49   56.74
   0 -10   3   22.02   46.84
   0 -10   3    4.27   27.88
   0  10   3   12.59   22.80
   0  10  -3 -100.90   52.77
   0  10   3  -94.79   54.32
   0 -10  -3  169.46   59.08
   8  -5   1 1193.34  107.01
  -8   5   1 1481.78  122.17
  -8  -5  -1 1246.34   76.94
  -8   5  -1 1406.87  100.80
  -8  -5  -1 1253.63  103.55
   8   5  -1 1093.51   96.63
   8   5   1 1288.93   94.27
   8  -5  -1 1431.95  123.68
  -8  -5   1 1195.20   76.90
  -8   5  -1 1404.17   59.61
   8   3   3 3215.68  148.53
  -8  -3  -3 3034.98  128.56
   8  -3   3 2908.05  145.88
  -8  -3   3 3772.73  158.31
  -8   3  -3 3188.93  153.54
   8   3  -3 3545.49  110.26
   8  -3  -3 3374.28  185.60
  -8   3   3 3304.19  159.50
  -8   3  -3 2991.04  129.00
  -8  -3  -3 3200.65  157.87
   6   7  -3   15.96   60.35
  -6  -7  -3   28.61   16.20
   6  -7   3  109.34   38.80
  -6  -7   3    9.85   46.83
  -6  -7   3  -69.99   41.77
  -6   7   3   17.13   32.18
  -6   7   3   87.35   53.88
  -6   7  -3   92.43   51.39
  -6  -7  -3   24.94   48.23
   6  -7  -3  -34.12   51.51
  -6   7  -3   58.35   37.28
   6   7   3  -52.83   45.40
   9  -1   1 2273.27   76.77
  -9  -1  -1 2283.25  128.63
   9  -1  -1 2197.71  132.46
   9   1  -1 2307.19   75.37
  -9   1   1 2280.33  133.48
   9   1   1 2218.21   88.56
  -9   1  -1 2067.10  118.81
  -9  -1  -1 2262.71  137.18
  -9  -1   1 2188.59  122.51
   9   1  -1 2474.61  144.99
   9  -1   1 2227.35  126.79
  -5   9  -1  356.11   64.00
   5   9  -1  238.29   80.17
  -5   9   1  277.32   54.06
   5  -9   1  194.62   59.67
  -5   9   1  368.04   76.23
  -5  -9   1  217.52   53.30
   5  -9  -1  290.38   57.11
   5   9   1  273.20   78.99
  -5  -9   1  262.15   50.40
  -5   9  -1  271.17   57.78
  -5  -9  -1  229.85   32.39
  -5  -9  -1  299.90   65.67
   2  -9   4 3544.31  186.66
  -2  -9  -4 3608.96  201.01
   2  -9   4 3285.84   85.07
  -2  -9   4 3474.60  159.52
  -2   9  -4 3621.56  171.35
  -2  -9   4 3515.42  111.16
   2  -9  -4 3615.65  195.04
  -2   9   4 3622.85  159.01
   2   9  -4 3856.37  198.82
   2   9   4 3826.54  196.56
   4  -8   4 2208.98  136.32
  -4   8  -4 2173.88  117.96
  -4  -8   4 2285.94  136.25
  -4   8   4 2551.02  110.60
   4   8  -4 2181.03  141.42
  -4  -8  -4 2717.90  168.55
   4   8   4 2551.42  137.88
  -4  -8   4 2529.10  102.64
  -4   8   4 2368.22  128.68
   4  -8  -4 2488.34  139.53
   4  -8   4 2356.98   86.14
  -7   7   0   42.22   66.02
  -7   7   0   25.91   29.25
  -7  -7   0  -27.77   58.19
   7   7   0   72.78   58.21
   7  -7   0   -0.48   45.21
   1 -10   3 3712.32  184.57
  -1  10   3 3408.26  176.31
  -1  10  -3 3593.92  184.98
  -1 -10  -3 3841.92  184.87
   1 -10   3 3698.75  118.22
  -1 -10   3 3895.11  161.80
   1 -10  -3 3845.68  177.18
   1  10   3 3720.62  176.64
   1  10  -3 4319.73  210.65
  -1 -10   3 3675.60  123.00
  -1  10   3 4038.51  131.32
   6  -6  -4 9425.76  359.96
   6  -6   4 9855.11  262.30
  -6   6  -410112.32  331.95
   6   6   410281.48  368.95
  -6   6  -4 9330.44  356.46
  -6  -6   4 9602.60  342.07
  -6  -6  -4 9377.22  334.08
  -6   6   4 9322.03  219.49
  -6  -6   4 9679.51  318.78
   6   6  -4 8891.29  308.75
  -6   6   4 9900.61  364.35
   9  -2   0  125.00   55.76
  -9  -2   0    4.92   48.16
   9   2   0   -0.75   33.34
  -9   2   0 -132.13   57.44
  -9  -2   0   18.93   36.39
   9  -2   0  -20.63   16.70
   2  -8   5 2767.67  170.26
  -2   8  -5 2764.64  169.69
   2  -8  -5 3026.27  172.48
  -2  -8  -5 2569.67  171.02
  -2   8   5 2692.92  111.30
   2   8  -5 2513.22  141.81
  -2   8   5 3017.60  143.10
  -2  -8   5 2679.23  163.81
   2   8   5 2769.52  160.63
  -2  -8   5 2603.16   82.46
   2  -4  -7 1622.72  111.62
  -2   4  -7 1547.76  107.97
  -2  -4   7 1213.57  134.41
   2   4   7 1528.72   83.84
   2  -4  -7 1317.59   97.07
   2   4  -7 1414.29  111.55
  -2  -4  -7 1471.38  111.69
  -2   4   7 1265.40  102.08
   2   4  -7 1481.96   56.64
   2  -4   7 1386.93  120.85
   4   5   6  510.99   36.61
  -4  -5  -6  437.06   63.80
   4  -5   6  552.44   83.85
   4   5   6  498.82   69.49
  -4   5  -6  516.20   70.89
   4  -5   6  499.39   30.07
  -4   5   6  622.81   55.70
  -4   5   6  452.48   63.69
  -4  -5   6  554.49   85.58
   4  -5  -6  626.31   88.62
   4   5  -6  517.32   74.29
   4   5  -6  489.92   48.62
  -3   3  -7  132.13   28.43
  -3  -3  -7  107.69   55.85
  -3  -3  -7  131.29   59.34
   3  -3   7  232.90   63.39
   3  -3  -7  145.72   60.81
  -3   3  -7  211.47   59.15
  -3  -3   7  171.99   64.10
   3   3   7  150.60   38.48
   3   3  -7  123.76   37.74
   3  -3  -7  187.33   46.09
   3   3  -7  292.24   61.12
  -3   3   7  244.61   65.03
  -7   0  -5 1361.22   94.80
  -7   0  -5 1152.66   86.12
   7   0  -5 1273.89   94.18
  -7   0  -5 1430.55   95.10
  -7   0   5 1479.85  126.17
  -3  10   2   -9.30   45.45
  -3  10  -2   15.84   45.40
  -3 -10   2   -5.37   44.69
   3 -10   2   13.98   36.31
   3 -10  -2   61.68   42.92
  -3  10   2   46.25   42.99
  -3 -10  -2   38.71   17.51
   3  10  -2   81.07   64.31
  -3 -10  -2  -78.19   62.28
  -3  10  -2   14.93   40.79
  -3 -10   2    2.62   38.54
  -3  -6  -6  947.69   86.60
   3  -6   6  952.20   93.42
   3   6  -6  997.35  101.59
   3   6   6  870.75   83.62
   3   6  -6  831.69   47.28
  -3   6  -6  933.10   82.05
   3  -6  -6  999.39   87.62
  -3   6   6  995.05   76.57
   3   6   6  884.76   39.08
  -3  -6   6  944.68   96.89
   4   0  -7 4153.65  157.82
  -4   0   7 4166.84  194.08
  -4   0  -7 2810.03  114.65
   4   0   7 2923.15  146.30
  -4   0  -7 2625.05  152.99
   7   7   1 9940.59  351.71
  -7   7  -1 9919.47  268.71
  -7   7   1 9358.11  370.75
  -7  -7   1 9960.62  305.94
   7   7  -1 9631.96  348.88
  -7   7  -1 9649.52  361.09
  -7  -7   1 9685.39  364.82
   7  -7   1 9591.86  338.15
   7  -7  -1 9937.45  370.13
  -7  -7  -1 9644.12  356.12
  -7  -7  -1 9472.72  243.96
  -7   7   1 9686.07  219.51
   0  11   0  -68.80   68.64
   0 -11   0  -49.00   40.77
   0 -11   0  -37.61   54.55
  -7   1   5 3322.47  168.81
   7  -1  -5 3354.91   90.52
   7   1  -5 3567.60  117.88
  -7  -1  -5 3806.00  150.81
   7  -1  -5 3580.48  165.62
   7   1  -5 3429.19  149.65
  -7   1  -5 3542.43  168.64
  -7   1  -5 3472.41  167.90
  -7  -1   5 3467.69  188.97
  -7  -1  -5 3580.31  152.87
  -7   1  -5 3615.47  159.31
  -7  -1  -5 3604.43  181.16
   0   7   6   -3.95   39.52
   0  -7   6  -67.86   50.33
   0  -7  -6  -22.03   59.77
   0   7   6   15.45   25.53
   0   7  -6  -45.83   59.91
  -9  -2   1  729.94   71.96
   9   2  -1  738.03   57.46
   9  -2   1  973.90   99.17
  -9   2   1  824.70   92.18
  -9  -2  -1  964.11  111.97
  -9  -2  -1 1214.91   86.20
  -9   2  -1  697.32   95.27
   9  -2  -1 1018.49  106.76
  -5  -6  -5 5942.89  259.29
  -5   6  -5 5931.25  218.97
   5  -6   5 5530.86  146.93
  -5   6   5 5606.63  166.10
   5   6  -5 5622.13  212.88
   5   6   5 6069.24  235.74
   5  -6   5 5671.87  235.84
  -5  -6   5 5994.76  247.72
  -5   6   5 6039.95  220.49
   5  -6  -5 5722.74  255.11
   5   6  -5 6095.13  191.71
   4  -9  -3 1258.90   97.52
  -4  -9  -3 1421.73  105.45
   4  -9   3 1318.75   70.04
  -4   9   3 1451.03   97.77
  -4  -9   3 1350.37   83.35
   4   9  -3 1363.18  127.10
  -4   9   3 1284.92   84.33
  -4   9  -3 1207.30  114.38
  -4   9  -3 1191.08  110.88
   4   9   3 1335.04  107.56
  -4  -9   3 1354.12   87.06
   4   7   510474.25  383.98
  -4  -7  -510204.52  377.07
   4  -7   510174.43  382.33
  -4   7   5 9888.45  316.00
  -4  -7   510131.08  364.06
  -4   7  -510558.10  377.89
   4  -7  -510209.03  379.61
   4   7  -510129.08  345.71
   4   7  -5 9292.69  249.38
  -4   7   510273.78  300.77
  -4  -1   7 6336.10  258.34
   4   1  -7 6961.42  238.30
   4   1   7 5914.17  203.74
   4   1  -7 6974.59  218.69
   4  -1  -7 5730.93  205.92
   4  -1  -7 5944.66  215.81
  -4   1  -7 5677.86  240.88
  -4  -1  -7 5904.21  213.73
  -4  -1  -7 5705.56  237.85
   4  -1   7 5857.36  240.26
  -4   1  -7 6045.54  188.01
  -4   1   7 6283.17  283.94
  -1 -11   0  -22.25   44.08
   1  11   0   51.67   66.36
   1 -11   0  101.55   49.44
  -1  11   0  -30.42   62.08
  -1 -11   0   50.79   40.35
   1 -11   0  -11.13   39.94
   1   7  -6  906.56   89.48
  -1   7   6  979.37   79.66
  -1   7  -6 1072.03   92.24
   1  -7  -6  984.45   95.82
  -1  -7  -6 1006.25   95.33
   1   7   6  926.97   44.03
  -1   7   6 1064.99   60.23
  -1  -7   6 1023.23  108.72
   1   7   6 1037.33   85.70
   1  -7   6 1105.96   92.91
  -4  10   0  517.34   77.68
  -4 -10   0  549.18   80.45
   4  10   0  516.45   92.45
   4 -10   0  652.81   61.90
   0  11   1   23.29   63.62
   0 -11   1  112.81   49.18
   0 -11  -1  -11.90   36.72
   0  11  -1   31.15   51.59
   0 -11   1   95.88   47.38
   0 -11  -1    9.23   56.11
   0   5  -7   31.80   62.59
   0   5   7   55.58   37.52
   0  -5   7   59.25   52.49
   0  -5  -7   65.03   43.92
  -6   8   211041.92  394.31
  -6   8  -210478.48  323.73
  -6  -8   210747.21  380.80
   6   8   210786.56  375.37
  -6  -8   211290.67  360.05
   6  -8  -211129.40  413.98
   6  -8   210985.70  334.48
  -6   8   210832.81  282.78
  -6   8  -211010.85  421.12
  -6  -8  -210512.54  383.72
   6   8  -210930.19  384.00
  -6  -8  -210269.26  207.12
   8   0  -4   82.00   20.14
   8   0  -4  200.01   55.22
  -8   0  -4  282.03   57.96
  -8   0  -4   15.19   43.75
  -8   0   4  119.21   54.95
  -8   0  -4   41.34   54.83
  -6   0  -6 4618.75  200.20
   6   0  -6 4944.81  154.13
   6   0  -6 4371.01  196.34
  -6   0   6 4682.83  210.41
   6   0   6 5227.20  197.89
  -6   0  -6 5148.78  196.20
  -9   0   2  408.22   67.86
  -9   0  -2  445.64   72.04
  -9   0  -2  459.57   72.07
   9   0  -2  664.68   84.88
   9   0   2  349.93   52.88
  -2 -10   3  313.18   46.70
   2 -10   3  313.97   76.54
   2  10  -3  419.20   94.14
  -2  10  -3  370.59   72.53
   2 -10  -3  443.49   67.58
  -2 -10  -3  453.16   69.25
  -2  10   3  489.67   53.77
  -2 -10   3  304.38   67.72
   2 -10   3  430.06   44.05
  -2  10   3  418.74   71.27
  -2 -10  -3  342.20   21.02
   2  10   3  449.57   71.15
   5   4  -6 4589.42  165.18
  -5   4  -6 4768.18  198.75
  -5   4   6 4562.29  186.39
   5  -4   6 4702.01  212.83
   5   4   6 4854.20  198.19
  -5   4  -6 4990.14  142.17
  -5  -4  -6 4883.69  212.61
   5   4   6 4481.92  130.45
   5  -4  -6 4460.74  215.44
   5   4  -6 4094.26  182.91
  -5  -4   6 4496.64  236.40
  -7  -6  -3 4433.47  126.18
   7   6   3 4945.37  198.83
   7   6  -3 4679.44  181.67
  -7   6   3 4592.48  203.71
  -7  -6  -3 4420.31  237.65
   7  -6   3 4655.04  176.54
  -7   6  -3 4463.49  171.42
   7  -6  -3 4567.10  233.65
  -7   6  -3 4301.15  232.96
  -7  -6   3 4322.97  193.50
  -7  -6   3 4590.57  200.65
  -7  -2  -5 1810.37  105.41
   7   2  -5 1840.65   82.01
  -7   2  -5 1717.03  100.38
   7  -2  -5 1644.97   56.19
   7  -2  -5 1767.90  112.99
  -7   2  -5 1682.41  107.51
  -7  -2   5 1659.93  116.00
  -7  -2  -5 1798.22  102.13
   7   2  -5 1871.74  112.76
  -7   2  -5 1815.71  102.64
  -7  -2  -5 1733.97   88.48
  -7   2   5 1870.01  120.16
  -8  -5  -2 8636.79  337.46
   8  -5   2 8460.06  321.47
  -8  -5  -2 8979.54  261.91
   8   5  -210315.68  308.47
   8   5   2 8771.49  301.39
  -8  -5   210356.72  370.71
  -8   5  -2 8436.96  331.16
  -8  -5   2 9933.46  330.29
   8  -5  -2 8714.23  329.76
  -8   5   2 8325.57  354.44
   1 -11   1 1688.40  112.24
  -1  11   1 1726.16   96.55
   1 -11   1 1883.65  109.11
   1 -11  -1 1896.89  123.60
  -1 -11   1 1754.52   99.68
  -1 -11   1 1822.05  116.93
  -1 -11  -1 1848.88  123.64
  -1  11  -1 2019.74  146.10
  -1 -11  -1 1992.42   79.74
   1  11   1 1793.99  140.03
  -1  11   1 1841.16  118.60
   1  11  -1 1767.18  144.04
  -8   1  -4 3752.04  177.43
  -8   1  -4 3901.11  169.12
  -8   1   4 3543.70  196.74
  -8   1  -4 3782.15  185.36
   8   1  -4 4450.42  194.87
  -8  -1  -4 3793.92  179.86
  -8  -1  -4 3604.19  162.64
  -8  -1  -4 3845.73  167.02
  -8  -1   4 3791.51  185.67
   8  -1  -4 3612.70  177.61
   6   1   6  849.27   74.81
  -6  -1  -6 1242.13  112.46
   6   1  -6  861.18   64.55
  -6   1  -6  848.35   75.18
  -6  -1   6  821.60  110.41
  -6   1  -6  792.26   80.76
   6  -1  -6  968.79   59.12
   6   1  -6 1230.75   92.83
  -6   1   6  935.14  103.56
   6  -1   6  921.38   85.74
   6  -1  -6  971.22   93.18
  -6  -1  -6  932.75   72.36
   1  -5  -7  -88.84   45.07
   1   5   7   77.14   32.16
  -1   5  -7   48.64   60.63
   1   5  -7   68.39   52.48
   1   5  -7   20.96   14.37
  -1  -5  -7   25.71   42.32
  -1   5   7    2.38   40.29
   1  -5   7   52.16   48.78
  -1  -5   7   21.52   53.61
  -9  -3   0   40.37   47.03
  -9   3   0   56.94   46.04
  -9  -3   0  -13.70   51.16
   9  -3   0   -5.40   15.16
   9  -3   0  147.97   48.35
   9   3   0   35.65   38.60
  -9  -1   2  641.47   74.00
  -9  -1  -2  628.23   69.56
  -9   1   2  663.44   83.25
   9   1  -2  552.47   36.97
   9  -1  -2  730.25   99.13
  -9  -1  -2  659.98   81.22
   9   1   2  519.19   54.69
   9   1  -2  726.33   92.40
  -9   1  -2  526.87   81.97
   5  -9  -2   78.62   60.90
   5   9   2   -9.83   53.74
  -5   9  -2   69.50   51.00
  -5  -9  -2   17.41   62.78
  -5  -9  -2   48.24   14.63
  -5   9   2   25.07   40.06
   5   9  -2   25.34   59.89
  -5   9   2  100.62   45.25
  -5  -9   2   29.82   46.60
   5  -9   2  151.42   50.28
  -5  -9   2    7.73   41.70
  -5   9  -2    4.80   49.05
  -4 -10  -1  940.28   97.82
   4 -10  -1 1042.63   93.74
  -4  10  -1 1055.95   78.17
  -4 -10  -1  869.85   47.92
   4  10  -1  839.00  108.29
   4 -10   1  987.51   72.19
   4  10   1  979.91  120.03
  -4 -10   1  955.99   64.83
  -4 -10   1  870.41   82.47
  -4  10   1 1017.59   83.85
  -4  10   1  900.32   87.24
   4  -2  -7 6495.35  232.64
  -4   2  -7 6908.32  189.62
   4  -2  -7 6411.73  248.54
  -4  -2   7 6945.29  294.05
   4   2  -7 7895.82  234.97
  -4  -2  -7 6335.60  259.00
   4  -2   7 7167.60  280.64
   4   2  -7 7462.45  250.59
  -4  -2  -7 6989.51  251.56
  -4   2  -7 7071.74  308.22
   4   2   7 6516.05  218.36
  -4   2   7 6293.92  274.69
   8  -4  -3  -66.94   56.60
   8  -4   3   14.32   42.18
   8   4  -3   -1.59   35.20
   8   4  -3   33.32   41.69
   8   4   3   -7.77   40.38
  -8  -4   3  -48.01   43.40
  -8  -4  -3   15.81   35.49
  -8   4   3  101.97   47.94
  -8   4  -3   -6.03   35.65
  -8   4  -3  -62.68   47.43
  -3  -9   4 2167.90  115.20
   3   9  -4 2052.72  141.38
   3  -9   4 1991.82  124.34
  -3  -9   4 2169.57   90.79
  -3   9  -4 2436.19  153.70
  -3   9   4 2125.07  110.94
  -3   9   4 2074.75  117.11
   3  -9  -4 1806.44  129.81
  -3  -9  -4 2057.02  133.66
   3   9   4 2074.61  126.02
   6   5   5  223.82   58.38
  -6   5   5  294.52   67.17
  -6   5  -5  177.74   60.44
   6   5  -5  231.12   52.85
   6   5  -5  254.85   55.35
   6  -5  -5  353.67   62.74
  -6   5  -5  333.33   62.07
  -6  -5  -5  229.47   57.50
   6   5   5  125.42   24.64
  -6   5   5  216.65   30.33
   6  -5   5  216.58   40.23
  -6  -5   5  176.16   77.93
  -9  -3   1 3307.20  167.65
  -9  -3  -1 3574.30  151.32
  -9  -3  -1 3303.63  175.12
   9   3  -1 3401.17  124.27
  -9  -3   1 3567.25  155.54
   9  -3   1 3401.49  186.48
   9  -3  -1 3606.71  169.84
   9   3   1 3417.81  136.20
  -9   3  -1 3327.61  166.51
  -9   3  -1 3524.69  104.14
  -9   3   1 3576.46  174.57
   2 -11   013673.08  435.81
  -2  11   013116.27  452.51
   2  11   014606.45  546.56
  -2 -11   013633.91  454.89
  -2  11   014047.70  450.40
   2   7  -6  850.99   87.46
   2  -7   6  932.50   93.22
   2   7  -6  843.18   85.17
  -2  -7  -6  715.82  108.12
   2  -7  -6  886.28   92.23
  -2  -7   6 1050.45  106.19
  -2   7  -6  974.27  106.03
  -2   7   6  906.39   84.68
   2   7  -6  830.19   36.16
  -2   7   6  869.06   69.15
   2   7   6  884.81   37.68
   2   7   6  797.86   82.26
  -3   8   5  643.51   75.52
   3   8  -5  688.75   81.99
   3  -8   5  844.58  108.99
   3   8   5  635.65   88.33
  -3  -8  -5  495.95   82.47
  -3   8   5  760.57   72.70
   3  -8  -5  917.78   90.34
  -3  -8   5  693.35   83.49
  -3  -8   5  748.19   48.27
  -3   8  -5  851.90   91.11
  -3   4   7  667.85   70.65
  -3  -4  -7  697.89   83.73
  -3   4  -7  724.29   33.75
   3  -4   7  671.21   95.36
  -3  -4  -7  660.69   67.86
   3   4  -7  733.02   74.36
  -3  -4   7  797.68   97.78
   3  -4  -7  627.25   89.96
   3  -4  -7  872.01   67.61
  -3   4  -7  799.24   79.18
   3   4  -7  552.84   59.47
   3   4   7  766.05   61.37
  -7  -7  -2 5381.41  150.07
  -7  -7   2 5179.63  210.13
   7   7   2 5439.05  223.77
  -7   7  -2 5535.85  238.39
   7  -7  -2 5232.92  250.44
  -7   7  -2 5468.17  182.97
  -7  -7   2 5441.80  218.48
  -7  -7  -2 5399.69  263.53
  -7   7   2 5407.23  249.92
   7  -7   2 5347.50  212.29
   7   7  -2 5225.72  230.61
  -7  -5  -4  -19.14   24.68
   7   5  -4   -5.59   45.82
   7  -5   4   80.76   38.72
  -7   5   4  -66.66   45.15
  -7   5   4   15.85   17.70
  -7  -5  -4   61.45   47.52
   7   5  -4    9.54   41.42
  -7  -5   4  133.69   64.06
  -7   5  -4   10.82   45.67
   7  -5  -4   -0.80   50.86
   7   5   4  -17.12   52.75
  -8  -6   0  504.35   58.76
  -8   6   0  755.12   97.28
  -8   6   0  524.91   40.02
  -8  -6   0  516.24   77.33
   8   6   0  530.78   60.76
   8  -6   0  444.16   85.70
   8   2   4   10.20   41.61
  -8   2  -4   20.99   37.41
  -8  -2  -4  -52.77   44.17
   8   2  -4   52.99   42.63
  -8  -2  -4   71.74   62.64
   8  -2  -4   96.88   54.41
   8   2  -4   42.56   28.51
  -8   2   4   15.02   54.39
  -8  -2   4  -17.75   53.03
  -8   2  -4  140.94   55.68
  -8   2  -4   82.23   45.36
   6   2   6 2377.47  109.18
   6  -2  -6 2190.98   92.02
  -6   2  -6 2285.60  122.51
   6   2  -6 2138.68  122.24
   6  -2  -6 2286.44  142.32
  -6   2  -6 2462.42  107.03
   6   2  -6 2268.81  112.87
  -6   2   6 2137.51  128.96
  -6  -2  -6 2509.12  162.64
  -6  -2   6 2025.17  142.96
   6  -2   6 2183.29  130.79
  -6  -2  -6 2322.72  116.37
   9  -2  -2  285.20   65.25
  -9   2   2  157.28   60.76
  -9   2  -2  263.30   69.20
   9   2   2  343.84   49.53
   9   2  -2  112.16   34.65
   9  -2   2   85.64   53.04
  -9  -2  -2  174.10   58.21
  -9  -2  -2  236.83   55.59
  -9   2  -2  142.05   39.07
  -9  -2   2  278.65   51.64
   0   0  -8  639.24   54.16
   0   0  -8  673.78   75.30
  -2  11  -1   73.92   70.12
  -2  11   1   64.54   48.80
  -2 -11  -1   33.82   30.04
  -2 -11   1   95.08   52.69
   2 -11   1   57.75   52.91
   2  11  -1   83.50   77.05
   2 -11   1  100.55   30.22
  -2  11   1  126.11   46.98
  -2 -11  -1  195.39   50.64
  -2 -11   1   96.23   44.34
   2  11   1  -67.41   59.04
   2 -11  -1   93.51   46.47
   2   5   7 3950.82  170.60
  -2   5   7 4459.51  173.37
   2  -5   7 4407.91  228.18
  -2   5  -7 4905.80  208.07
   2  -5  -7 4502.74  209.49
  -2  -5   7 4673.96  237.98
   2   5   7 4488.04  139.68
   2   5  -7 4634.01  112.08
  -2  -5  -7 4492.62  186.07
   2   5  -7 4204.70  201.37
   0  11   2   44.92   30.22
   0 -11   2  -60.25   47.52
   0  11   2   38.74   49.81
   0  11  -2  -69.42   52.17
   0 -11   2  -58.94   36.72
   0 -11  -2   81.63   46.08
   7   3  -5 5341.32  220.62
  -7  -3  -5 5345.88  230.68
   7  -3  -5 5475.46  251.08
  -7   3   5 5722.20  231.28
  -7   3  -5 5488.44  232.92
  -7   3  -5 5584.65  224.33
   7   3  -5 5039.06  167.58
  -7   3  -5 5691.96  197.07
   7   3   5 5323.74  216.26
  -7  -3   5 5001.89  227.02
   0  -1   8   13.29   48.67
   0   1   8  155.87   46.98
   0  -1  -8   13.77   61.45
   0   1  -8  -24.63   47.32
   0  -1  -8   18.11   35.87
  -8   6   1  -54.25   57.41
  -8  -6   1   21.77   46.02
   8  -6  -1  -80.81   57.73
  -8  -6  -1  -13.82   34.88
   8   6  -1 -104.61   45.87
   8  -6   1   57.10   52.39
  -8   6  -1  -25.94   48.96
  -8  -6   1  -39.20   41.87
  -8   6   1   17.82   16.31
  -8  -6  -1   93.96   47.37
   1   0  -8 3932.27  174.49
  -1   0  -8 3707.70  188.18
   1   0   8 3747.66  179.85
  -1   0  -8 3806.54  145.30
   1   0  -8 3715.86  143.07
  -1   0   8 3716.49  174.44
  -4  -3   7 5790.61  282.90
  -4   3   7 6075.49  234.60
   4   3   7 5848.40  195.62
   4   3  -7 6432.76  202.93
  -4  -3  -7 5772.11  238.95
   4  -3   7 5901.84  265.14
  -4   3  -7 6090.39  169.98
  -4  -3  -7 6169.48  231.10
   4  -3  -7 6052.16  223.00
  -4   3  -7 5663.80  246.24
   4   3  -7 7514.94  263.57
   4  -3  -7 5887.65  259.94
  -1  11   2  -16.77   46.41
   1  11   2  162.32   52.28
  -1 -11   2   28.00   46.19
  -1 -11   2   -9.00   38.84
   1  11  -2   38.63   71.88
  -1  11  -2    9.30   65.68
  -1  11   2   35.29   40.15
   1 -11  -2   71.53   59.52
   1 -11   2  -16.21   39.58
   1 -11   2  -24.29   40.09
  -1 -11  -2   42.11   27.94
  -1 -11  -2  -67.95   49.22
   1  -1   8  707.15   85.55
   1   1  -8  809.97   92.42
   1  -1  -8  601.60   93.57
   1   1  -8  714.74   62.15
   1   1   8  776.87   83.14
  -1  -1  -8  653.87   66.18
  -1   1  -8  690.53   52.45
  -1  -1   8  615.27  102.61
  -1   1  -8  595.39   97.36
  -1  -1  -8  866.70   96.77
  -1   1   8  846.39  100.85
   1  -1  -8  882.76   74.90
  -4  10  -2 2238.68  118.74
   4  10   2 2102.52  137.77
  -4 -10   2 2239.09  127.44
   4 -10   2 1945.79  104.62
  -4  10   2 2015.67  111.05
  -4 -10  -2 2121.81  151.33
   4  10  -2 1857.04  124.32
  -4  10   2 2339.77  126.76
  -4 -10   2 1763.59  111.30
  -4  10  -2 2010.91  135.46
   4 -10  -2 2184.46  121.98
  -3  10   3  111.42   52.98
   3 -10  -3   35.87   69.01
  -3  10  -3  235.71   68.23
  -3 -10  -3  245.06   75.89
  -3 -10   3  182.26   51.22
   3 -10   3  159.70   72.30
  -3  10   3  256.23   57.46
   3  10   3  143.79   64.29
   3 -10   3  208.97   44.34
   3  10  -3  227.41   60.62
  -4  -6  -6  869.17   86.28
   4  -6  -6 1097.92   91.11
   4  -6   6  904.43  113.27
  -4  -6   6  993.24   93.66
   4   6  -6 1034.95   62.60
  -4   6   6  894.77   72.19
   4   6   6  871.85   37.11
  -4   6  -6  809.88  102.85
   4   6  -6  926.21   90.24
   4  -6   6  756.70   34.28
  -4   6   6  939.26   85.97
   4   6   6  896.31   88.21
   0  -9   5  113.90   58.30
   0   9  -5   46.55   58.74
   0   9   5   19.35   22.92
   0  -9   5  -15.23   13.33
   0   9   5  -79.84   47.33
   0  -9  -5  -68.84   52.62
  -9  -4   0   44.84   53.06
  -9   4   0   27.87   17.02
   9  -4   0    6.78   50.35
   9   4   0   -1.36   40.31
  -9   4   0   30.84   50.55
  -5  -8   4 2141.95  117.61
   5   8   4 1896.69  131.48
  -5   8  -4 2106.10  127.02
  -5  -8   4 2391.42  123.41
   5  -8  -4 2018.63  135.68
  -5  -8  -4 2171.04  160.65
  -5   8   4 1923.79   96.52
   5  -8   4 2043.59   90.96
   5   8  -4 1929.94  121.33
  -5   8   4 1970.98  127.58
  -5   8  -4 2244.21  153.91
   0  10   4 1299.84   59.59
   0 -10   4 1230.03   59.35
   0 -10   4 1384.18  111.66
   0 -10  -4 1445.16  109.32
   0  10  -4 1352.40  113.70
   0  10   4 1290.33  112.85
   0  -2  -8  652.53   69.39
   0  -2  -8  500.91   61.98
   0   2  -8  474.27   69.38
   0   2   8  472.80   77.23
   0   2  -8  461.52   39.05
   0  -2   8  457.46   72.11
  -6   9   0 3005.58  135.68
  -6   9   0 2684.67  149.39
   6   9   0 2847.10  169.36
  -6  -9   0 2791.47  110.41
  -6  -9   0 3026.40  173.96
   6  -9   0 3018.68  157.15
   8   3   4 4412.21  182.52
   8   3  -4 4599.86  160.65
  -8  -3  -4 4436.83  210.76
   8  -3   4 4281.95  187.63
  -8   3   4 4700.79  235.18
   8  -3  -4 4679.67  212.45
  -8   3  -4 4648.74  220.92
  -8  -3   4 5346.77  226.40
  -8  -3  -4 4787.86  171.99
   8   3  -4 4926.10  197.12
  -8   3  -4 4513.17  183.33
   6   7   4 3290.53  158.54
  -6  -7  -4 2770.69  174.74
   6  -7  -4 3209.26  188.30
  -6   7   4 3233.20  106.54
  -6  -7   4 3301.63  151.30
  -6   7  -4 3253.29  171.94
  -6  -7   4 3079.51  176.49
   6   7  -4 3132.80  159.68
  -6   7   4 3135.68  156.02
   6  -7   4 3205.03  127.00
  -6   7  -4 3128.55  152.91
   1   9  -5  611.49   76.77
  -1   9   5  517.56   48.37
   1   9   5  490.79   80.39
   1   9   5  438.95   28.52
  -1  -9  -5  569.34   82.07
  -1   9   5  561.09   83.75
  -1  -9   5  574.79   90.76
   1  -9   5  645.16   75.91
  -1   9  -5  642.64   77.77
  -1  -9   5  485.53   32.83
   1  -9  -5  451.60   79.69
  -6  -3   6  150.93   87.79
   6  -3  -6  132.73   59.01
   6  -3  -6  227.33   40.63
  -6   3  -6  169.88   53.98
  -6   3  -6  161.80   44.56
   6   3  -6  145.85   49.41
  -6  -3  -6  173.37   63.09
  -6  -3  -6  199.80   71.30
   6   3   6  203.30   41.57
   6  -3   6   73.51   64.97
   6   3  -6  268.50   55.47
  -9   3   2  683.97  107.44
   9   3   2  624.08   67.16
  -9   3  -2  777.87   96.05
   9   3  -2  675.44   53.52
   9   3  -2  531.81   81.88
  -9  -3   2  701.23   76.73
  -9  -3  -2  728.74   68.73
  -9  -3  -2  649.38   86.95
   9  -3   2  726.59   75.63
  -9   3  -2  681.86   53.54
   9  -3  -2  619.35   85.77
   5   5  -6  109.66   42.55
  -5   5  -6   82.21   67.35
   5   5   6  205.73   54.41
  -5   5   6  153.44   38.70
  -5  -5   6   83.79   65.23
   5   5  -6  146.06   44.72
   5   5   6   92.83   29.74
   5  -5   6  150.26   31.65
  -5  -5  -6  -25.37   67.32
   5  -5  -6  206.32   73.49
  -5   5   6  197.43   49.32
   5  -5   6  129.61   55.39
  -6  -8   3   86.94   52.26
   6   8  -3   65.97   53.51
  -6  -8  -3  103.11   65.56
  -6   8  -3  129.84   41.21
   6   8   3  124.85   58.27
  -6  -8   3  -15.40   57.30
   6  -8   3   82.33   45.07
  -6   8   3  127.88   49.90
   6  -8  -3   52.42   68.45
  -6   8   3   68.74   35.83
  -6   8  -3  -69.27   72.29
   1  10   4  287.93   27.90
   1  10   4  406.78   69.31
   1 -10  -4  374.14   73.69
  -1  10  -4  594.98   92.44
  -1 -10   4  328.39   44.64
  -1  10   4  320.79   41.71
  -1 -10  -4  385.64   74.23
   1 -10   4  355.73   37.07
  -1  10   4  351.33   74.79
   1  10  -4  507.12   95.52
   1 -10   4  423.07   79.77
  -1 -10   4  453.92   77.34
  -1  -2  -8 1883.00  116.89
   1  -2   8 1816.00  124.73
   1  -2  -8 1799.96  112.31
  -1  -2  -8 1868.35  107.76
  -1   2   8 1826.88  110.55
  -1   2  -8 1702.25   73.77
   1   2  -8 1858.65   85.34
  -1   2  -8 1849.44  114.05
   1  -2  -8 2011.71  112.47
  -1  -2   8 1735.67  138.21
   1   2   8 1889.35  121.49
   1   2  -8 1965.94  133.96
   9   4   1  646.03   72.27
  -9  -4  -1  950.16  116.73
   9  -4   1  722.35   92.82
  -9   4  -1  602.00   47.06
  -9  -4  -1  753.48   69.97
  -9  -4   1  691.64   79.52
  -9   4   1  721.67   86.11
   9   4  -1  682.42   67.15
   9  -4  -1  798.15  105.55
  -9  -4   1  827.99   98.05
  -9   4  -1  677.49   86.27
   9   0  -3  493.12   72.23
  -9   0  -3  407.56   63.10
  -9   0   3  517.72   75.71
  -9   0  -3  610.90   83.38
  -5   0   7  713.38  102.48
   5   0   7  716.35   76.15
   5   0  -7  616.75   78.33
  -5   0  -7  630.95   94.98
   5   0  -7  683.69   68.92
  -5   0  -7  657.48   65.34
  -2   0   8 1882.45  125.73
  -2   0  -8 1914.22  125.55
   2   0  -8 1778.43   97.78
   2   0   8 1904.46  122.62
   2   0  -8 1871.57  117.01
  -2   0  -8 1904.18   93.19
  -3 -11   0  -38.49   32.91
   3 -11   0  -73.47   50.48
   3  11   0  -24.47   53.20
  -3 -11   0   24.56   54.70
  -3  11   0    4.24   46.71
  -3  11   0  -19.26   50.87
   3  -7   6 9508.56  360.73
  -3  -7  -6 9353.27  379.04
  -3   7   6 9844.90  304.47
   3   7  -6 8865.06  333.11
  -3  -7   6 8931.89  373.61
  -3   7   6 9160.57  305.72
  -3   7  -6 9626.49  383.97
   3  -7  -6 9363.66  386.28
   3   7   6 8935.70  346.39
   3   7  -6 9111.03  214.98
  -7   8   0   47.74   62.98
  -7   8   0    7.45   35.74
  -7  -8   0  -62.50   35.15
   7   8   0   21.57   56.74
  -7  -8   0  -54.69   48.25
   0   6   7   16.46   31.37
   0  -6  -7   54.70   55.76
   0   6   7  -96.79   44.32
   0  -6   7   21.36   54.68
   0   6  -7  -77.89   50.15
  -6   9  -1  -16.00   40.34
   6   9   1  208.91   64.36
  -6   9   1  -11.83   56.71
   6  -9   1   30.29   50.96
  -6  -9  -1    0.63   26.18
  -6  -9  -1    1.16   47.70
  -6  -9   1   -1.86   38.02
   6  -9  -1  -42.29   59.49
  -6   9   1   72.02   34.18
  -6  -9   1    6.31   44.38
  -6   9  -1  -91.08   53.15
   6   9  -1  -31.96   49.25
  -8  -5  -3 1449.38  130.28
   8  -5   3 1212.63  102.95
  -8   5  -3 1366.62  130.40
  -8  -5   3 1608.17   96.79
   8  -5  -3 1218.00  110.33
  -8  -5   3 1509.85  116.16
   8   5   3 1414.62  116.55
  -8  -5  -3 1363.89   79.81
  -8   5   3 1265.41  130.90
  -8   5  -3 1340.98   86.51
   8   5  -3 1574.59   91.92
  -9   1  -3 1240.44   84.23
   9   1   3 1301.96   85.74
  -9   1  -3 1406.19  110.34
   9  -1  -3 1431.88  107.09
  -9  -1  -3 1070.88  115.80
  -9  -1   3 1407.54  102.27
   9   1  -3 1486.89  117.03
  -9   1  -3 1127.12   98.54
  -9  -1  -3 1394.47   96.82
  -2 -11   2 2294.60  121.60
   2  11  -2 2105.93  164.75
   2 -11   2 2068.97  114.96
  -2  11  -2 2016.39  151.54
  -2 -11  -2 1960.30   71.54
  -2  11   2 1891.16  110.55
  -2 -11  -2 2296.25  150.44
  -2  11   2 2276.73  111.52
   2  11   2 2015.35  155.62
   2 -11  -2 1979.08  140.20
   5  -9  -3   36.67   72.49
  -5  -9   3   86.75   54.79
  -5   9  -3  131.00   70.19
   5   9  -3   74.35   76.73
  -5  -9  -3  117.28   72.55
   5   9   3   71.19   58.71
  -5   9   3   84.61   57.20
  -5   9  -3  129.10   45.29
   5  -9   3   68.08   40.56
  -5  -9   3  157.97   52.38
  -5  -7  -5   53.94   53.73
   5  -7  -5   -2.83   70.39
   5   7   5   82.39   67.94
  -5   7  -5   34.73   56.92
   5   7  -5   -7.85   57.06
   5   7  -5   29.07   34.32
   5  -7   5   96.44   26.21
  -5   7   5  -24.34   45.35
  -5  -7   5  -41.48   57.53
   5  -7   5  -35.53   66.16
   5  -1  -7   39.42   54.38
   5  -1  -7  -19.56   39.97
  -5   1  -7   55.94   63.16
   5   1  -7  130.67   46.28
   5   1   7   34.21   41.77
  -5   1   7  -47.80   50.25
  -5  -1  -7  106.77   50.29
  -5  -1   7   -9.98   57.81
   5  -1   7   87.98   47.00
   5   1  -7  156.84   52.67
  -5  -1  -7   78.96   47.73
  -5   1  -7   30.73   45.44
  -2   1  -8 1343.62   72.41
   2  -1  -8 1388.83  118.87
   2   1   8 1414.34  101.88
   2   1  -8 1497.72   84.58
   2   1  -8 1437.34  114.57
  -2  -1   8 1507.75  112.63
   2  -1  -8 1533.65   97.04
  -2   1  -8 1553.11  133.64
  -2  -1  -8 1431.78  107.43
   2  -1   8 1549.61  116.05
  -2   1   8 1553.27  109.20
  -2  -1  -8 1516.55   88.48
  -8   6  -2  -43.29   53.58
  -8  -6   2   70.31   56.33
   8  -6   2   61.58   50.14
  -8   6  -2  -24.17   33.85
  -8   6   2  -36.11   50.57
  -8  -6  -2   -3.81   58.66
   8  -6  -2   29.41   64.34
   8   6  -2    1.14   47.51
  -8  -6  -2   16.68   32.43
  -8  -6   2   57.61   37.35
  -1  -6   7   15.34   70.04
   1  -6   7  189.22   70.90
   1   6  -7  -13.51   62.51
   1   6   7   38.35   36.43
   1   6   7  112.47   53.26
  -1   6  -7   90.23   55.59
   1  -6  -7  276.11   54.17
  -1   6   7   39.78   40.82
  -1   6   7   19.42   44.27
  -1  -6  -7   24.46   50.99
   5 -10   0   73.93   49.37
   5  10   0 -150.86   58.24
  -5  10   0   15.14   53.54
  -5  10   0   42.85   44.30
  -5 -10   0  -23.84   34.26
  -5 -10   0   29.01   53.96
  -3 -11   1  717.90   62.56
  -3  11   1  687.94   84.70
  -3 -11  -1  827.46   48.19
  -3  11  -1  388.85   92.42
   3  11   1  982.93  111.07
   3 -11   1  810.11   77.86
  -3 -11  -1  696.58   80.27
   3 -11  -1  777.12   86.07
  -3  11   1  715.80   80.74
  -3  11  -1  610.01   91.68
  -3 -11   1  656.89   81.23
   3  11  -1  896.61   91.88
  -4   9   4  596.83   68.13
  -4  -9  -4  733.29   88.24
   4  -9   4  562.27   44.74
  -4  -9   4  509.45   61.86
   4   9  -4  622.67   78.91
  -4   9  -4  953.53   89.77
  -4  -9   4  520.17   87.65
   4  -9  -4  536.16   86.00
   4   9   4  802.10   87.52
   4  -9   4  634.49   79.82
  -3  -5   7 3054.27  170.91
   3   5   7 3015.55  100.35
   3  -5   7 3083.59  178.51
   3   5  -7 2863.65  148.34
   3   5  -7 3123.00   98.44
  -3  -5  -7 2647.68  162.06
  -3   5  -7 2997.68  155.61
  -3   5   7 2622.12  144.25
   3   5   7 2853.70  157.87
   3  -5  -7 2890.84  163.01
  -7  -8  -1 4554.56  212.52
   7  -8   1 4280.34  194.37
  -7   8   1 4449.81  140.08
  -7  -8  -1 4110.84  132.47
   7   8  -1 4337.80  219.88
  -7   8   1 4286.09  225.68
  -7   8  -1 4376.91  157.35
  -7  -8   1 4610.15  200.61
  -7  -8   1 4181.42  160.38
   7  -8  -1 4341.59  217.99
  -7   8  -1 4373.22  224.78
   7   8   1 4246.08  194.01
  -7  -4  -5 1394.14  105.21
   7  -4   5 1409.14   87.25
   7   4  -5 1226.05   84.69
   7   4  -5 1438.05   93.79
  -7   4   5 1181.61   50.26
  -7   4  -5 1303.27  101.93
  -7  -4  -5 1340.30   72.09
  -7   4  -5 1342.49  102.54
   7  -4  -5 1421.36  109.05
   7   4   5 1383.51   98.59
  -7   4   5 1423.84  118.41
   0  -8   6 7352.08  299.57
   0  -8  -6 7203.15  320.66
   0   8   6 7420.91  293.61
   0   8  -6 7345.83  320.70
  -2  -9  -5 4212.26  210.45
   2  -9  -5 4126.97  226.88
  -2  -9   5 4136.38  211.73
   2   9  -5 3994.67  202.69
   2  -9   5 4165.52  199.51
  -2   9   5 4050.44  188.58
  -2   9  -5 4262.32  198.94
   2   9   5 4059.57  223.60
  -2   9   5 4334.43  160.35
  -2  -9   5 3978.72  112.59
  -4  -8   510406.80  414.43
  -4   8   510384.15  324.46
  -4  -8   510414.11  295.23
   4   8  -510915.74  409.72
   4  -8  -510622.09  402.13
  -4   8  -510557.31  382.00
  -4  -8  -510861.62  418.28
   4   8   510825.66  435.22
   4  -8   510838.95  405.26
  -4   8   510580.39  356.02
   4   4  -7 9371.27  271.63
  -4  -4  -7 8665.43  344.97
  -4  -4  -7 8346.77  307.12
  -4   4   7 8254.61  324.33
   4   4  -7 8758.96  322.40
   4  -4  -7 8464.39  320.94
  -4  -4   7 8859.29  408.25
   4   4   7 8970.50  238.04
   4  -4  -7 9139.93  299.86
   4  -4   7 8805.65  352.34
  -4   4  -7 8879.89  357.71
  -7   7   313669.87  489.00
   7   7  -314504.45  482.46
  -7  -7   314468.75  502.51
  -7   7  -313969.48  426.93
   7   7   314098.10  488.77
  -7   7  -314116.39  523.75
   7  -7  -313210.19  525.30
  -7  -7  -314632.99  532.40
  -7  -7   314395.50  498.23
   7  -7   313362.98  415.53
   0  -3   8  -21.47   48.42
   0   3  -8   -2.86   21.32
   0   3  -8   28.67   58.34
   0  -3  -8   93.46   48.36
   0   3   8  -11.17   49.04
   0  -3  -8   50.79   48.54
  -6  -6   5  382.89   77.16
  -6   6  -5  566.35   61.91
   6   6   5  507.27   75.96
  -6   6  -5  502.48   78.24
   6  -6  -5  368.38   78.86
   6   6  -5  541.59   60.33
  -6  -6  -5  409.68   72.17
   6   6  -5  536.76   62.21
   6  -6   5  494.40   47.97
  -6   6   5  480.84   66.86
  -6   6   5  443.44   40.42
   1   8  -6 3057.59  184.07
  -1   8  -6 2945.45  159.62
   1  -8  -6 3018.47  179.61
  -1   8   6 2730.99  100.19
  -1  -8  -6 3113.54  187.39
  -1  -8   6 2905.59  163.41
   1   8   6 3010.04  173.23
  -1   8   6 3012.90  159.71
   1  -8   6 3208.31  168.10
   1   8   6 2577.45   77.89
  -9  -2  -3  780.15   98.96
   9   2  -3  682.93   93.96
  -9  -2   3  535.32   80.25
  -9   2  -3  788.70   81.32
  -9   2  -3  836.03   68.85
   9  -2   3  653.33   87.36
  -9   2   3  682.64   86.55
   9  -2  -3  740.18   83.03
   9   2   3  568.63   68.42
   9   2  -3  618.94   38.57
  -9  -2  -3  703.61   75.19
   5 -10  -1 5292.36  212.10
  -5 -10  -1 4420.41  216.43
  -5  10  -1 5347.86  248.93
  -5  10   1 5476.53  205.90
  -5 -10   1 5245.47  232.93
  -5 -10   1 5390.26  192.61
   5  10  -1 5362.92  260.32
  -5  10   1 5374.96  234.30
   5 -10   1 5233.17  209.70
   5  10   1 4947.06  223.11
  -5  10  -1 5644.36  221.89
  -2  10  -4  270.52   78.68
  -2  10   4  196.84   44.97
   2 -10   4  282.40   64.49
  -2  10   4  267.45   62.57
   2  10   4  142.58   63.15
   2 -10  -4  365.36   78.49
   2 -10   4  159.60   33.05
  -2 -10   4  168.75   38.53
   2  10  -4  393.94   82.62
  -2 -10   4  238.34   56.80
  -2 -10  -4  285.03   70.52
  -5   2   7  394.00   65.35
  -5  -2  -7  315.97   61.90
  -5  -2   7  442.73   78.17
   5  -2   7  315.75   74.78
   5  -2  -7  533.60   73.35
  -5   2  -7  341.56   70.94
   5  -2  -7  397.88   52.92
  -5   2  -7  328.56   48.05
   5   2  -7  422.64   61.52
   5   2   7  306.29   51.43
   5   2  -7  253.20   60.30
  -5  -2  -7  389.24   67.24
   2  -2  -8 1815.18  114.98
  -2   2  -8 1750.97   72.27
  -2  -2  -8 1619.98  115.82
   2   2  -8 1658.28   81.84
  -2   2  -8 1609.35  119.55
  -2  -2  -8 1608.44  103.14
   2   2   8 1558.71  111.67
  -2   2   8 1749.17  107.77
  -2  -2   8 1530.77  123.69
   2  -2  -8 1571.36   98.13
   2  -2   8 1879.72  112.85
   2   2  -8 1841.85  123.14
   7  -6  -4  117.39   72.10
   7   6   4   87.20   55.18
  -7  -6  -4  111.40   72.10
   7  -6   4   19.94   43.02
  -7   6   4   98.94   53.46
  -7  -6   4    6.63   55.16
  -7   6  -4  187.02   64.11
  -7  -6  -4  115.77   28.38
  -7   6   4   70.63   26.06
   7   6  -4   71.01   51.07
   1   3   8  498.12   64.29
  -1  -3  -8  392.55   66.89
  -1  -3  -8  383.34   68.34
   1   3  -8  291.72   66.96
   1   3  -8  317.90   36.25
   1  -3  -8  337.82   64.33
   1  -3  -8  389.60   73.78
  -1   3   8  457.82   73.41
  -1  -3   8  402.70   74.06
   1  -3   8  302.91   82.13
  -1   3  -8  377.51   81.61
  -1   3  -8  359.36   31.31
   0 -11   3   44.77   38.19
   0  11   3  154.82   35.62
   0 -11  -3   37.88   59.28
   0 -11   3  134.79   61.04
   0  11   3   88.84   67.80
   0  11  -3   60.14   76.87
  -8   4  -4  -88.30   50.70
   8  -4   4  -25.77   43.07
   8   4  -4   -2.39   34.80
  -8   4   4   41.80   49.44
   8   4  -4   21.69   49.93
  -8   4  -4  -84.02   47.28
  -8  -4   4   52.31   45.75
   8  -4  -4   34.15   64.39
   6  -4  -6 2371.71  156.79
  -6  -4   6 2666.39  170.37
  -6   4  -6 2321.43  149.66
   6   4   6 2477.98  135.63
  -6   4   6 2231.07  146.90
   6  -4   6 2432.32  130.30
   6   4  -6 2216.72  122.44
  -6  -4  -6 2233.55  132.31
  -6   4   6 2329.22   92.04
   6   4  -6 2202.37  118.21
  -9  -4   2  939.94   89.02
  -9  -4  -2  713.33   96.93
  -9   4   2  592.90  103.30
  -9   4  -2  661.45   89.60
   9  -4  -2  720.04  112.34
  -9   4  -2  711.81   57.72
  -9  -4  -2  805.86   69.91
   9   4  -2  789.89   71.73
   9   4   2  738.66   79.49
   9  -4   2  890.09   98.81
  -9  -4   2  788.96   82.04
   2   6  -7  600.19   75.77
  -2  -6  -7  657.49   93.33
  -2   6   7  500.98   64.44
  -2   6   7  531.10   73.16
   2   6   7  598.13   82.55
   2  -6   7  758.07   99.92
   2   6   7  818.10   51.50
   2   6  -7  615.11   36.29
  -2   6  -7  693.91   94.62
  -2  -6   7  427.44   86.84
   2  -6  -7  730.86   97.06
  -8   7   013275.50  310.66
  -8  -7   013456.84  390.25
  -8   7   014176.13  541.38
   8   7   013718.61  444.69
   8  -7   013906.52  494.58
  -8  -7   013464.65  521.49
  -6   9   2 1569.59  116.26
   6   9  -2 1417.11  129.02
  -6  -9   2 1230.32   94.79
  -6   9  -2 1500.27  117.92
  -6  -9  -2 1201.58   48.27
   6  -9   2 1114.76  100.91
  -6  -9   2 1384.84  108.88
   6   9   2 1446.64  110.43
  -6   9  -2 1268.05   97.35
   6  -9  -2 1418.90  105.23
  -6   9   2 1502.61   78.85
  -6  -9  -2 1183.46   97.40
  -1 -11   3  232.82   43.67
   1 -11  -3  302.89   61.46
  -1  11   3  333.93   72.37
   1  11  -3  143.14   72.19
  -1  11   3  204.95   42.21
  -1 -11   3  266.14   54.96
   1  11   3  299.70   66.70
  -1  11  -3  218.34   69.17
  -1 -11  -3  171.19   28.98
   1 -11   3  130.02   60.03
  -1 -11  -3  326.08   65.03
  -9   5   0   -1.19   19.05
  -9   5   0   43.39   61.37
   9  -5   0   -5.74   49.47
   9   5   0    9.67   45.84
  -9  -5   0  -71.60   42.49
  -9  -5   0   29.29   60.70
   4  10  -3 2256.78  162.98
  -4  10  -3 2193.77  135.56
   4 -10  -3 1947.06  150.31
   4 -10   3 2225.95  100.91
  -4 -10  -3 2165.83  153.14
  -4  10   3 2165.69  122.26
  -4  10   3 2245.04  129.77
   4  10   3 2077.19  161.77
  -4 -10   3 2236.49  117.86
  -4  10  -3 2125.09  143.22
  -4 -10   3 2369.24  125.92
  -3   0  -8  801.65   70.65
  -3   0  -8  830.94   92.71
   3   0   8  882.77   92.79
  -8   0   5  116.65   68.39
  -8   0  -5   43.79   45.04
   8   0  -5   91.32   50.72
   8   0  -5   43.91   23.26
  -8   0  -5    1.84   62.62
  -8   0  -5   90.86   51.10
  -2   8  -6  335.54   70.16
   2  -8  -6  292.29   70.43
   2   8  -6  291.67   29.16
   2  -8   6  496.21   75.71
   2   8   6  593.50   93.77
  -2  -8   6  438.29   91.34
  -2  -8  -6  424.93   94.03
   2   8  -6  503.08   86.50
  -2   8   6  421.86   69.28
   3  11  -2  774.13   92.78
  -3 -11  -2  775.35  112.84
   3 -11  -2  682.02   96.43
  -3 -11   2  863.84   75.14
  -3  11   2  647.66   89.19
  -3  11   2 1093.68   84.53
   3 -11   2  739.70   68.94
  -3  11  -2  755.95   85.25
  -3 -11   2  871.63   75.43
   3  11   2  929.66  116.91
   3   1  -822282.03  634.26
   3  -1  -822401.84  674.51
  -3   1   821203.22  722.72
  -3   1  -821576.49  775.81
  -3  -1  -821210.78  768.80
   3  -1   821544.00  690.68
  -3  -1   822649.32  792.11
   3   1   820749.36  654.32
   3  -1  -821676.39  690.37
  -3   1  -822867.51  571.43
  -3  -1  -822348.15  647.22
   3   1  -821563.57  706.50
  -7  -8  -2  676.57   45.22
  -7  -8  -2 1147.32  118.18
   7   8   2  526.16  108.95
  -7   8  -2  573.92   68.05
  -7  -8   2  898.95   82.83
  -7   8  -2  581.22   86.57
  -7  -8   2  704.57   97.18
   7  -8  -2  949.99  105.62
   7  -8   2  624.92   69.54
  -7   8   2  824.02   81.67
   7   8  -2  695.08   80.67
   7   0  -6  710.46   88.87
  -7   0   6  930.43   91.46
   7   0   6  735.03   67.87
  -7   0  -6  845.40   86.15
  -7   0  -6  961.00   85.09
   7   0  -6  810.50   61.04
  -8  -7   1 1403.30  110.63
  -8  -7  -1 1278.85   83.46
  -8   7   1 1241.23   55.09
   8   7   1 1484.59   97.11
  -8   7  -1 1417.51   69.87
   8  -7  -1 1494.00  110.18
  -8  -7   1 1337.32   92.47
   8   7  -1 1263.15  108.25
  -8  -7  -1 1618.03  128.80
  -8   7  -1 1514.70  132.42
  -8   7   1 1527.16  113.97
   8  -7   1 1618.83  114.21
   8   1  -5 4098.30  199.46
  -8  -1  -5 4248.58  198.40
  -8   1  -5 3956.75  168.56
  -8   1  -5 3881.20  173.67
   8  -1  -5 3863.57  182.49
  -8  -1   5 3788.65  215.80
  -8   1  -5 3735.24  182.03
  -8  -1  -5 3875.18  191.83
  -8  -1  -5 4193.79  171.79
  -8   1   5 3956.41  200.43
   8   1  -5 3607.89  115.87
  -9  -5   1 2757.05  156.53
  -9   5   1 2541.00  156.64
   9  -5   1 2523.11  154.94
   9   5  -1 2556.22  137.69
  -9  -5  -1 2621.71  183.35
   9  -5  -1 2636.53  149.24
  -9  -5  -1 2409.51  116.75
   9   5   1 2484.19  133.24
  -9   5  -1 2802.42   93.89
  -9   5  -1 2529.09  172.83
  -9  -5   1 2469.58  135.19
   9   3  -3 1663.24  109.43
  -9   3  -3 1469.95   85.83
   9   3   3 1327.35   98.13
  -9   3  -3 1223.68  118.37
   9   3  -3 1565.52   77.88
  -9   3   3 1419.18  118.28
  -9  -3  -3 1531.16   94.98
  -9  -3  -3 1292.71  114.55
   9  -3   3 1156.12  104.29
  -9  -3   3 1585.18  111.09
   9  -3  -3 1348.56  120.12
   5  -3  -7  134.59   60.22
  -5   3   7   93.54   54.55
   5  -3  -7   -6.92   41.31
  -5  -3  -7  189.25   59.20
  -5  -3  -7   70.54   54.24
   5  -3   7   35.23   60.69
   5   3  -7   35.66   51.65
  -5   3  -7   38.02   36.23
  -5  -3   7   -4.52   78.31
   5   3   7   35.63   32.66
  -5   3  -7  -14.01   65.59
   2  -3   8  742.85   84.37
   2   3   8  802.95   70.78
   2  -3  -8  920.64   93.48
  -2   3  -8  673.84   36.21
   2  -3  -8 1178.44   91.83
  -2   3  -8  843.84  103.49
  -2  -3   8  623.53  102.58
   2   3  -8  618.23   58.15
   2   3  -8  703.77   93.19
  -2  -3  -8  693.61   70.67
  -2  -3  -8  764.53   84.60
  -2   3   8 1164.56   95.73
 -10   0   0   35.87   47.33
  10   0   0   40.16   53.13
   7  -1  -6  416.69   45.07
  -7   1  -6  490.92   64.13
  -7  -1  -6  379.97   73.27
  -7   1  -6  356.78   63.85
   7   1  -6  310.33   61.13
  -7  -1  -6  514.35   80.04
   7   1  -6  340.18   47.57
  -7   1   6  370.43   75.88
   7  -1  -6  432.41   65.54
  -7  -1   6  360.61   76.19
   7   1   6  411.05   65.14
  -5 -10   2   65.17   56.56
  -5  10   2   62.30   46.74
  -5  10   2   22.03   48.72
   5 -10   2    7.15   44.81
  -5 -10   2  108.94   49.57
   5  10   2  157.10   60.78
   5 -10  -2  155.32   69.57
  -5  10  -2   33.72   53.62
  -5 -10  -2   67.50   70.32
   5  10  -2  123.22   62.67
  -5  10  -2   42.50   56.81
   5   6  -6 4465.14  197.84
   5   6  -6 4415.83  156.46
   5   6   6 4593.73  207.15
  -5   6  -6 4602.81  218.28
   5  -6  -6 4672.81  235.56
  -5   6   6 4477.48  167.87
  -5   6   6 4603.84  207.04
  -5  -6   6 4880.90  227.95
   5   6   6 4026.48   96.61
  -5  -6  -6 4459.73  206.46
   5  -6   6 4537.68  231.14
 -10  -1   0   -9.44   57.20
  10   1   0   50.35   30.00
  10  -1   0  -31.69   48.60
 -10   1   0   31.00   58.03
  10   1   0    0.82   50.10
  10  -1   0    7.77   20.87
  -4  11   0  300.21   62.11
  -4  11   0  407.29   69.99
   4 -11   0  249.97   55.68
   4  11   0  392.38   75.80
  -4 -11   0  266.54   72.47
  -3  -9   5  335.14   66.62
  -3   9  -5  489.53   73.44
  -3  -9   5  381.11   45.63
   3  -9   5  320.97   27.09
  -3  -9  -5  524.42   82.50
   3   9   5  478.34   74.94
   3  -9  -5  465.22   92.40
  -3   9   5  414.47   56.86
   3   9  -5  444.69   93.42
  -3   9   5  426.51   61.42
   3  -9   5  415.50   76.90
   4  -7  -6  291.30   78.45
  -4  -7   6  -63.46   78.98
  -4  -7  -6  115.16   62.17
  -4   7   6  282.60   48.80
  -4   7  -6   45.70   60.27
   4   7  -6   66.82   68.66
   4   7   6  129.31   68.21
   4   7  -6  132.41   36.59
   4  -7   6  320.52   82.53
  -4   7   6  185.10   50.15
   0  12   043304.94 1448.47
   0 -12   043461.63 1368.13
   0 -12   044232.97 1216.40
   0   4  -8   66.41   68.70
   0  -4   8   83.00   55.38
   0   4   8   51.32   48.41
   0   4  -8   73.27   18.74
   0  -4  -8   64.74   44.85
   0  -4  -8  198.14   64.72
  -2  11  -3 1520.52  118.73
   2 -11   3 1521.24   77.14
   2 -11  -3 1638.68  128.56
  -2  11   3 1531.82   90.16
  -2 -11   3 1437.80   77.80
   2 -11   3 1666.43  121.36
   2  11   3 1266.14  122.31
  -2 -11   3 1437.25   95.04
  -2 -11  -3 1450.92  113.08
   2  11  -3 1502.68  117.99
  -2  11   3 1609.55  118.80
 -10   0  -1 2160.73  124.07
  10   0   1 2367.12   84.73
 -10   0   1 2342.10  136.12
  10   0  -1 2177.29  137.05
  10   0  -1 2083.00   65.55
  10   0   1 2185.51  129.76
  -3  10   4   77.42   43.79
  -3 -10  -4   37.65   59.99
  -3  10   4   -4.54   50.93
   3 -10   4  -43.02   53.78
   3  10  -4  -45.41   54.50
  -3 -10   4   40.86   34.92
   3 -10   4   23.45   26.46
  -3 -10   4   31.10   45.39
   3  10   4   59.15   71.42
   3 -10  -4 -122.49   63.43
  -3  10  -4  126.08   62.98
   3   2   8  561.70   69.00
  -3  -2  -8  609.06   76.48
   3  -2  -8  415.74   81.85
  -3   2   8  478.16   79.44
  -3  -2  -8  591.19  101.14
  -3   2  -8  450.99   46.21
  -3  -2   8  715.82   90.82
  -3   2  -8  460.24   82.07
   3  -2   8  542.50   74.47
   3   2  -8  817.98   73.80
   3  -2  -8  678.95   83.89
  -7   5   5 3223.42  186.55
  -7  -5  -5 3167.00  192.47
   7   5  -5 2899.01  156.24
   7  -5   5 3250.80  126.12
   7   5  -5 2810.00  142.54
   7   5   5 3046.42  178.43
  -7  -5   5 3187.12  175.47
  -7   5  -5 3132.58  174.95
  -7   5  -5 3276.74  161.40
   7  -5  -5 3102.94  195.73
  -8   6  -3  -16.69   90.68
  -8  -6   3  161.89   66.24
   8  -6  -3  216.69   80.81
   8  -6   3  248.93   58.73
  -8  -6   3  239.03   57.41
   8   6  -3  309.02   65.93
  -8   6   3  263.08   64.08
  -8   6  -3  296.30   54.82
  -8  -6  -3  155.02   40.60
   8   6   3  349.72   70.12
  -8  -6  -3  167.00   66.81
   1 -12   0   20.13   53.46
  -1  12   0 -124.87   63.15
   1  12   0   22.36   59.87
  -1 -12   0  -16.85   44.34
   1 -12   0   15.00   43.36
   8   2  -5   40.14   60.56
   8   2  -5   70.91   30.46
   8  -2  -5 -164.00   69.75
  -8  -2   5  255.86   67.07
  -8  -2  -5   41.78   46.22
  -8   2  -5    6.97   53.69
  -8   2  -5   42.00   43.05
  -8   2  -5   79.62   46.07
  -8  -2  -5   54.69   63.27
  -8   2   5   76.76   57.49
  -1   4   8 1563.04  107.46
  -1  -4  -8 1340.79   92.17
  -1  -4  -8 1476.19   99.89
   1   4  -8 1184.85   48.40
   1  -4   8 1294.51  120.75
  -1   4  -8 1276.25  121.82
   1  -4  -8 1256.53  115.76
   1   4   8 1307.59   89.24
  -1  -4   8 1367.06  114.36
   1  -4  -8 1291.38   95.37
 -10  -1  -1  188.13   64.44
  10   1  -1  154.61   33.67
 -10  -1   1  307.82   71.66
 -10  -1  -1  189.87   53.59
  10  -1   1  173.42   60.66
 -10   1   1  134.37   76.39
  10   1  -1  330.77   64.12
  10  -1   1  176.98   35.44
 -10   1  -1  291.76   68.36
  10  -1  -1   90.59   80.87
  10   1   1  250.25   39.82
  -4  11   1  311.34   61.93
  -4  11  -1  311.06   68.59
  -4 -11   1  242.84   50.58
  -4 -11  -1  289.03   62.42
   4 -11   1  280.70   62.07
  -4 -11   1  255.68   58.91
  -4 -11  -1  200.67   33.99
  -4  11  -1  225.85   68.35
   4  11   1  235.13   74.80
   4 -11  -1  229.91   58.11
   4  11  -1  326.66   70.95
  -4  11   1  302.03   66.32
  -4   5   7 5178.24  238.45
   4  -5  -7 5350.81  248.00
  -4   5   7 5609.45  207.88
   4  -5   7 5462.27  242.65
   4   5  -7 5199.82  231.52
   4   5   7 5283.64  228.92
  -4  -5   7 5490.57  284.59
  -4   5  -7 5800.36  261.58
  -4  -5  -7 5618.52  245.43
   0  12   1  -63.55   73.62
   0 -12  -1  -74.64   54.70
   0 -12   1   -4.11   52.24
   0 -12  -1  -10.68   40.87
   0  12  -1  -72.62   72.84
   0 -12   1  -83.15   55.52
  -7   2  -6  397.45   77.40
   7   2  -6  490.44   53.75
   7   2   6  521.24   61.79
   7  -2  -6  514.01   87.92
   7   2  -6  457.30   78.27
   7  -2  -6  574.17   40.56
  -7   2   6  542.79   76.08
  -7  -2  -6  608.71   94.69
  -7  -2   6  481.85   82.66
  -7   2  -6  453.37   60.37
  -7  -2  -6  338.83   79.99
  10   2   0   55.60   27.70
 -10   2   0    6.12   50.22
  10  -2   0  -12.92   49.84
 -10  -2   0  -78.38   51.31
  10  -2   0   -3.24   17.37
 -10  -2   0   47.64   50.46
   3   6   7 1344.31   62.25
   3  -6   7 1501.99  117.45
  -3  -6  -7 1451.27  111.83
  -3   6   7 1713.32  106.74
   3   6  -7 1736.43  122.68
  -3   6  -7 1562.80  112.92
  -3  -6   7 1648.95  122.50
  -3   6   7 1523.91  108.82
   3  -6  -7 1539.03  116.37
   3   6   7 1458.77  127.71
   0   7   7   28.47   48.05
   0   7   7   93.36   35.30
   0  -7   7   68.09   62.35
   0   7  -7   86.54   72.92
   0  -7  -7   54.13   69.84
  -1 -12  -1 7799.35  237.51
   1 -12   1 7509.79  269.77
   1 -12   1 7395.50  282.61
   1  12  -1 6966.41  307.21
   1  12   1 7359.68  338.05
   1 -12  -1 7521.82  316.61
  -1 -12   1 7402.44  260.05
  -1  12   1 7108.56  294.35
  -1  12  -1 7702.91  328.43
  -1 -12  -1 7518.21  298.53
  -1  12   1 7760.70  264.03
  -1 -12   1 7539.57  291.96
  -6   8  -4 9279.26  332.00
   6  -8  -4 9120.72  351.92
  -6  -8   4 9771.96  337.24
  -6   8   4 9122.09  356.50
  -6   8  -4 9344.85  369.93
   6   8   4 9197.46  382.16
   6   8  -4 9030.83  331.87
   6  -8   4 9187.27  263.81
  -6   8   4 8982.11  254.50
  -6  -8   4 8871.29  345.62
  -6  -8  -4 8349.95  344.10
  -9   0   4  379.53   83.79
   9   0  -4  322.72   71.24
  -9   0  -4  270.34   63.69
  -9   0  -4  314.59   78.77
  -9   0  -4  348.90   70.26
  -8  -7  -2 8242.26  348.07
  -8  -7  -2 8439.08  232.73
   8  -7  -2 8253.97  367.56
  -8  -7   2 8981.91  358.73
  -8   7  -2 8908.47  363.92
   8   7  -2 7694.41  303.37
   8  -7   2 8324.25  314.69
  -8   7  -2 8198.50  258.59
   8   7   2 8530.07  309.04
  -8  -7   2 7687.81  296.09
  -8   7   2 7940.58  355.41
   8  -5   410091.30  352.94
   8   5   410097.33  382.45
  -8   5  -410530.21  358.67
  -8  -5  -410295.19  292.45
  -8   5  -4 9850.38  390.22
   8  -5  -410928.82  455.06
   8   5  -411567.02  396.57
  -8   5   410744.23  434.59
  -8  -5  -4 9782.20  391.64
  -8  -5   411386.48  437.76
  -6   5   6  970.17  103.85
   6  -5   6  860.60  106.71
  -6   5   6  833.87   59.99
   6  -5  -6  918.20  113.29
  -6  -5   6 1001.74  102.47
   6   5   6  871.67  108.73
   6   5   6  820.33   45.38
   6  -5   6  831.22   64.28
   6   5  -6  932.79   76.45
   6   5  -6  738.94   69.65
  -6  -5  -6  775.97   90.79
  -6   5  -6  936.02   86.71
  -1  -7   7  456.67   81.40
   1  -7   7  469.87   81.52
   1   7   7  438.12   40.48
   1   7  -7  374.51   92.35
  -1   7   7  491.55   54.25
  -1   7  -7  553.39   78.97
  -1   7   7  426.66   76.97
  -1  -7  -7  474.09   95.23
   1  -7  -7  399.30   90.02
   1   7   7  471.50   84.12
  -9   5  -2 2290.90  142.91
  -9  -5   2 2832.19  142.51
  -9  -5  -2 2296.28  108.21
   9   5  -2 2452.02  120.83
   9  -5   2 2254.82  151.39
  -9   5   2 2188.14  172.01
  -9  -5   2 2435.60  138.12
  -9  -5  -2 2207.65  147.74
   9  -5  -2 1921.47  167.58
  -9   5  -2 2442.26  103.85
   9   5   2 2196.19  133.72
  -9   1  -4  925.33   86.58
  -9   1   4  902.91  110.06
  -9  -1  -4  915.14   88.86
   9   1  -4 1032.70  110.64
  -9  -1  -4 1102.07   95.99
   9   1  -4  931.74   42.17
  -9  -1   4 1298.12  114.82
   9  -1  -4  778.40   95.09
   9   1   4  889.07   70.85
  -9   1  -4 1134.97   91.75
  -9   1  -4  882.32   96.49
  -5   9   4   -4.31   42.77
  -5   9   4    4.84   48.12
   5   9  -4    0.61   52.93
  -5  -9  -4  161.91   74.93
  -5  -9   4    9.52   58.21
  -5  -9   4  -25.62   43.16
   5  -9  -4   95.53   50.10
   5   9   4  103.94   54.74
   5  -9   4  -35.20   33.32
  10  -2   1   -7.60   23.58
  10  -2  -1   26.66   56.78
 -10   2  -1    3.66   64.13
  10   2   1  136.64   40.78
  10  -2   1   12.37   60.64
 -10  -2  -1    5.17   52.68
  10   2  -1  -41.90   68.46
 -10  -2  -1   88.21   49.99
  10   2  -1   44.32   30.51
 -10   2   1   98.80   65.52
 -10  -2   1   67.31   52.97
  -3   8  -6 1150.37  112.83
   3  -8  -6 1060.14  106.29
  -3   8   6 1108.96   83.37
   3  -8   6  998.94  106.69
   3   8   6  940.31  116.49
  -3   8   6  942.78   87.98
  -3  -8   6  908.90  100.86
   3   8  -6 1116.52  100.65
  -3  -8  -6 1260.19  122.22
   6   0  -7  146.03   70.00
   6   0  -7  404.60   51.70
  -6   0  -7  403.84   66.21
   6   0   7  381.11   64.84
  -6   0   7  322.89   72.05
  -6   0  -7  320.06   60.64
   9  -4  -3 1044.87  104.95
  -9  -4  -3  692.28  125.89
   9   4  -3 1097.54   66.93
  -9  -4  -3  826.69   75.31
   9  -4   3  935.86   93.42
  -9   4   3  790.22  120.30
  -9   4  -3  806.51   75.15
  -9  -4   3 1094.89  104.84
  -9   4  -3 1090.95  120.81
   9   4  -3 1284.81  108.01
   9   4   3  854.94   89.60
  -2 -12   0 2972.36  122.10
   2 -12   0 2852.93  156.37
   2  12   0 2990.84  171.77
  -2  12   0 2574.56  145.81
  -2 -12   0 3034.60  171.65
   5   8   5 5582.11  262.79
   5  -8   5 6238.31  262.54
   5   8  -5 6141.97  273.25
  -5  -8  -5 5945.23  269.48
   5  -8  -5 5745.28  283.44
  -5  -8   5 5632.07  264.52
  -5   8   5 5684.93  193.88
  -5   8   5 5654.08  226.20
   5  -8   5 5793.88  151.63
  -5   8  -5 5563.34  241.68
  -5  -8   5 6071.87  207.48
   5  -4   7 2310.73  142.65
   5  -4  -7 2473.86  110.77
  -5  -4  -7 2581.74  153.98
   5   4  -7 2195.74  129.47
  -5  -4  -7 2594.60  149.24
   5   4  -7 2346.81  119.53
  -5   4  -7 2740.78  166.82
   5  -4  -7 2412.45  158.61
  -5  -4   7 2458.76  159.35
  -5   4   7 2363.93  128.60
   5   4   7 2514.24   95.60
  -5   4  -7 2599.30   97.82
   2  -4   8  398.85   84.10
   2  -4  -8  316.35   73.66
  -2  -4   8  287.02   68.09
   2   4  -8  313.47   64.10
   2   4  -8  202.54   31.88
   2   4   8  240.27   51.99
   2  -4  -8  154.72   72.54
  -2  -4  -8  364.06   63.09
  -2   4   8  327.89   63.73
  -2  -4  -8  229.44   53.36
  -3  -3  -8 9676.88  381.94
  -3  -3  -8 9096.79  336.40
   3   3  -8 9343.56  355.30
   3  -3  -8 8977.53  317.35
   3  -3  -8 9161.87  343.79
   3   3   8 9214.64  295.02
  -3  -3   8 9403.43  414.33
   3   3  -8 9287.71  265.18
   3  -3   8 9466.88  355.10
  -3   3   8 8747.51  346.53
  -3   3  -8 9362.63  388.42
  -3   3  -8 8627.66  209.98
   0 -10   5  -35.70   59.03
   0  10  -5  -41.03   51.67
   0  10   5   10.21   25.03
   0  10   5  -13.32   58.66
   0 -10   5   -4.26   17.68
   0 -10  -5   16.99   52.20
   6  -9   3    4.06   45.47
  -6   9   3  -46.71   36.79
   6  -9  -3   29.35   51.71
   6   9  -3  -17.80   64.93
  -6   9  -3    6.15   53.90
  -6  -9   3   -1.53   51.96
  -6   9   3   49.43   44.23
  -6  -9  -3   95.51   53.76
  -6   9  -3   76.76   70.02
  -6  -9   3   21.86   55.14
   8  -3  -5 4401.93  206.14
   8   3  -5 4251.89  179.82
  -8  -3  -5 4685.88  182.82
   8   3  -5 4153.31  141.69
  -8   3  -5 4490.15  187.40
  -8  -3   5 4248.85  220.61
  -8   3  -5 4305.12  218.51
   8   3   5 4621.06  206.87
  -8   3   5 4423.63  235.86
  -8   3  -5 4207.18  194.09
  -8  -3  -5 4131.19  197.29
   6   7   5  682.67   96.93
  -6  -7   5  584.52   86.54
  -6   7   5  631.47   51.75
   6  -7  -5  775.70  105.39
  -6  -7  -5  616.54   98.76
  -6   7   5  659.74   95.36
   6   7  -5  645.42   81.65
   6   7  -5  587.10   69.47
   6  -1   7  239.65   64.47
  -6   1  -7  158.37   53.17
   6  -1  -7  244.78   68.02
   6  -1  -7  200.65   44.87
  -6  -1   7  250.50   69.06
   6   1   7  157.58   49.28
   6   1  -7  285.88   52.76
   6   1  -7  154.52   48.69
  -6   1  -7  211.96   75.97
  -6   1   7  236.64   68.63
  -6  -1  -7  242.83   76.59
  -6  -1  -7  230.66   48.42
  10   0  -2 3417.30  182.36
 -10   0  -2 3534.29  179.39
 -10   0  -2 3634.64  207.50
  10   0   2 3387.57  129.86
 -10   0   2 3560.27  207.27
  -4   0  -8  139.50   63.76
  -4   0   8  222.39   67.29
   4   0   8  227.15   57.34
   4   0  -8   83.88   62.44
  -4   0  -8  129.85   43.16
   4   0  -8  100.53   57.33
  -7   9   0   20.03   35.27
  -7   9   0   86.10   64.92
  -7  -9   0   14.24   54.75
   7   9   0  148.40   61.60
   7  -9   0   33.90   61.33
  -7  -9   0    1.19   36.97
  -7   7   4   -8.59   26.30
  -7  -7   4   13.69   61.51
  -7  -7  -4   63.19   57.06
  -7  -7   4  -14.85   51.02
   7  -7   4  -79.15   40.38
  -7   7  -4  328.10   57.75
  -7   7  -4   35.08   51.86
   7  -7  -4   -8.70   57.50
   7   7   4  110.17   61.03
  -7   7   4  -79.91   48.37
  -7   3  -6   13.43   58.21
  -7  -3   6  228.52   58.88
   7   3  -6    0.47   45.41
   7   3   6  -86.68   36.12
   7  -3  -6   48.72   53.07
  -7  -3  -6   50.15   47.85
  -7   3   6  144.91   62.14
   7   3  -6   30.44   50.71
   7  -3  -6   52.11   22.76
  -7   3  -6   53.64   42.66
  -6 -10   015193.26  414.62
  -6  10   015371.11  457.09
   6 -10   013386.39  498.60
  -6  10   015913.80  554.99
   6  10   013884.69  509.68
  -6 -10   014901.72  565.88
  -1 -10  -5 1684.44  122.07
  -1 -10   5 1596.79  124.39
   1  10   5 1619.90  122.40
   1 -10  -5 1512.11  140.40
  -1  10  -5 1460.96  124.65
   1  10  -5 1671.91  126.60
   1 -10   5 1650.48  112.93
  -1  10   5 1631.08  131.84
  -1 -10   5 1454.95   63.04
  -9  -6   0  -14.98   43.77
  -9  -6   0  -38.32   50.99
  -9   6   0   65.07   66.82
  -9   6   0  -24.72   22.89
   9  -6   0  -30.92   57.74
   9   6   0   43.89   55.05
  -2 -12   1  -25.50   48.70
   2 -12  -1 -117.02   55.39
   2 -12   1   15.63   47.97
  -2 -12   1  -32.69   42.37
  -2  12   1    7.55   41.93
   2 -12   1  -50.83   48.24
   2  12   1 -116.51   55.41
  -2  12  -1   37.55   55.86
  -2 -12  -1   43.95   59.23
   2  12  -1   87.88   66.39
  -2  12   1   89.79   59.28
  -2 -12  -1   69.02   32.25
  -9  -2   4  486.85   75.42
   9  -2  -4  462.26  104.37
  -9   2  -4  436.03   62.66
  -9   2   4  403.43   99.16
  -9   2  -4  432.59   87.87
  -9   2  -4  560.93   68.70
   9   2   4  420.00   70.91
  -9  -2  -4  495.71   87.37
   9   2  -4  503.21   72.48
  -9  -2  -4  406.94   66.54
   9   2  -4  416.90   41.63
 -10  -3   0  355.12   78.28
 -10   3   0  310.56   77.21
  10  -3   0  387.28   88.44
 -10  -3   0  352.18   67.95
 -10   1  -2   79.14   60.64
  10   1  -2  -12.91   21.42
 -10   1   2  -83.39   63.18
  10  -1   2  -28.50   31.69
  10   1  -2   44.72   53.00
  10  -1   2   46.62   62.59
  10  -1  -2  -16.22   54.82
 -10  -1   2  -53.26   57.18
  10   1   2  -61.99   40.54
  -4 -11  -2 1545.66  142.60
   4 -11  -2 1501.66  130.68
  -4  11   2 1562.47  106.80
   4  11  -2 1589.32  142.24
  -4  11  -2 1789.82  130.22
   4  11   2 1772.53  126.25
  -4 -11   2 1502.90   91.44
  -4 -11   2 1599.43  113.63
  -4  11  -2 1581.14  135.04
   4 -11   2 1526.47  102.08
  -4  11   2 1733.78  120.88
   3 -11   3  418.72   79.77
  -3 -11   3  369.52   57.85
  -3 -11   3  368.79   70.99
   3  11   3  440.08   75.22
  -3  11   3  336.38   71.52
  -3  11   3  360.49   65.26
   3 -11   3  338.54   48.61
  -3 -11  -3  429.61   95.61
   3 -11  -3  428.33   75.76
  -3  11  -3  317.00   70.13
   3  11  -3  367.52   93.16
   4  -1   8  702.23   91.62
  -4   1  -8  767.84  108.71
  -4  -1   8  883.55   94.07
  -4   1  -8  943.96   68.70
  -4  -1  -8  893.89   85.58
   4  -1  -8  969.00   74.61
   4   1  -8  841.58   84.66
   4   1  -8  857.93   87.49
   4  -1  -8  895.63   75.52
  -4  -1  -8  701.69  108.98
   4   1   8  827.89   83.78
  -4   1   8  910.35  112.88
   7   8   3 3697.45  202.19
  -7  -8  -3 3374.55   93.29
  -7   8  -3 3788.21  167.55
  -7  -8   3 3624.26  177.66
   7  -8  -3 3312.04  183.90
  -7   8   3 3637.15  116.56
  -7   8   3 3360.79  195.25
   7  -8   3 3540.19  154.99
  -7  -8  -3 3920.76  212.68
  -7   8  -3 3317.12  185.35
  -7  -8   3 3657.59  186.07
   7   8  -3 3746.77  194.28
   0  12   217258.63  618.58
   0  12  -217892.26  663.52
   0 -12   217313.54  536.61
   0 -12  -216802.49  630.76
   0 -12  -217728.26  462.57
   0 -12   217272.18  578.99
  -2   7   7 7971.04  300.19
   2   7  -7 7611.56  311.70
   2  -7   7 7844.97  328.52
  -2   7   7 7709.46  265.90
  -2  -7   7 7025.63  336.68
  -2  -7  -7 7566.31  344.17
   2   7   7 7836.27  307.47
   2   7   7 7373.85  181.91
  -2   7  -7 7482.69  305.09
   2  -7  -7 7751.46  309.95
  -7  -9  -1 5572.75  164.74
  -7   9  -1 6496.51  218.67
  -7   9   1 6063.46  260.00
   7  -9  -1 5868.71  286.21
  -7   9   1 6310.22  201.72
   7   9   1 6312.15  286.41
  -7   9  -1 6190.65  276.76
  -7  -9   1 5994.29  279.58
  -7  -9   1 5907.07  208.96
   7   9  -1 6191.85  285.90
  -7  -9  -1 6115.25  277.21
   7  -9   1 5819.85  246.22
   0 -11  -4   46.16   66.26
   0  11  -4  -24.98   68.41
   0 -11   4  105.62   58.63
   0  11   4  -24.02   47.96
   0 -11   4  -18.53   30.15
   0  11   4  -27.03   27.27
   0   9   6  -60.93   29.66
   0  -9  -6   35.30   67.66
   0  -9   6   -7.75   68.73
   0   9   6  -52.10   49.87
   0   9  -6  -23.45   72.16
   0  -5  -8   37.84   59.85
   0  -5   8  -24.23   53.73
   0   5   8  -46.13   43.56
   0   5  -8    3.51   59.63
   0  -5  -8  159.51   55.71
  -6 -10  -1  -25.65   56.19
  -6 -10   1  133.86   46.78
   6  10  -1   93.00   58.86
  -6  10   1 -126.79   65.84
  -6 -10  -1   46.42   27.83
   6 -10   1   93.67   53.99
  -6  10   1   85.93   46.64
  -6 -10   1   45.93   58.98
   6  10   1   45.02   72.16
  -6  10  -1   43.32   67.86
  -6  10  -1   93.00   54.09
  -1 -12  -2 1002.77  104.26
  -1 -12  -2 1018.99   62.00
   1  12   2  935.03  121.11
  -1  12   2 1001.92  112.11
  -1  12   2 1055.91   75.15
  -1 -12   2 1037.66   84.89
  -1  12  -2 1051.10  123.29
  -1 -12   2 1098.18   94.41
   1 -12   2  990.61   79.49
   1 -12   2 1009.51   98.81
   1  12  -2 1156.19  133.78
   1 -12  -2 1039.30  110.24
   6  -2  -7  518.18   55.40
  -6   2  -7  757.66   62.89
  -6  -2   7  463.45   80.94
   6   2   7  459.58   56.12
   6   2  -7  437.93   70.52
  -6  -2  -7  533.36   81.34
   6  -2   7  527.37   69.50
  -6   2  -7  508.71   72.43
  -6  -2  -7  572.86   80.23
   6  -2  -7  586.86   84.76
   6   2  -7  483.23   63.99
  -6   2   7  594.14   95.61
   9   6  -1   48.98   53.94
   9  -6  -1  -68.26   74.03
  -9  -6   1   79.80   51.35
  -9   6  -1   92.43   33.45
  -9   6  -1   56.29   60.13
  -9  -6   1   53.00   51.47
   9  -6   1  126.37   64.20
  -9  -6  -1  125.67   61.16
   9   6   1   71.67   55.19
  -9  -6  -1   32.78   40.23
  -9   6   1   52.52   57.60
  -5 -10  -310330.90  417.96
   5  10  -311031.45  436.34
  -5  10  -311001.48  397.70
  -5 -10   310516.39  370.96
  -5  10  -310513.25  414.89
   5  10   310932.24  423.48
   5 -10  -310781.79  431.30
  -5 -10   310779.99  365.66
   5 -10   310691.85  324.72
  -5  10   311450.41  408.34
  -5  10   310564.33  336.00
 -10  -3   1 -109.53   55.55
  10  -3  -1   55.41   55.91
 -10  -3   1   45.32   42.68
 -10  -3  -1  123.47   49.71
 -10   3  -1    3.36   27.03
  10   3   1   14.92   41.47
 -10  -3  -1   91.07   52.13
 -10   3   1  -86.40   54.48
 -10   3  -1   90.69   55.25
  10   3  -1    2.85   33.43
  10  -3   1   15.61   49.56
   4  -9  -5 5209.41  265.36
   4   9   5 5320.04  249.27
  -4   9   5 5285.79  216.92
  -4  -9   5 5377.32  178.87
  -4   9  -5 5602.20  255.81
  -4   9   5 5193.52  203.88
  -4  -9  -5 5539.64  279.37
   4  -9   5 4779.34  234.43
   4  -9   5 4943.24  128.92
   4   9  -5 5321.66  237.72
  -4  -9   5 4824.01  225.03
   1 -11   4   84.62   29.26
  -1  11   4   96.72   40.91
  -1 -11   4   95.39   34.93
  -1  11  -4  143.77   65.80
   1  11   4  143.89   83.29
   1  11  -4  149.30   86.52
   1 -11  -4   93.49   63.49
   1 -11   4  133.63   56.99
  -1 -11   4  193.23   69.39
  -1  11   4  106.70   56.65
  -1 -11  -4  226.18   65.98
   1  -9  -6  598.20   80.67
  -1  -9   6  371.58   82.14
  -1   9   6  567.02   69.49
   1   9   6  465.32   77.17
  -1  -9  -6  495.47   83.32
  -1   9   6  511.39   55.69
   1   9   6  466.46   35.51
  -1   9  -6  661.69  101.47
   1  -9   6  622.63   98.08
   1   9  -6  363.50   83.55
   1  -5  -8  631.63   94.52
  -1   5   8  683.60   73.06
  -1  -5  -8  721.25   85.73
   1  -5   8  684.09   89.69
  -1  -5  -8  587.59   72.31
   1   5   8  610.00   61.67
  -1  -5   8  600.57   88.25
  -1   5  -8  557.95   99.08
   1  -5  -8  661.27   76.89
   1   5  -8  699.40   84.09
 -10   2   2   82.53   57.30
  10   2  -2    3.14   31.65
 -10   2  -2   73.85   34.55
  10  -2  -2  122.29   68.50
  10  -2   2   83.77   53.07
 -10  -2  -2  212.30   49.01
  10   2  -2   60.41   56.43
 -10  -2  -2  -61.67   59.20
 -10   2  -2  -27.14   62.59
 -10  -2   2   17.21   51.48
  10   2   2   11.79   42.18
  -4 -10  -4 2435.44  178.20
   4  10  -4 2014.52  166.19
  -4  10  -4 2300.85  141.78
  -4 -10   4 2292.81  142.21
  -4 -10   4 2311.53  117.25
   4  10   4 2351.62  148.74
   4 -10   4 2333.10  146.18
  -4  10   4 2101.19  118.60
  -4  10   4 2183.24  126.96
   4 -10   4 2328.65   89.24
   4 -10  -4 2141.85  154.74
  -4  -2  -8  304.07   76.59
  -4  -2  -8  453.58   57.67
   4   2   8  322.21   59.79
  -4   2  -8  382.77   74.59
   4  -2  -8  300.89   67.77
   4  -2  -8  429.55   73.62
   4   2  -8  366.08   71.99
   4   2  -8  391.55   62.82
  -4   2   8  448.81   84.41
   4  -2   8  413.11   63.14
  -4  -2   8  489.35   79.13
   8  -8   0  697.18   83.49
  -8   8   0  840.07   94.37
  -8   8   0  853.83   56.72
  -8  -8   0  663.85  105.82
  -8  -8   0  693.84   74.23
   8   8   0  673.73   99.27
   2 -10   5 2249.96  151.29
  -2 -10  -5 2605.77  186.48
  -2 -10   5 2310.24  146.38
  -2  10   5 2458.97  148.86
   2  10   5 2624.04  173.29
  -2  10  -5 2547.15  159.56
   2  10  -5 2373.82  149.21
   2 -10  -5 2216.93  170.88
  -2 -10   5 2247.89   84.75
  -2  10   5 2363.72  117.30
  -7   6  -5 1649.18  114.39
  -7   6  -5 1556.55  121.45
   7  -6  -5 1746.09  127.11
   7  -6   5 1795.17  101.07
  -7  -6  -5 1589.37  146.43
   7   6  -5 1465.85  105.12
  -7   6   5 1525.33   60.73
   7   6  -5 1632.70  109.83
  -7   6   5 1739.89  141.24
  -7  -6   5 1631.37  150.91
   7   6   5 1747.73  146.29
   7   6   5 1507.43   61.11
   5  11   0  -90.83   73.81
   5 -11   0   52.95   55.54
  -5  11   0   25.67   49.09
  -5  11   0  -90.17   59.62
  -5 -11   0  -31.76   54.08
   9   3   4 2966.79  153.96
   9  -3   4 2534.35  152.49
  -9  -3  -4 2869.23  138.43
  -9   3   4 2857.03  160.51
  -9  -3  -4 2487.63  162.06
   9   3  -4 3369.50  185.11
  -9   3  -4 2397.18  169.70
   9   3  -4 3304.31  119.20
  -9   3  -4 2759.11  138.86
   9  -3  -4 2596.41  165.26
  -9  -3   4 2975.41  165.12
  -5   7   6   95.31   55.15
   5   7   6   88.05   54.16
   5  -7  -6 -109.97   56.03
  -5  -7   6  -72.36   60.50
   5   7  -6   30.57   58.96
  -5   7   6    6.13   37.74
  -5   7  -6  -56.43   53.31
   5   7  -6  -13.16   33.98
  -5  -7  -6  234.01   64.87
   5  -7   6  -94.53   70.32
  -3 -12   0   -1.03   57.43
  -3 -12   0  -15.98   39.82
  -3  12   0   18.61   62.03
  -3  12   0  -36.33   42.60
   3 -12   0  -53.62   53.53
   3  12   0  -22.44   56.68
   4  -6  -7 5440.72  242.76
   4   6   7 5104.50  249.94
  -4   6  -7 5395.39  248.14
  -4  -6   7 5365.72  284.23
   4  -6   7 5712.17  285.43
  -4   6   7 5754.45  247.51
   4   6  -7 5926.61  182.10
  -4  -6  -7 5484.29  240.66
  -4   6   7 5673.89  213.69
   4   6  -7 5741.52  230.82
  -3   4  -8  624.74  102.75
  -3   4   8  717.96   76.49
   3   4  -8  613.14   54.43
  -3  -4   8  530.06   96.05
   3  -4  -8  600.89   80.40
   3  -4   8  719.70   87.43
  -3  -4  -8  593.99   74.13
  -3  -4  -8  727.65   83.35
   3   4   8  637.82   64.44
   3   4  -8  945.63   83.29
   3  -4  -8  630.74   90.06
  -8   8  -1  -80.33   51.26
   8  -8   1  -61.78   41.64
  -8   8   1  108.66   46.72
   8  -8  -1    5.95   58.98
  -8  -8   1  -48.88   60.35
   8   8  -1  -34.44   57.08
   8   8   1  103.35   56.90
  -8  -8  -1 -101.79   64.39
  -8   8  -1  -38.05   34.51
  -8   8   1   20.35   25.94
  -8  -8   1   48.87   40.47
   8   4   5   42.06   60.30
  -8  -4   5   24.16   54.45
  -8   4  -5   17.16   52.21
   8  -4  -5 -128.09   70.85
  -8   4  -5  -96.66   62.70
  -8  -4  -5  113.56   42.19
   8   4  -5  -10.50   45.96
   8   4  -5   86.53   54.67
   8  -4   5  -24.92   45.73
  -8  -4  -5    3.22   54.33
  -8   4   5   96.31   53.78
   2  12   2  808.99   95.70
   2 -12  -2  864.32  107.68
  -2 -12   2  990.37   87.85
  -2  12  -2  707.58   96.78
  -2  12   2  753.73   81.42
   2  12  -2  892.78  103.65
   2 -12   2  816.93   75.66
  -2 -12  -2  805.57   96.99
  -2 -12   2  871.37   84.17
   2 -12   2  864.10   99.08
  -2  12   2  831.04   74.25
  -2 -12  -2  717.85   49.65
  -7   4  -6  258.51   61.73
   7   4  -6  349.32   55.65
  -7   4   6  251.20   31.85
  -7   4   6  279.95   68.06
   7  -4   6  273.85   50.32
  -7  -4  -6  340.10   81.24
   7   4  -6  343.67   62.51
   7   4   6  290.84   66.89
   7   4   6  299.88   48.63
   7  -4  -6  305.69   74.75
  -7  -4   6  318.41   94.24
  -8  -7   3 4070.74  184.51
   8   7   3 3566.64  177.19
   8  -7  -3 3986.90  220.22
  -8  -7  -3 3870.75  129.32
  -8   7  -3 3707.86  203.70
   8  -7   3 3658.98  173.20
   8   7  -3 3754.56  192.12
  -8   7   3 3872.02  218.46
  -8  -7   3 3811.62  186.23
  -8  -7  -3 3775.41  201.85
  -8   7  -3 3802.60  160.70
   6   3   7  153.25   41.47
   6   3  -7  204.23   44.79
  -6  -3  -7  148.38   54.28
  -6   3   7  141.57   78.79
   6  -3   7  300.91   73.45
   6   3  -7   87.57   52.63
  -6  -3  -7  131.97   81.55
  -6  -3   7   -5.73   70.84
   6  -3  -7  140.97   43.39
  -6   3  -7  239.10   44.77
  -6   3  -7   97.12   75.72
   6  -3  -7  168.03   69.88
  -9  -5   3 2810.76  147.88
  -9  -5   3 2638.83  139.43
  -9  -5  -3 2397.70  113.51
   9   5   3 2198.24  127.30
   9   5  -3 2781.50  123.44
   9  -5  -3 1997.67  150.87
  -9  -5  -3 2274.50  157.10
  -9   5  -3 2291.90  154.38
  -9   5  -3 2389.46  118.88
  -9   5   3 2289.04  154.06
   9  -5   3 2167.23  139.05
   5  11   1   43.90   64.86
  -5 -11  -1   11.39   61.93
  -5  11  -1  150.24   58.00
  -5  11  -1  102.14   55.41
  -5 -11   1   33.72   64.11
   5 -11  -1  102.31   53.20
  -5  11   1  234.36   53.66
  -5 -11   1   58.58   48.58
   5 -11   1   36.89   54.78
  -5  11   1   95.24   58.01
   5  11  -1  141.53   63.81
  -5 -11  -1   37.81   30.46
   2 -11  -4  335.18   78.96
  -2 -11  -4  583.48  108.39
   2  11  -4  569.75  108.82
  -2  11   4  458.73   67.73
  -2 -11   4  426.89   83.26
  -2 -11   4  532.73   55.46
   2  11   4  478.28   99.43
   2 -11   4  439.09   39.96
  -2  11  -4  605.45   85.59
  -2  11   4  463.53   60.43
   2 -11   4  496.01   77.18
  -2   9  -6 2546.12  151.69
  -2   9   6 2177.29  139.16
  -2  -9  -6 2258.92  155.65
   2   9   6 2168.36  165.35
   2   9  -6 2831.78  170.23
  -2  -9   6 2477.62  167.64
   2   9  -6 2174.95   69.02
   2  -9  -6 2495.25  159.26
   2  -9   6 2111.84  178.60
  -2   9   6 2044.34  104.24
  -5  -5  -7  168.14   68.75
   5   5  -7  147.59   51.75
   5  -5   7  242.84   78.32
  -5   5  -7  120.86   70.28
   5   5   7  140.77   65.22
  -5   5   7   87.22   66.70
   5   5  -7   65.63   60.69
   5   5  -7   19.42   45.79
   5  -5  -7   86.59   59.91
   5  -5   7  169.27   31.88
  -5  -5   7  122.17   91.81
   5   5   7  156.70   32.45
  -5   5   7  170.48   48.81
   2   5  -8 1122.66   51.50
  -2  -5  -8 1119.98  112.85
   2  -5  -8 1292.62   90.91
  -2   5  -8  955.99  102.10
   2   5  -8 1192.60  118.97
  -2  -5   8 1235.95  108.45
   2   5   8 1214.58   75.39
  -2  -5  -8 1246.72  127.82
  -2   5   8 1088.07   94.23
   2  -5   8 1343.12  125.56
   2  -5  -8 1024.44   96.69
 -10   4   0  200.44   59.89
  10  -4   0   81.83   73.20
 -10  -4   0  -36.33   83.22
  10   4   0  183.84   53.71
 -10  -4   0   96.68   55.48
   3 -12   1  198.75   61.16
  -3  12   1  325.09   63.29
  -3 -12  -1  110.01   80.86
   3  12  -1  298.45   71.79
  -3  12   1  382.31   71.73
  -3  12  -1  219.13   65.32
  -3 -12   1  180.15   55.50
   3  12   1  107.14   83.94
  -3  12  -1  251.41   57.58
  -3 -12   1  244.67   65.27
   4  -8  -6 1113.66  109.34
  -4   8   6 1137.91   90.64
  -4  -8  -6 1216.17  112.73
   4  -8   6 1050.29  112.05
   4   8   6 1141.45  127.91
  -4  -8   6 1157.79  110.48
   4   8  -6 1223.20   66.08
   4   8  -6 1228.87  125.23
  -4   8  -6 1405.62  133.38
  -4   8   6 1165.10   96.70
   7   9  -2  411.35   86.34
   7  -9   2  424.26   75.16
  -7  -9   2  350.69   72.21
   7   9   2  532.39   80.24
   7  -9  -2  590.33   98.96
  -7   9  -2  480.79   67.84
  -7   9   2  453.27   48.45
  -7  -9   2  514.86   85.97
  -7   9  -2  661.37   96.41
  -7  -9  -2  364.67   79.88
  -7  -9  -2  332.33   38.57
  -7   9   2  419.64   85.90
  -6  10  -2 8273.48  300.83
   6 -10   2 7804.56  279.93
  -6  10  -2 8154.13  336.01
  -6  10   2 8205.70  259.13
   6 -10  -2 8040.59  326.57
  -6 -10   2 8446.83  300.14
  -6  10   2 8228.88  331.32
   6  10  -2 7868.68  306.50
  -6 -10  -2 7153.09  322.30
   6  10   2 7870.50  355.35
   8   6  -4   52.40   43.29
   8  -6  -4  -35.71   57.33
   8   6  -4  150.05   49.01
  -8  -6  -4   -7.02   63.97
  -8   6  -4  -21.29   65.68
  -8   6   4   54.77   67.51
  -8  -6  -4  -32.90   29.24
  -8  -6   4   35.51   49.72
   8   6   4   22.15   51.64
   6  -6   6 2932.77  183.14
  -6   6   6 2914.93  115.90
  -6  -6  -6 2676.55  163.41
  -6   6  -6 3012.53  156.57
  -6   6   6 2759.13  148.66
  -6  -6   6 2719.11  173.38
   6  -6  -6 2635.51  180.90
   6   6   6 2926.77  167.08
   6  -6   6 2975.15  109.14
   6   6  -6 2986.81  134.72
   6   6  -6 2881.80  155.77
  -9   6  -2 1572.79  119.62
  -9  -6  -2 1750.85  157.21
  -9  -6   2 1723.69  106.16
  -9   6   2 1672.83  150.12
  -9  -6  -2 1704.87   92.97
   9  -6   2 1898.96  114.26
   9  -6  -2 1571.74  147.50
   9   6   2 1638.29  109.08
   9   6  -2 2063.54  122.91
  -9  -6   2 1755.33  133.75
  10   3  -2  159.48   69.11
  10   3  -2   27.51   38.91
 -10  -3  -2  181.30   45.15
 -10  -3   2   87.03   66.02
  10  -3   2   42.61   65.76
 -10   3   2   23.61   62.01
  10   3   2  147.52   47.65
 -10   3  -2   12.60   41.94
  10  -3  -2  165.58   78.94
 -10  -3  -2   79.25   77.37
 -10   3  -2   67.67   56.76
  -3  -7  -7  142.13   76.06
  -3  -7   7  169.22   80.52
   3   7   7  223.36   60.04
   3   7  -7  150.05   33.35
   3  -7   7  123.56   82.00
  -3   7   7  159.27   57.12
  -3   7   7   79.67   43.17
   3  -7  -7  211.27   68.61
  -3   7  -7  133.80   64.55
   3   7   7  113.27   25.31
   3   7  -7  109.52   60.20
   4  -3  -8  -84.20   51.85
  -4   3  -8   19.97   31.82
  -4  -3  -8  -72.50   68.65
   4  -3   8   87.35   65.03
  -4   3   8  -16.72   60.54
   4   3  -8  222.54   56.14
  -4  -3  -8    2.67   52.52
  -4   3  -8   75.63   52.82
   4  -3  -8   13.37   55.65
   4   3  -8  -22.51   41.22
   4   3   8   51.85   39.79
  -4  -3   8 -166.06   75.12
 -10  -4   1  336.62   86.04
 -10  -4  -1  237.44   60.19
  10  -4  -1  248.50   72.78
 -10   4  -1  189.43   32.83
 -10  -4  -1  350.46   68.79
 -10   4   1  140.79   70.72
  10   4  -1  157.65   50.07
  10  -4   1  205.87   75.62
 -10   4  -1  372.62   66.03
  10   4   1  200.81   54.59
 -10  -4   1  263.27   66.20
  10   0   3 1537.60   94.54
  10   0  -3 1512.39  115.60
 -10   0  -3 1261.64  111.56
 -10   0   3 1495.75  142.56
 -10   0  -3 1343.25  102.79
  10   1  -3  318.32   64.26
 -10  -1  -3  322.47   85.83
 -10   1  -3  222.96   75.45
  10   1   3  282.89   57.03
  10  -1  -3  195.78   70.65
 -10   1  -3  234.43   56.77
 -10   1   3  330.87   83.57
 -10   1  -3  157.69   74.87
 -10  -1  -3  312.06   68.64
 -10  -1   3  257.89   68.12
   4 -11   3  752.62   60.41
   4  11   3  528.72  117.46
  -4 -11   3  777.15   79.63
  -4 -11   3  710.86   86.05
  -4  11   3  712.21   85.55
  -4 -11  -3  615.21   90.41
   4 -11  -3  780.16   85.73
  -4  11   3  705.94   68.08
   4 -11   3  829.69   88.13
   4  11  -3  694.05  101.49
  -4  11  -3  775.91   98.23
   0 -12   3   -4.94   45.33
   0  12   3   78.68   66.18
   0  12  -3    6.70   59.63
   0  12   3   11.45   32.97
   0 -12  -3   21.98   65.69
   0 -12   3   41.77   42.59
   0  -8   7 -132.70   56.73
   0   8   7   18.26   31.38
   0  -8  -7    8.59   62.91
   0   8   7   54.75   55.81
   0   8  -7   -8.33   53.52
   0   0  -9  -40.18   51.54
   0   0   9  -24.45   50.81
   0   0  -9   -9.76   39.19
  -3  10   5   95.25   54.63
   3 -10   5  134.64   76.86
  -3  10   5  163.37   58.46
  -3 -10   5  -35.93   56.63
  -3 -10   5  105.59   34.47
   3  10  -5   -7.95   68.95
   3  10   5    5.80   65.67
  -3 -10  -5  198.92   67.82
  -3  10  -5   18.09   59.56
   3 -10  -5  309.04   75.42
   0   1   9  519.83   91.89
   0  -1  -9  654.84   70.25
   0   1  -9  636.74   80.39
   0  -1  -9  678.08  101.87
   0  -1   9  555.01   85.20
  -8   8  -2  175.12   84.70
   8   8   2  151.59   68.01
  -8  -8   2  275.87   59.71
  -8  -8   2  244.80   74.63
  -8   8   2  144.07   77.62
  -8   8  -2  176.61   48.88
   8   8  -2  272.61   69.86
  -8   8   2  156.71   32.85
  -8  -8  -2   76.57   71.80
   8  -8   2  270.37   61.99
  -8  -8  -2   96.77   40.14
   8  -8  -2  210.41   80.55
   1  12   3 2316.52  145.70
   1 -12   3 2191.93  135.38
  -1 -12   3 2242.89  118.01
   1 -12  -3 2482.74  149.01
  -1  12   3 2317.69  106.06
  -1 -12  -3 2079.08  151.05
  -1  12   3 2503.92  157.56
   1  12  -3 2117.79  151.53
   1 -12   3 2132.72  104.81
  -1  12  -3 2397.28  184.77
   8   0  -6 -103.61   59.42
  -8   0   6   56.75   56.61
   8   0  -6   41.56   32.70
  -8   0  -6    6.09   58.92
  -8   0  -6   71.84   50.85
  -8   0  -6   74.58   49.82
   1   8   7  505.97   44.34
  -1  -8   7  842.84   90.72
   1   8  -7  570.03   86.36
  -1  -8  -7  612.86   87.30
  -1   8   7  458.70   56.25
  -1   8   7  600.97   89.50
  -1   8  -7  597.17   87.88
   1  -8   7  649.48   85.75
   1  -8  -7  618.79   87.37
   1   8   7  687.62  104.69
   1   0  -9 1821.08  120.12
  -1   0   9 1627.81  123.31
   1   0   9 1810.40  113.91
  -1   0  -9 1633.58   94.55
   1   0  -9 1581.97   97.49
  -1   0  -9 1929.03  126.74
  -9   4   4 1796.41  132.80
   9  -4  -4 1786.49  140.72
   9   4  -4 2105.53  107.72
   9   4   4 1891.40  128.19
  -9   4  -4 1698.53  106.22
  -9   4  -4 2043.27  133.39
  -9  -4  -4 1515.08   97.22
  -9  -4  -4 1558.73  127.56
  -9  -4   4 2172.36  152.92
   9   4  -4 2020.96  123.66
   9  -4   4 1970.24  118.74
  -5   0  -8 4931.00  191.47
  -5   0   8 4407.28  251.23
   5   0   8 4134.89  197.72
  -5   0  -8 4521.16  215.90
   5   0  -8 4122.66  191.00
   5   0  -8 4600.81  198.21
   0   6   8  -17.08   50.54
   0   6   8   42.81   39.14
   0  -6   8  -19.56   58.38
   0  -6  -8   81.09   49.40
   0   6  -8   76.89   55.13
  -6   9   4  750.03   63.30
   6  -9   4  612.26   70.40
  -6  -9   4  712.69   99.07
   6   9   4  662.16   97.38
   6  -9  -4  990.56  108.81
  -6  -9  -4  743.90   93.56
  -6   9  -4  471.67  111.31
   6   9  -4  769.83   90.44
  -6   9  -4  737.12   91.24
  -6   9   4  554.97   96.02
   8   1  -6 2711.99  111.60
  -8   1   6 2770.03  165.28
  -8  -1   6 2485.44  164.96
   8  -1  -6 2745.84  174.94
  -8  -1  -6 3105.95  185.57
  -8  -1  -6 2911.68  166.06
  -8   1  -6 3226.66  151.46
  -8  -1  -6 2963.20  154.82
   8   1  -6 2566.94  146.90
  -8   1  -6 2730.12  165.11
  -8   1  -6 2713.88  158.67
   1   1  -9   73.02   43.11
   1   1   9  191.01   67.35
  -1   1  -9  113.79   37.98
  -1  -1   9  265.44   66.80
  -1   1   9  230.44   76.40
  -1  -1  -9  123.96   50.56
   1  -1   9  115.20   55.07
  -1  -1  -9  227.09   74.19
   1  -1  -9  145.33   73.10
  -1   1  -9  213.11   82.35
   1  -1  -9  179.52   52.36
   1   1  -9  103.16   63.98
  -9  -7   0    5.79   44.59
  -9   7   0  -10.74   28.67
  -9  -7   0  -33.69   65.78
   9   7   0  -47.42   52.31
  -9   7   0  -58.70   56.00
   9  -7   0   -7.02   53.12
   5  11  -2  124.19   76.24
  -5 -11  -2  146.50   65.37
  -5  11  -2  230.64   63.67
  -5  11  -2  123.08   52.00
   5  11   2  123.75   84.08
  -5 -11   2   54.05   58.49
   5 -11  -2  201.27   75.41
  -5 -11   2  111.86   66.07
  -5  11   2  310.48   65.82
  -5  11   2  134.18   55.49
   5 -11   2  102.72   57.77
  -5   1  -8  189.58   80.48
  -5  -1  -8  184.09   60.50
   5  -1   8  142.30   69.22
  -5   1   8  543.03   88.39
  -5   1  -8  154.66   58.52
  -5  -1  -8  204.72   63.99
   5  -1  -8  383.62   60.26
   5   1   8  122.81   59.69
   5  -1  -8  331.57   67.88
  10   2   3 2427.07  124.18
 -10  -2  -3 2328.57  170.97
  10   2  -3 2421.39   92.47
 -10   2  -3 2472.28  139.60
  10  -2  -3 2358.22  183.65
 -10   2   3 2728.95  181.47
  10  -2   3 2290.34  140.96
 -10  -2  -3 2466.11  145.10
  10   2  -3 3061.08  175.46
 -10  -2   3 3556.45  188.19
 -10   2  -3 2434.45  136.27
  -3 -12   2   17.40   42.36
   3  12   2  148.42   62.29
   3 -12   2  106.50   59.36
  -3 -12   2   18.44   49.02
   3 -12  -2   15.42   63.96
  -3  12  -2   58.79   66.04
   3  12  -2  -70.18   71.60
  -3  12   2  -80.56   50.17
  -3 -12  -2   25.17   25.07
   3 -12   2   87.47   45.83
  -3 -12  -2  100.80   73.41
  -3  12   2   29.45   58.98
  -6   8  -5 1911.86  134.72
   6  -8  -5 1966.31  163.27
  -6  -8  -5 1756.37  132.71
  -6  -8   5 1750.32  150.85
  -6   8   5 1949.03  140.22
   6   8  -5 1864.38  137.60
  -6   8   5 1748.40   88.88
  -6  -8   5 1880.63  111.20
   6   8   5 1896.47  157.66
  -6   4  -7  549.57   89.74
   6  -4   7  425.05   76.52
   6   4   7  344.94   56.32
   6   4   7  503.40   47.57
   6   4  -7  535.84   68.09
   6   4  -7  535.96   68.69
  -6  -4  -7  413.70   73.12
  -6  -4   7  571.27   89.68
  -6   4   7  511.14   91.54
   6  -4  -7  600.37   89.87
  -6   4  -7  581.59   53.32
  -1  -6  -8 1081.78  101.07
  -1   6   8 1283.71   89.93
  -1   6   8 1235.44   98.91
   1  -6   8 1236.12  112.41
   1   6  -8 1188.36  124.58
   1   6   8 1219.49   74.47
  -1  -6   8 1066.99  133.70
  -1   6  -8 1081.38  104.75
   1   6   8 1171.27  109.39
   1  -6  -8 1272.85  104.74
   9   0  -5    3.18   23.14
  -9   0  -5   57.59   55.88
  -9   0   5  -45.62   58.29
  -9   0  -5  159.27   55.39
   9   0  -5   30.57   53.58
  -9   0  -5   48.41   54.83
   3  11   4 1473.40  133.13
   3  11  -4 1713.29  137.67
  -3 -11  -4 1980.80  144.54
  -3  11  -4 1754.17  136.14
   3 -11  -4 1795.02  124.39
   3 -11   4 1788.42   78.87
  -3  11   4 1947.90  112.80
  -3 -11   4 1587.34  128.95
  -3  11   4 1882.66  124.93
   3 -11   4 1639.86  123.34
  -3 -11   4 1741.44   95.98
  -3   9  -6 9466.19  381.73
   3   9  -6 9566.25  391.86
   3  -9   6 9442.34  416.99
  -3  -9   6 8748.29  364.04
  -3   9   6 9123.58  314.97
   3  -9  -6 8798.64  377.17
   3   9   6 9453.39  418.96
  -3   9   6 9496.25  348.37
  -3  -9  -610016.31  429.92
   3  -5  -8 7423.41  292.74
   3   5   8 7904.34  245.22
   3   5  -8 7090.10  293.92
  -3  -5  -8 7013.41  285.63
  -3  -5  -8 7779.17  339.75
   3  -5   8 7609.89  324.88
   3  -5  -8 7007.61  317.42
   3   5  -8 7427.47  209.69
  -3   5  -8 7309.92  317.36
  -3  -5   8 7505.55  345.42
   7   8  -4  477.03   85.92
  -7   8   4  487.31   49.68
  -7  -8   4  592.38   69.33
   7  -8  -4  555.37   96.38
  -7  -8   4  503.57   89.96
   7   8   4  605.19  103.30
  -7   8   4  546.62   79.57
  -7  -8  -4  440.01   89.90
   0  -2  -9  -67.98   45.79
   0  -2  -9   18.64   61.91
   0   2  -9   43.92   33.67
   0  -2   9   22.36   66.12
   0   2   9  -36.72   56.61
   0   2  -9  134.47   53.12
   8   5  -5 2654.88  133.91
   8   5   5 2806.01  156.27
   8  -5   5 2782.60  132.51
  -8   5  -5 2769.17  137.34
  -8  -5  -5 2904.50  185.63
  -8  -5  -5 2783.97  110.11
  -8   5   5 2742.65  181.40
   8  -5  -5 2693.13  169.29
  -8  -5   5 2543.79  163.46
  -8   5  -5 2630.25  153.68
   8   5  -5 2639.60  135.36
  -9  -7   1  934.61  115.71
   9   7   1  935.28   88.05
  -9   7  -1  875.02  115.31
   9  -7  -1  939.40  103.92
   9   7  -1 1063.25  104.23
  -9  -7   1 1085.69   87.31
   9  -7   1  889.59  104.26
  -9   7   1  783.74   97.30
  -9  -7  -1  954.91   84.17
  -9  -7  -1 1020.36  117.11
  -9   7  -1  971.81   63.49
  -9  -1  -5  455.00   84.01
   9   1  -5  352.03   39.82
  -9   1   5  506.27   81.22
  -9  -1   5  291.73   71.42
  -9   1  -5  512.45   67.07
  -9   1  -5  644.94   84.04
  -9  -1  -5  608.69   76.22
  -9   1  -5  382.32   78.52
  -9  -1  -5  342.04   66.81
   9   1  -5  454.14   91.61
   9  -1  -5  609.37   92.30
  -5   9   5   57.37   42.15
  -5   9   5   -2.16   42.55
   5   9  -5   -8.76   56.60
   5  -9  -5  -43.83   57.71
  -5   9  -5  -86.04   55.05
  -5  -9   5   59.85   40.13
   5   9   5  -94.55   72.79
  -5  -9   5  -38.18   50.69
   5  -9   5  -34.08   32.32
  -5  -9  -5 -114.70   62.13
 -10   4  -2  142.61   66.37
  10  -4  -2  -79.98   83.13
 -10   4  -2  193.39   40.35
 -10  -4   2  248.08   61.04
 -10  -4   2   17.76   54.58
  10   4   2  311.67   59.49
 -10  -4  -2  553.30   89.33
 -10  -4  -2  198.35   53.34
  10   4  -2  106.66   46.20
 -10   4   2   49.08   65.37
  10  -4   2  388.07   76.55
  -4 -12   0  206.40   41.89
  -4  12   0  129.34   69.49
   4  12   0  145.17   92.12
  -4 -12   0   87.29   73.52
   4 -12   0  343.24   64.65
  -4  12   0  246.78   71.87
  -4   4  -8 1304.43   62.10
   4   4   8 1363.22   80.95
   4  -4   8 1291.76  135.95
   4   4  -8 1384.56   82.15
   4  -4  -8 1446.31  125.71
  -4   4   8 1486.49  121.17
   4   4  -8 1551.72  121.23
  -4   4  -8 1561.52  117.93
   4  -4  -8 1797.79  107.83
  -4  -4  -8 1435.32  116.25
  -4  -4  -8 1420.79  123.56
  -4  -4   8 1527.69  135.01
  -7  -5  -6  100.44   60.60
   7  -5   6  230.39   45.02
  -7   5   6  181.71   31.87
   7   5   6  274.50   65.33
  -7   5  -6  320.56   69.49
   7   5   6   95.98   35.79
   7  -5  -6  109.27   64.69
  -7   5   6  264.69   60.91
  -7  -5   6  267.54   92.27
   7   5  -6  203.20   55.34
   7  -5   6  132.73   45.78
   7   5  -6  246.52   53.97
   8   2  -6   46.56   35.56
   8  -2  -6   34.69   54.29
   8  -2  -6   55.68   27.84
  -8   2  -6  -27.03   49.70
  -8   2  -6  180.90   59.89
   8   2  -6  -52.91   56.83
  -8  -2  -6  138.93   61.83
  -8  -2   6   34.82   62.48
  -8  -2  -6    6.12   53.97
  -8  -2  -6   17.93   52.97
  -8   2   6   77.17   57.86
  -8   2  -6   52.91   50.53
  -1   2  -9  214.45   37.75
   1  -2  -9  337.10   76.09
   1   2   9  336.03   65.79
  -1  -2   9  340.24   83.86
  -1   2   9  336.47   80.48
   1  -2  -9  326.75   65.53
   1  -2   9  380.89   83.02
  -1   2  -9  271.01   86.76
  -1  -2  -9  367.91   70.76
   1   2  -9  253.52   48.03
  -1  -2  -9  237.22   67.93
   1   2  -9  394.84   84.47
  -2  12   3  910.42   74.53
  -2 -12   3  982.78   87.14
  -2  12  -3  978.14  108.16
   2 -12  -3 1096.13  107.44
   2  12   3 1047.15  105.79
  -2 -12   3  854.49   72.13
  -2 -12  -3  884.61  115.72
  -2  12   3  865.85   88.37
   2  12  -3  992.66  109.17
   2 -12   3  886.08   76.11
   2 -12   3  899.97   89.82
  -5  10   4 3360.75  176.75
   5  10   4 3305.38  196.73
  -5  10   4 3354.51  153.53
   5  10  -4 3636.83  198.57
  -5  10  -4 3311.21  188.32
   5 -10  -4 3476.44  187.23
  -5 -10   4 3522.52  158.58
  -5 -10   4 3234.54  165.32
  -5 -10  -4 3370.24  198.39
   5 -10   4 3693.80  131.89
   5 -10   4 3397.81  153.94
   2   8  -7 1922.41  131.35
   2  -8  -7 1801.31  154.92
  -2   8   7 1848.01  132.83
   2   8   7 1610.20  123.62
  -2  -8  -7 1904.37  151.71
  -2   8   7 1705.96  101.09
  -2  -8   7 1624.64  140.81
  -2   8  -7 1578.58  150.83
   2  -8   7 1636.06  157.56
   5   2   8 5671.62  207.30
   5   2  -8 5587.17  229.20
  -5  -2  -8 4953.63  213.98
   5  -2  -8 5459.69  246.70
  -5  -2   8 5650.97  297.77
  -5   2  -8 5573.79  274.98
   5  -2  -8 5671.90  226.31
  -5   2  -8 5976.64  194.85
   5   2  -8 5475.27  217.59
  -5   2   8 5353.78  277.47
   5  -2   8 5916.65  270.19
  -5  -2  -8 5862.21  279.89
  -2   0  -9 1245.22   90.95
  -2   0  -9 1210.16  127.17
  -2   0   9 1028.39  116.67
   2   0   9 1171.69   95.04
   2   0  -9 1134.25  101.38
  10  -5   0   -3.15   58.69
  10   5   0  141.34   54.44
 -10   5   0   47.62   61.53
 -10  -5   0  119.38   50.47
 -10  -5   0   16.69   82.44
   7   0  -7  310.48   61.60
  -7   0   7  224.59   76.09
  -7   0  -7  391.47   82.96
  -7   0  -7  324.46   63.52
   7   0   7  252.57   53.87
   7   0  -7  271.51   49.46
   2   1   911743.75  443.64
  -2  -1  -912793.12  413.19
   2   1  -913269.37  409.61
  -2   1  -912062.06  479.99
   2   1  -912713.42  466.47
  -2  -1  -912506.92  483.44
   2  -1   912274.00  463.02
  -2   1   912180.70  485.29
  -2   1  -912409.63  355.95
   2  -1  -913256.64  439.11
  -2  -1   912398.56  500.32
   2  -1  -912568.78  454.20
   4 -12   1   55.17   59.24
  -4  12   1  114.74   62.01
  -4 -12  -1   82.70   55.91
   4  12   1  -44.75   65.47
  -4  12   1   72.13   55.31
  -4 -12   1   94.53   55.62
  -4 -12  -1   56.78   31.01
   4  12  -1  121.55   60.96
  -4  12  -1  -68.81   63.85
   4 -12  -1  133.04   67.48
  -4  12  -1  201.13   67.71
  -4 -12   1  144.99   45.59
   0 -13   0  -49.67   47.15
   0  13   0   -2.33   58.23
   0 -13   0    4.50   58.07
  -7  -9   3 6190.95  264.15
  -7   9   3 6163.23  283.76
  -7   9  -3 5980.76  308.77
  -7  -9   3 5621.66  259.92
  -7  -9  -3 6110.80  284.76
   7   9   3 6246.74  305.19
  -7   9  -3 6272.85  247.77
   7  -9  -3 5805.62  290.26
  -7   9   3 5834.31  185.76
   7  -9   3 6044.49  228.23
   7   9  -3 6585.82  275.05
   7   7  -5 6650.93  268.47
   7  -7   5 6440.61  204.05
  -7   7   5 6525.30  292.89
  -7   7  -5 6103.65  266.79
   7  -7  -5 6342.56  280.42
  -7   7   5 5863.22  177.22
  -7  -7   5 6371.87  307.21
  -7   7  -5 6735.18  312.00
   7   7   5 6949.33  313.65
   7   7  -5 6336.01  246.32
  -7  -7  -5 6566.29  296.10
   7   1   7  731.12   80.25
  -7   1  -7  651.07   76.82
   7  -1   7  707.31   74.67
   7   1  -7  721.88   91.84
  -7   1   7  657.91   92.08
  -7  -1  -7  694.61   90.72
  -7  -1   7  708.98   91.30
  -7  -1  -7  756.63   85.05
   7   1  -7  643.81   63.38
   7  -1  -7  652.96   78.07
   7  -1  -7  575.76   55.50
  -7   1  -7  868.68   85.55
  -6  10  -3   97.28   49.91
   6 -10   3  112.87   50.76
   6  10   3  124.54   65.50
  -6 -10   3  167.18   65.26
   6  10  -3   -0.60   79.27
  -6 -10   3   58.80   62.33
   6 -10  -3   88.51   74.40
  -6  10  -3  135.81   63.44
  -6  10   3  167.49   54.92
  -6 -10  -3   69.68   58.86
  -6  10   3  157.59   54.58
   9  -6  -3 1005.73  119.30
  -9   6  -3 1069.76  132.78
   9   6  -3 1119.95  102.69
  -9   6   3  917.14  102.19
  -9  -6   3 1145.57   97.57
  -9  -6   3 1099.82  102.40
  -9  -6  -3  875.85  129.55
   9  -6   3  953.72  103.38
  -9   6  -3 1088.45   79.86
  -9  -6  -3  816.18   74.71
   9   6   3  711.23  110.27
  -9  -2  -5   44.70   50.61
   9   2  -5  103.14   47.05
  -9  -2  -5   -3.10   43.63
   9   2  -5    1.76   29.61
  -9   2  -5  -30.05   48.05
  -9   2  -5   48.77   55.94
  -9  -2   5 -125.67   60.85
  -9   2  -5   10.18   50.28
  -9   2   5  -49.16   54.24
   9   2   5   33.52   51.60
   9  -2  -5  -18.51   55.08
   5  -6  -7 4237.95  234.51
  -5   6   7 4510.27  212.92
  -5   6   7 4691.40  175.13
  -5  -6  -7 4394.51  211.73
  -5  -6   7 4463.30  264.74
   5   6   7 3905.25  115.40
  -5   6  -7 4301.90  215.49
   5   6   7 4245.48  211.33
   5  -6   7 4439.56  238.76
   5   6  -7 4268.33  158.59
   5   6  -7 4207.18  192.11
  -2  -6  -8   11.79   53.01
  -2  -6   8   44.96   72.66
   2   6  -8   56.12   52.51
   2   6   8   76.52   55.00
   2   6   8   15.53   40.47
  -2   6   8  -96.90   54.54
   2  -6  -8  -49.88   61.25
  -2   6  -8  131.83   68.79
  -2   6   8   31.73   48.43
   2  -6   8   87.72   71.26
  10   5   1   34.71   50.85
 -10  -5  -1  -26.16   64.22
 -10   5  -1   73.89   29.34
 -10  -5   1   46.62   74.34
 -10   5  -1  101.62   68.13
  10  -5   1   66.35   53.70
  10   5  -1  -30.87   50.27
 -10   5   1   61.25   79.96
 -10  -5  -1   86.26   50.16
  10  -5  -1   40.92   58.92
 -10  -5   1    4.66   54.08
 -10  -3   3  679.73   84.34
 -10  -3  -3  920.70   82.93
  10   3   3  794.75   80.55
 -10   3   3  663.97   93.41
  10   3  -3  605.17   52.57
  10   3  -3  725.17   89.64
  10  -3  -3  737.10   97.08
 -10   3  -3  721.70   69.48
 -10  -3  -3  665.45  124.88
 -10   3  -3  605.73  107.19
  10  -3   3  636.84   95.48
   4  -7  -7 3431.13  187.09
   4  -7   7 2983.49  215.63
  -4  -7  -7 3443.35  208.85
   4   7  -7 3176.93  116.58
  -4  -7   7 3231.60  193.52
  -4   7  -7 3506.28  203.58
   4   7   7 3425.66  206.80
  -4   7   7 3764.52  170.36
   4   7  -7 3534.96  175.79
  -4   7   7 3277.03  157.58
  -7  10   0   41.05   51.21
   7  10   0  -10.94   50.77
  -7 -10   0   -8.96   39.16
   7 -10   0  -33.24   54.92
  -7 -10   0  -24.68   64.15
  -7  10   0    6.02   40.42
  -1 -13   0    5.07   63.45
  -1 -13   0   -1.02   41.92
   1 -13   0   48.10   47.70
   1 -13   0  -77.50   59.66
  -1  13   0  133.81   65.51
   0  13  -1  194.84   68.30
   0 -13   1  103.40   64.03
   0 -13  -1  160.85   79.16
   0 -13  -1  172.81   50.53
   0  13   1  228.85   70.70
   0 -13   1  184.36   58.24
   0 -11   5   39.43   64.85
   0  11  -5   72.31   76.15
   0 -11  -5   -4.29   71.80
   0  11   5  -87.70   55.04
   0 -11   5  -22.62   27.15
   0  11   5  -18.97   24.04
   0  -3  -9   42.25   36.74
   0   3  -9  -31.26   27.71
   0  -3  -9  109.02   53.75
   0  -3   9  -85.61   64.38
   0   3   9  -37.38   53.67
   0   3  -9  -21.00   48.18
  -5   8  -6 8285.07  331.73
  -5   8   6 8566.46  285.43
   5   8  -6 8994.04  375.09
   5  -8   6 8612.11  370.89
  -5  -8  -6 8144.99  392.64
  -5   8   6 8583.07  332.39
  -5  -8   6 8548.20  386.69
   5   8   6 8574.49  363.39
   5   8  -6 8637.39  269.56
   5  -8  -6 8219.50  367.39
   2   2   9 1616.44  114.78
  -2   2  -9 1693.74   87.41
  -2   2  -9 1565.08  127.13
   2  -2  -9 1748.01  131.48
   2   2  -9 1593.90   89.95
   2  -2  -9 1713.64  119.59
  -2   2   9 1582.77  118.42
  -2  -2  -9 1671.93  132.17
  -2  -2  -9 1568.12  106.27
   2  -2   9 1699.49  140.50
  -2  -2   9 1776.87  136.68
   2   2  -9 1667.23  137.71
   7  10  -1 3551.72  205.40
   7 -10   1 3180.24  159.16
  -7 -10   1 3381.43  156.63
  -7 -10   1 3547.90  202.53
  -7  10   1 3203.27  135.36
  -7 -10  -1 3189.31  119.74
  -7  10  -1 3569.53  218.70
   7 -10  -1 3189.78  195.07
  -7 -10  -1 3489.56  215.06
  -7  10   1 3118.47  183.68
   7  10   1 3375.13  208.11
   0  10   6 1548.67  115.03
   0  10  -6 1740.60  143.69
   0  10   6 1454.95   67.89
   0 -10   6 1721.77  151.57
   0 -10  -6 1521.54  148.05
  -7  -2  -7  671.72   86.90
   7   2   7  521.26   67.39
   7  -2   7  702.57   87.07
  -7  -2   7  451.47   91.89
  -7   2  -7  549.41   80.74
   7  -2  -7  427.16   77.89
   7   2  -7  671.00   62.02
  -7  -2  -7  528.87   94.77
   7  -2  -7  630.61   54.13
   7   2  -7  666.35   82.52
  -7   2   7  471.56   83.44
  -7   2  -7  524.96   94.24
   8  -9   0 5560.26  264.79
  -8  -9   0 5534.66  199.62
  -8  -9   0 5821.57  291.80
  -8   9   0 5454.56  180.80
   8   9   0 6120.14  278.95
  -8   9   0 5676.35  262.84
  -6 -11   0 5256.31  198.91
  -6  11   0 5290.00  224.07
   6 -11   0 5450.77  250.70
  -6  11   0 5661.73  260.91
   6  11   0 5068.76  243.18
  -6 -11   0 5655.39  271.02
  -1 -13  -1 2491.99  108.88
  -1 -13   1 2628.38  149.97
   1 -13   1 2538.59  152.59
  -1 -13  -1 2411.59  149.80
   1 -13  -1 2448.24  128.97
   1 -13  -1 2433.72  165.28
  -1  13  -1 2804.20  198.61
  -1 -13   1 2324.06  134.25
   1  13   1 2327.06  189.89
  -1  13   1 2761.52  180.53
   1 -13   1 2500.43  148.71
   1  13  -1 2422.12  156.84
  -8  -7  -4 6537.19  332.11
  -8  -7  -4 6552.47  182.14
  -8  -7   4 6407.16  261.74
   8   7   4 7054.68  294.64
  -8  -7   4 6664.81  287.08
  -8   7  -4 6343.54  290.73
  -8   7  -4 6519.87  253.09
   8  -7  -4 6449.64  331.62
  -8   7   4 7070.60  303.29
   8  -7   4 6647.77  251.58
   1  11   5  501.97   80.07
   1 -11  -5  427.78  100.76
  -1  11  -5  487.85   85.29
  -1 -11  -5  369.17   81.05
  -1  11   5  332.42   52.31
   1 -11   5  456.40   95.11
  -1 -11   5  410.14   72.37
  -1  11   5  200.94   86.99
   1  11  -5  470.21  104.79
  -8   3  -6 1898.71  107.54
  -8  -3   6 1662.46  150.01
  -8   3  -6 1450.36  128.04
  -8   3  -6 1598.33  107.86
   8   3  -6 1643.66  118.48
  -8  -3  -6 1512.92  112.39
  -8   3   6 1550.42  138.29
   8   3   6 1645.37  132.92
  -8   3   6 1281.20   56.07
   8   3  -6 1409.41   87.60
   8  -3  -6 1492.60  117.28
   6   7  -6 1555.45  122.87
   6   7  -6 1672.94   98.04
   6  -7   6 1418.43  117.76
   6  -7  -6 1531.93  145.72
  -6   7   6 1439.75  127.22
  -6  -7  -6 1220.17  117.03
   6  -7   6 1314.64   70.37
  -6  -7   6 1525.81  141.35
  -6   7  -6 1461.78  122.90
   6   7   6 1291.25  118.98
  -6   7   6 1468.32   85.79
  -1  -3  -9  126.21   58.50
  -1  -3   9   35.51   53.01
   1   3  -9   22.57   61.26
  -1   3  -9   41.22   25.08
   1  -3  -9   -3.00   47.00
   1  -3   9   57.29   67.50
   1  -3  -9   92.88   63.30
  -1  -3  -9   -7.87   54.11
   1   3   9   -0.43   54.21
  -1   3   9   30.31   59.12
   1   3  -9   -8.71   24.81
  -1   3  -9   50.44   64.70
   9   7  -2 2085.07  139.42
  -9   7  -2 2109.89  140.28
  -9   7  -2 2241.68  102.37
   9  -7   2 2068.22  140.13
   9  -7  -2 2206.05  164.75
  -9  -7   2 2139.30  140.01
  -9   7   2 2052.05  155.24
  -9  -7  -2 2070.61  144.90
  -9  -7  -2 2011.21   96.82
   9   7   2 2266.26  129.47
  -9  -7   2 2077.63  131.46
  -9  -5   4 5423.53  253.65
   9   5   4 4622.59  219.34
   9   5  -4 5516.47  243.51
  -9   5   4 4801.23  266.66
   9   5  -4 5060.70  198.72
  -9   5  -4 4790.76  244.15
  -9  -5  -4 4372.24  167.48
  -9   5  -4 4651.55  200.57
  -9  -5  -4 4282.84  257.34
   9  -5  -4 4838.50  243.06
   9  -5   4 4579.81  210.19
  -5  -3  -8   37.43   51.18
   5  -3  -8   69.31   51.97
  -5   3  -8   69.47   40.20
  -5   3   8  140.56   58.53
   5  -3   8  132.86   57.08
  -5  -3  -8   35.91   64.94
  -5   3  -8  108.98   74.87
   5  -3  -8   37.00   66.43
   5   3   8  -15.49   39.15
  11   0   0   -7.71   26.05
 -11   0   0   48.30   55.41
  11   0   0  -23.54   51.55
  -4 -10  -5 3774.77  230.85
  -4 -10   5 3726.15  139.73
  -4 -10   5 3353.20  174.47
   4  10   5 3722.55  208.03
  -4  10   5 3475.42  169.30
   4 -10   5 3658.39  210.98
   4 -10  -5 3192.93  183.69
   4  10  -5 3804.02  225.76
   4 -10   5 3149.04  104.85
  -4  10  -5 3426.46  182.73
  -4  10   5 3553.07  163.34
  -8   8   3  -14.94   24.98
   8   8   3   73.92   54.11
  -8  -8   3   45.36   43.15
  -8  -8  -3   -2.35   21.77
   8  -8  -3  -23.78   52.61
  -8   8  -3  -69.19   50.69
   8   8  -3   -0.29   51.30
  -8   8   3   84.72   55.00
  -8  -8   3   47.00   46.43
  -8   8  -3 -113.92   60.55
  -8  -8  -3   55.19   57.50
  -1 -10   6 1086.30  121.44
   1 -10  -6  980.59  133.68
  -1  10   6  981.05  108.17
  -1  10   6 1047.26   69.94
   1 -10   6  886.66  127.68
  -1  10  -6  991.71  131.22
   1  10   6 1052.13  110.04
  -1 -10  -6 1094.99  119.98
   1  10  -6 1115.10  134.03
  11   1   0   14.06   29.53
 -11   1   0   16.85   54.22
  11   1   0   73.05   66.57
 -11  -1   0  156.74   60.19
  11  -1   0  -27.23   55.22
  -8  -9   1  180.75   55.62
   8   9   1   39.56   65.92
   8   9  -1  209.80   81.98
  -8  -9  -1   41.38   81.60
   8  -9   1  296.49   70.99
  -8   9  -1  212.55   45.02
  -8   9   1  145.45   45.28
  -8   9   1  155.14   67.04
  -8  -9   1  280.29   80.53
  -8   9  -1  218.39   69.58
   8  -9  -1  315.35   80.48
   6 -11   1  -66.55   48.09
  -6  11  -1  -72.17   55.67
   6  11   1  -67.86   60.14
   6 -11  -1  -42.90   65.75
  -6  11   1   12.65   64.70
  -6 -11   1  -57.10   46.00
  -6  11  -1   10.45   58.92
  -6 -11  -1  -49.28   34.47
  -6 -11   1  -26.88   67.24
  -6  11   1  -29.08   49.27
   6  11  -1   -8.68   60.29
  -6 -11  -1   29.94   57.87
   6   5  -7  321.76   60.88
   6  -5   7  437.95   48.51
  -6   5  -7  390.70   85.02
  -6  -5  -7  394.17   76.91
   6   5   7  312.57   75.48
   6  -5  -7  427.82   73.65
   6   5   7  303.72   45.83
  -6   5   7  368.13   55.90
  -6  -5   7  467.51  101.44
  -6   5   7  347.02   86.67
   6   5  -7  285.39   71.33
   6  -5   7  413.26   75.83
   2  13   0 7970.98  386.66
  -2 -13   0 8587.91  270.67
  -2 -13   0 8299.03  347.32
   2 -13   0 7800.25  329.47
  -2  13   0 7409.65  306.11
  -5  11  -3    6.23   60.39
   5 -11   3   68.37   44.09
  -5  11   3   70.89   64.49
   5 -11  -3   23.60   63.94
   5  11   3   28.69   72.11
  -5  11   3   92.99   54.22
  -5 -11   3  144.07   56.46
  -5  11  -3   74.89   65.11
  -5 -11  -3   35.06   77.07
   5  11  -3  114.13   66.03
  -9   3  -5 1054.71   98.11
   9   3   5  867.84  101.02
   9  -3   5 1186.94   80.42
   9   3  -5 1065.83   98.79
  -9  -3  -5 1017.36   85.23
  -9   3   5  916.02  110.98
   9  -3  -5 1029.91  104.02
  -9   3  -5 1054.00  119.50
  -9  -3  -5  893.76  115.02
  -9  -3   5  980.93  107.66
  11   0   1 1498.44  123.03
 -11   0  -1 1513.34  108.44
 -11   0   1 1626.86  118.53
  11   0  -1 1666.32  127.06
 -10   0  -4 2877.35  147.36
 -10   0   4 2999.55  180.28
  10   0  -4 2923.91  178.98
 -10   0  -4 2715.71  186.08
  -4  12  -2  982.90   89.05
  -4  12   2  641.11   87.58
   4  12  -2  576.88   97.08
  -4 -12  -2  773.84   95.90
   4  12   2  754.72   99.96
  -4  12  -2  534.11  102.62
   4 -12   2  535.98   74.00
  -4 -12   2  748.92   79.98
   4 -12  -2  809.27   98.80
  -4 -12   2  765.28   87.64
  -4  12   2  690.25   90.59
   3 -12   3   33.70   38.12
  -3  12   3  -35.62   55.95
  -3 -12  -3  -49.45   60.76
   3  12   3  -41.25   56.57
   3 -12   3   99.88   47.97
   3 -12  -3   22.12   68.31
  -3 -12   3   -8.66   54.25
  -3  12  -3   23.92   57.22
  -3  12   3   82.98   49.01
  -3 -12   3   41.55   44.09
   3  12  -3   43.12   71.12
  -3   8   7  569.94   81.69
  -3  -8  -7  396.29   91.42
   3  -8   7  629.38   88.81
  -3  -8   7  637.13  107.69
   3   8   7  477.95   99.46
  -3   8  -7  459.31   81.01
   3  -8  -7  675.90   92.76
   3   8  -7  547.15   44.64
  -3   8   7  561.68   73.49
   3   8  -7  441.05   97.84
   3   0  -9  929.59   86.27
   3   0  -9  846.61  101.18
  -3   0  -9  680.92   98.63
   3   0   9  726.50   95.39
  -3   0   9  785.96  121.87
  -3   0  -9  873.67   75.76
  11  -1   1  203.34   84.19
 -11   1   1  250.87   79.57
  11  -1  -1  224.62   84.83
 -11   1  -1  198.95   59.17
 -11  -1   1  315.53   72.58
  11   1  -1  144.07   36.18
  11   1   1  200.20   44.08
  11  -1   1  153.59   34.29
  11   1  -1  106.94   83.28
 -11  -1  -1  116.19   71.79
 -10  -5  -2   22.25   80.36
 -10  -5   2   65.53   54.53
 -10   5  -2   -5.05   37.68
 -10  -5   2   22.87   51.21
 -10  -5  -2  -22.53   40.72
  10   5   2  108.00   52.91
 -10   5  -2  -48.11   55.09
  10  -5  -2  -76.07   59.06
 -10   5   2  191.20   71.42
  10   5  -2   -7.07   41.97
 -10   1  -4   77.18   51.12
  10   1   4  -60.20   47.58
 -10  -1  -4  -18.56   65.49
  10  -1  -4  106.86   59.40
 -10   1  -4  -10.29   59.58
 -10   1   4  112.97   70.61
 -10   1  -4  -13.03   48.43
  10   1  -4   58.18   66.26
 -10  -1  -4   11.42   41.99
 -10  -1   4   42.77   59.74
  -4 -11   4  687.65   71.69
   4 -11   4  640.90   62.68
   4  11   4  576.75  119.03
  -4  11  -4  709.89   88.85
  -4 -11   4  575.03   88.72
   4 -11  -4  748.47   89.16
  -4  11   4  547.11   78.29
   4 -11   4  578.87   92.91
   4  11  -4  712.49  110.21
  -4 -11  -4  903.02  121.05
  -4  11   4  760.43   89.49
  -4   9  -6   78.83   67.31
  -4   9   6   62.94   58.03
  -4  -9  -6  162.50   69.96
   4   9   6  119.44   78.53
   4   9  -6  136.82   39.03
   4   9  -6  211.42   83.23
   4  -9  -6  -31.36   87.26
  -4   9   6  229.91   58.25
  -4  -9   6  203.60   78.08
   4   5  -8   44.54   50.17
  -4  -5   8  -95.07   59.66
  -4   5   8   90.84   57.35
   4   5  -8   58.75   39.86
   4  -5   8   56.04   69.48
   4   5   8  -39.15   39.59
   4   5   8   34.24   39.67
  -4  -5  -8  -25.49   47.86
  -4   5  -8   -5.46   67.28
   4  -5  -8   59.89   64.48
  -3   1  -9  377.15   52.55
   3   1  -9  320.15   60.87
  -3  -1   9  368.05   94.63
   3  -1   9  372.42   83.69
   3  -1  -9  371.42   70.25
   3  -1  -9  452.24   74.09
  -3   1  -9  455.59   76.63
  -3  -1  -9  223.45   74.91
   3   1   9  364.27   74.69
  -3   1   9  296.08   92.15
   3   1  -9  318.87   80.66
  -3  -1  -9  313.26   65.81
   0 -12   4 4527.85  151.41
   0 -12   4 4814.25  220.05
   0  12   4 4358.40  148.28
   0  12   4 4416.16  232.19
   0 -12  -4 4359.47  224.58
   0  12  -4 4683.27  252.97
  -2  13   1  613.91   79.09
  -2 -13  -1  475.08   76.44
  -2  13  -1  394.08   83.26
   2 -13   1  480.03   75.40
  -2 -13   1  489.45   71.62
  -2 -13   1  355.45   74.63
  -2  13   1  412.16   72.21
   2 -13  -1  513.45   81.01
   2  13   1  466.17   85.15
   2 -13   1  446.87   77.80
  -2 -13  -1  435.45   49.53
   2  13  -1  483.08  102.31
   2 -11  -5 2231.63  179.85
   2 -11   5 2669.20  182.33
  -2  11   5 2559.51  119.43
  -2 -11   5 2560.44  171.45
  -2  11  -5 2560.74  189.99
   2  11   5 2574.32  164.83
  -2 -11  -5 2587.57  174.13
   2  11  -5 2652.56  205.31
  -2 -11   5 2421.95  104.68
   2  -3  -9 6236.33  264.86
  -2   3  -9 6266.73  275.31
   2  -3  -9 6454.25  283.36
  -2  -3   9 6463.75  290.97
   2  -3   9 5831.85  282.80
  -2   3   9 6306.61  293.32
  -2  -3  -9 6239.80  297.11
  -2  -3  -9 6232.11  239.09
   2   3  -9 6243.19  272.36
   2   3  -9 6405.89  210.61
   2   3   9 6557.55  257.35
 -11   2   0   86.15   52.68
 -11  -2   0 -142.94   57.78
  11   2   0   23.94   32.03
  11  -2   0  -40.54   66.45
 -11  -2   0   34.38   56.94
 -10  -4  -3 4540.55  269.57
  10   4  -3 5034.43  179.07
  10  -4   3 4820.83  238.27
 -10   4   3 5133.57  260.53
 -10   4  -3 4591.83  230.34
 -10   4  -3 4990.10  189.49
  10  -4  -3 4766.50  246.98
 -10  -4   3 6076.27  262.08
 -10  -4  -3 4796.30  209.47
  10   4  -3 5805.11  255.49
  10   4   3 4504.93  214.68
   3   6  -8  430.58   48.49
   3   6  -8  401.14   97.29
  -3   6   8  498.72   78.50
  -3  -6  -8  437.71   77.16
   3  -6   8  383.31   85.92
   3   6   8  540.60  103.96
  -3   6  -8  387.01   90.78
   3  -6  -8  433.11   94.37
  -3   6   8  495.16   75.91
  -3  -6   8  535.51  117.23
   3   6   8  429.03   53.96
   0 -13   2  -32.74   54.71
   0 -13  -2   -8.56   36.95
   0 -13  -2  -12.52   55.49
   0  13   2   49.83   70.03
   0  13  -2  -51.81   58.43
   0 -13   2   64.93   45.42
  -7  -3   7 1985.46  169.92
   7  -3  -7 1322.92  119.81
   7   3  -7 1668.45  100.46
   7   3   7 1540.79   96.22
  -7   3  -7 1930.22  103.53
   7  -3   7 1809.13  119.36
  -7  -3  -7 1565.97  129.94
   7  -3  -7 1621.10   88.22
  -7   3  -7 1603.15  134.03
  -7  -3  -7 1887.73  150.97
   7   3  -7 1459.17  114.23
  -7   3   7 1624.47  137.03
   0   7   8   46.82   58.53
   0   7  -8 -100.79   51.07
   0  -7  -8  -31.18   62.96
   0   7   8   60.64   33.42
   0  -7   8  -51.54   69.02
   8   6  -5  122.80   62.77
   8  -6  -5  139.24   69.01
  -8   6   5  -21.34   70.39
  -8   6  -5  196.22   69.47
   8   6   5   51.83   60.99
   8  -6   5  307.52   54.04
   8   6  -5   37.17   54.05
  -8  -6  -5   19.48   80.62
  -8  -6   5    6.92   79.51
  -8   6  -5  -48.76   62.40
  -1 -12  -4  285.52   78.16
   1 -12   4  247.84   50.14
   1 -12  -4  444.00   78.23
   1 -12   4  263.54   90.85
   1  12   4  426.33   78.65
   1  12  -4  412.81   86.59
  -1  12   4  297.42   69.71
  -1 -12   4  362.21   79.66
  -1  12  -4  351.77   83.45
  -1 -12   4  336.35   43.78
  -1  12   4  329.15   55.62
  -2  10   6  725.75   84.78
  -2 -10  -6  872.94  114.25
   2 -10   6 1052.61  102.21
   2  10   6  689.50  122.32
  -2  10  -6 1391.04  116.23
   2  10  -6 1075.14  127.60
  -2 -10   6  811.21   96.91
  -2  10   6  738.94   71.56
   2 -10  -6  640.55  119.19
  -7 -10  -2   -0.70   81.67
  -7 -10   2   74.63   64.60
  -7  10  -2   63.13   50.49
   7  10   2  180.28   58.71
   7  10  -2  -25.85   70.99
   7 -10  -2  -20.93   68.50
  -7  10  -2  169.10   80.30
  -7 -10   2  123.68   54.83
   7 -10   2   73.79   62.95
  -7  10   2   33.85   54.56
  -7  10   2    3.45   46.43
  -7   6  -6  145.74   64.93
   7  -6   6  384.65   73.62
  -7   6   6  393.34   69.95
   7   6  -6  336.94   73.62
   7   6  -6  290.25   65.65
  -7   6   6  259.75   37.72
   7  -6   6  261.52   49.17
  -7  -6  -6  335.37   72.48
  -7  -6   6  487.99   80.79
   7   6   6  347.24   76.47
   7  -6  -6  459.60   79.86
   0   4  -9  -79.85   56.29
   0  -4   9  -30.50   68.88
   0  -4  -9  -96.50   51.17
   0   4   9  -29.18   54.27
   0  -4  -9  -13.57   48.75
  -1 -13   2  314.58   64.45
   1 -13   2  305.77   64.67
  -1  13   2  241.99   83.13
  -1 -13  -2  434.41   87.02
  -1  13   2  281.92   54.74
   1  13   2  280.24   91.44
  -1  13  -2  146.79   94.86
   1 -13  -2  235.92   89.21
   1  13  -2  264.15   89.13
  -1 -13  -2  206.83   43.98
  -1 -13   2  294.20   69.41
   1 -13   2  252.63   76.13
   1   7   8  324.49   54.84
  -1   7   8  409.50   59.08
   1  -7  -8  437.50   74.36
  -1   7  -8  382.18   79.63
   1   7   8  294.01   91.08
  -1  -7   8  488.11  105.12
   1   7  -8  482.85   93.73
   1  -7   8  365.04   87.69
  -1  -7  -8  515.83   89.40
  -1   7   8  352.52   69.78
 -11   2  -1 2288.21  146.64
  11   2   1 2509.32  116.58
 -11  -2  -1 2334.03  180.19
 -11  -2   1 2151.31  152.82
  11  -2  -1 2454.37  167.10
 -11  -2  -1 2451.66  136.87
  11   2  -1 2282.16   97.66
 -11   2   1 2465.59  158.37
  11  -2   1 2316.93  167.57
  11   2  -1 2121.35  151.57
  11  -2   1 2185.44   81.45
  10   6   0  197.92   64.23
 -10   6   0  245.05   73.75
 -10  -6   0  236.44   58.85
 -10  -6   0  214.35   70.16
  10  -6   0  199.56   83.40
  10  -2  -4  102.03   79.49
 -10   2   4   -8.70   60.31
 -10   2  -4   77.10   51.84
  10   2  -4   87.04   62.05
  10  -2   4   37.50   50.46
  10   2  -4   85.53   27.27
 -10  -2  -4   37.05   57.39
 -10   2  -4   81.87   54.77
 -10  -2   4   25.69   69.26
  10   2   4   -7.10   53.46
 -10  -2  -4   91.30   56.05
  -3   2  -9 1316.58  109.26
  -3  -2   9  912.29  115.21
   3  -2  -9  920.52  105.71
  -3  -2  -9  979.47   92.13
   3   2  -9  972.17  103.45
  -3  -2  -9  999.06  132.80
   3  -2   9  939.49   91.92
  -3   2   9 1170.41  125.55
  -3   2  -9  922.53   59.67
   3  -2  -9 1054.13   88.86
   3   2   9 1008.05   90.14
   3   2  -9  929.86   77.76
   0  -9  -7  -77.75   71.01
   0  -9   7  -52.65   84.63
   0   9  -7 -152.39   73.84
   0   9   7  -12.93   34.23
   0   9   7  -61.37   66.58
   8  -4  -6  -51.56   72.62
   8  -4   6  151.71   51.66
   8   4   6   84.99   63.72
   8   4  -6    1.32   41.51
  -8  -4   6 -118.26   54.49
  -8   4  -6  -71.15   54.59
  -8   4  -6   44.62   64.31
  -8  -4  -6  101.37   53.38
  -8   4   6   33.82   52.06
   8   4  -6  -23.70   43.48
   8   4   6    5.97   35.81
   6   0  -8  258.04   62.67
   6   0   8  352.51   55.00
  -6   0   8  422.78   92.20
  -6   0  -8  283.31   68.37
  -6   0  -8  313.22   65.31
   6   0  -8  325.31   74.15
   1  -4   9   95.61   60.80
  -1   4   9  166.16   59.88
  -1  -4  -9   57.16   62.98
   1   4  -9  259.12   73.67
  -1  -4   9   79.68   65.39
   1   4  -9   63.44   26.29
   1   4   9    3.52   51.92
  -1  -4  -9   58.25   74.45
   1  -4  -9  182.04   65.04
   1  -4  -9   72.66   67.19
  -1   4  -9  -56.40   74.79
  -9  -8   0   20.65   38.92
  -9   8   0  -31.64   74.09
   9   8   0  -69.99   58.70
  -9   8   0  -15.94   32.99
   9  -8   0   29.77   62.14
  -9  -8   0  -75.58   58.34
   5  12   0   55.49   59.69
  -5  12   0   79.44   59.89
  -5 -12   0  -47.42   40.13
   5 -12   0  -41.02   54.51
  -5 -12   0   21.82   56.02
  -5  12   0  -17.59   53.94
  -5   4  -8 6720.66  319.45
   5  -4  -8 7065.73  264.10
   5   4   8 6171.51  211.34
  -5   4   8 6536.25  284.41
  -5  -4   8 6591.70  316.92
   5  -4  -8 6482.24  278.74
  -5   4  -8 7009.44  198.45
   5   4  -8 6610.45  236.54
  -5  -4  -8 6333.82  292.72
   5  -4   8 7235.70  325.73
  -5  -4  -8 6638.97  300.09
  -8   9   2 7387.85  321.80
   8  -9   2 6825.13  287.94
  -8  -9  -2 7413.61  215.49
  -8   9   2 7067.90  204.65
   8   9  -2 7790.48  304.66
   8  -9  -2 7526.38  353.69
  -8  -9  -2 7338.29  368.05
  -8  -9   2 6897.60  262.95
  -8   9  -2 7311.93  260.06
  -8  -9   2 7738.93  334.86
  -8   9  -2 7766.61  371.57
   8   9   2 7409.06  333.10
  -6 -11   2 2322.68  136.02
   6  11  -2 2017.69  148.39
   6 -11  -2 2009.78  161.36
  -6  11   2 2366.65  119.89
   6  11   2 2366.34  160.90
   6 -11   2 2338.07  133.44
  -6  11  -2 2139.26  140.91
  -6 -11   2 2345.85  162.47
  -6  11  -2 2151.97  153.04
  -6  11   2 2484.12  157.89
  -6 -11  -2 2204.30  146.24
   1   9   7  772.15  106.89
  -1  -9   7  594.94  112.92
  -1   9   7  708.15   58.83
  -1   9   7  710.95   95.17
   1  -9   7  778.30   95.25
  -1  -9  -7  901.59  117.37
  -1   9  -7  734.99  122.82
   1   9  -7  915.54  113.90
   1  -9  -7  524.07   90.95
   1   9   7  674.43   47.29
  -6  -1  -8  139.28   56.51
  -6   1   8  195.80   76.72
  -6  -1   8    1.93   85.18
  -6   1  -8  176.88   51.02
   6   1   8  119.23   53.93
   6  -1  -8  125.52   68.19
  -6   1  -8   70.27   66.51
   6  -1   8   77.31   66.05
   6  -1  -8  141.71   47.21
  -6  -1  -8  141.23   69.21
   6   1  -8  179.11   53.53
   6   1  -8  149.07   49.75
 -11   0  -2  992.79  106.33
 -11   0   2  942.06   96.21
  11   0  -2  999.35  124.96
  11   0   2  824.97   64.76
 -10   6   1  614.14   87.94
  10  -6   1  489.55   99.60
 -10  -6  -1  579.84  107.22
  10   6  -1  381.00   75.26
  10   6   1  637.13   80.95
 -10  -6   1  455.46   74.28
 -10   6  -1  566.42   45.31
  10  -6  -1  524.36   86.69
 -10  -6   1  479.22   88.37
 -10  -6  -1  496.46   69.99
 -10   6  -1  509.30  105.82
  -9   8  -1  292.37   45.61
   9  -8   1  305.78   81.47
   9   8  -1  377.58   80.35
  -9   8   1  295.22   36.52
  -9   8   1  333.35   92.75
   9   8   1  340.13   80.71
   9  -8  -1  328.23   73.92
  -9  -8   1  293.18   73.22
  -9  -8  -1  300.72   97.33
  -9  -8   1  288.26   61.99
  -9   8  -1  472.99   97.21
  -5  12  -1 7414.95  342.27
   5  12  -1 7763.27  351.40
  -5 -12  -1 7063.02  297.18
   5 -12  -1 7718.17  328.89
   5 -12   1 7798.25  302.83
   5  12   1 7520.41  335.58
  -5 -12   1 7878.34  334.10
  -5  12   1 7719.75  308.20
  -5 -12   1 7660.63  276.37
  -5  12  -1 7953.10  321.97
  -5 -12  -1 6999.64  206.49
  -5  12   1 8802.18  362.50
  -9  -4  -5  610.96   63.33
   9  -4  -5  453.49  110.85
   9   4   5  604.06   97.13
  -9   4  -5  441.77   80.94
  -9  -4   5  613.17  113.90
  -9   4   5  559.12  107.32
  -9  -4  -5  607.06  105.53
   9  -4   5  501.75   83.19
  -9   4  -5  436.46   65.87
   9   4  -5  576.22   67.51
   9   4  -5  572.95   93.44
  -2 -12  -4  480.93  114.59
   2  12   4  335.66   79.79
  -2  12  -4  372.56   81.20
   2 -12   4  389.38   49.71
  -2 -12   4  428.16   86.43
  -2 -12   4  459.05   54.73
  -2  12   4  512.55   90.94
   2  12  -4  464.69   90.11
   2 -12   4  553.05   96.52
   2 -12  -4  338.09   84.89
  -2  12   4  472.58   59.69
 -11   3   0   94.47   63.22
  11   3   0  -17.26   36.78
  11  -3   0 -153.24   68.33
 -11  -3   0  -30.04   58.26
 -11  -3   0  100.02   54.47
 -11  -1  -2  172.89   66.19
  11  -1   2  109.60   43.46
 -11  -1  -2  192.68   54.08
 -11   1  -2   99.72   70.40
  11   1   2   94.03   44.10
 -11   1   2  238.72   86.61
 -11  -1   2  182.82   71.97
  11   1  -2  187.12   67.12
  11  -1   2   72.39   82.23
  11  -1  -2  103.83   72.08
  -3  13   0  -74.57   55.64
  -3 -13   0   -9.43   59.02
   3  13   0  147.23   61.31
   3 -13   0  -21.94   54.53
  -3  13   0   27.92   54.95
  -3 -13   0  -64.77   38.60
   6  -9   5 1445.16   74.80
  -6   9   5  950.88   94.72
   6   9   5  965.91  109.49
  -6   9  -5 1502.55  128.27
   6   9  -5 1005.35  110.55
  -6  -9   5 1187.77   97.18
   6  -9  -5  752.42  124.66
  -6  -9   5  971.98  125.94
  -6  -9  -5 1064.63  140.04
  -6   9   5 1147.07   89.63
  -9   7   3 1510.61  131.54
  -9  -7   3 2015.68  141.43
  -9   7  -3 1808.24  180.49
  -9  -7  -3 1752.10   89.51
   9  -7   3 1912.01  131.65
   9  -7  -3 1724.87  139.27
   9   7  -3 1975.91  132.06
  -9  -7   3 1933.24  154.11
  -9  -7  -3 1820.02  162.88
  -9   7  -3 1614.79  104.78
   9   7   3 1835.96  131.36
   2 -13   2 2160.61  123.95
   2  13  -2 2476.70  193.23
  -2 -13  -2 2317.53  178.24
  -2 -13  -2 2173.42   94.08
  -2  13  -2 2350.37  147.61
  -2  13   2 2422.99  135.16
  -2 -13   2 1996.75  133.11
  -2 -13   2 2380.71  141.64
   2 -13   2 2391.57  151.25
   2  13   2 2234.61  187.10
   2 -13  -2 2140.03  141.19
  -2  13   2 2446.11  147.86
  -5   7  -7 -120.31   63.49
  -5  -7   7 -130.68   66.10
   5   7  -7   12.68   48.67
  -5   7   7   26.43   46.83
   5   7   7   48.37   67.01
   5  -7   7   48.17   73.14
   5   7  -7   31.78   36.17
  -5   7   7  -50.29   42.58
  -5  -7  -7  -30.50   56.56
   5  -7  -7   10.05   57.34
  -2   7  -8  -44.12   70.42
   2   7   8   61.58   75.29
  -2  -7   8   20.08   60.69
  -2   7   8   46.37   48.94
   2  -7   8   69.89   77.46
  -2  -7  -8   -0.68   53.78
   2   7  -8    2.40   58.19
   2   7   8   34.86   35.07
  -2   7   8  121.09   59.89
  -7   9  -4  693.11   79.36
  -7   9   4  732.18  111.31
  -7  -9  -4  671.39  101.66
   7  -9   4  886.60   77.85
   7  -9  -4  612.22  100.98
   7   9  -4  933.84  109.80
   7   9   4  646.91  118.31
  -7   9  -4 1070.84  104.88
  -7  -9   4  964.75   97.17
  -7  -9   4  962.16  107.80
  -7   9   4  777.02   74.55
   6  10  -4 5323.86  268.26
  -6 -10  -4 4858.41  257.49
  -6  10   4 4761.67  184.51
   6  10   4 5468.02  295.14
  -6  10   4 5085.79  223.00
  -6  10  -4 4841.46  213.48
   6 -10  -4 4793.60  271.30
  -6 -10   4 4934.44  246.03
   6 -10   4 4774.00  183.80
  -6 -10   4 4877.53  217.62
  -6  10  -4 4648.67  242.67
   6  -2  -8  152.39   54.06
  -6   2  -8  142.89   45.23
   6   2   8   88.18   50.56
   6  -2   8   73.94   53.63
  -6   2   8  210.15   66.99
  -6  -2  -8  135.96   50.55
  -6  -2  -8   79.60   84.89
  -6   2  -8  137.24   60.01
   6  -2  -8   77.45   55.61
  -6  -2   8   23.83   73.01
   6   2  -8   84.76   58.29
  -9  -6  -4 2103.70  158.80
  -9  -6  -4 2257.42  115.42
  -9   6   4 2230.26  183.28
   9  -6   4 2286.55  140.40
   9   6  -4 2400.82  150.15
   9   6  -4 2236.62  129.65
   9   6   4 2405.36  169.14
   9  -6  -4 2041.08  159.38
  -9   6  -4 2359.28  197.39
  -9   6  -4 1894.39  131.03
  -9  -6   4 2402.47  154.69
   2   4   9  988.48   97.82
  -2  -4  -9  819.98   82.03
   2  -4   9  864.01  101.13
   2   4  -9  719.60   56.35
  -2  -4  -9  776.46  102.81
  -2   4   9  624.21   96.12
   2  -4  -9  705.97  101.51
   2   4  -9  797.62  100.45
  -2  -4   9  643.64  123.54
   2  -4  -9  871.58  108.55
  -2   4  -9  951.05  116.49
 -11   3   1  105.18   87.54
  11   3  -1  211.61   48.84
 -11  -3  -1  382.20   70.80
  11   3  -1   -5.14   56.18
 -11  -3  -1  539.92   93.90
  11  -3   1  396.31   84.89
  11   3   1  234.75   54.48
 -11   3  -1  176.04   70.06
  11  -3  -1  290.26   75.69
 -11  -3   1  280.06   63.47
  10   3  -4   15.17   31.65
 -10  -3   4 -118.15   52.44
  10   3  -4  -86.65   51.77
  10   3   4   47.61   44.69
 -10   3   4  -81.86   57.11
 -10   3  -4  -29.49   57.80
 -10  -3  -4   46.29   47.49
  10  -3  -4   82.53   63.97
 -10  -3  -4  -67.36   69.42
 -10   3  -4 -105.38   48.78
  10  -3   4    5.95   47.80
   3  13  -1  312.84   72.58
  -3  13   1  309.46   65.77
  -3 -13   1  237.40   60.25
  -3  13  -1  276.19   67.18
  -3 -13  -1  235.21   48.65
   3 -13   1  303.19   69.45
  -3  13   1  201.12   70.72
  -3 -13  -1  352.87   86.16
  -3 -13   1  261.68   74.29
   3 -13  -1  256.43   78.50
   3  13   1  410.53   93.78
  -3  11  -5   46.34   56.45
   3 -11   5    9.92   69.22
   3  11  -5  -64.18   63.73
  -3  11   5  105.20   42.14
  -3  11   5   -3.21   45.81
   3  11   5 -116.31   71.93
  -3 -11   5   19.78   35.95
  -3 -11   5   53.06   62.71
   3 -11  -5    8.51   55.26
  -3 -11  -5  -60.38   60.38
   3  -3  -9  454.48   74.63
  -3   3  -9  262.20   72.88
  -3  -3  -9  269.57   74.69
   3   3  -9   69.74   77.17
  -3   3   9  338.33   85.58
   3  -3   9  220.00   77.91
  -3  -3  -9  198.85   57.71
   3   3  -9  276.45   56.42
  -3  -3   9   68.05   99.30
   3   3   9  353.43   65.08
   3  -3  -9  357.23   73.82
  -3   3  -9  194.51   40.64
   7   8  -5 1947.55  139.24
   7   8   5 1796.43  136.47
   7  -8  -5 1613.51  129.25
  -7   8  -5 1978.04  137.79
  -7  -8   5 1752.78  128.34
  -7   8   5 2246.35  153.25
  -7   8   5 1608.02   82.95
   7  -8   5 1768.14   90.08
  -7   8  -5 1786.44  137.81
  -7  -8  -5 1750.83  152.21
  -7   4  -7  590.57   91.13
  -7   4   7  618.54   98.54
  -7  -4   7  544.48  125.04
   7   4  -7  622.89   65.37
  -7   4   7  426.34   52.87
   7   4   7  375.34  101.89
   7  -4  -7  493.37   81.50
   7   4   7  426.81   51.40
   7  -4   7  580.58   99.14
  -7  -4  -7  588.58   75.04
   7   4  -7  574.35   71.73
   2  -9   7 6432.78  348.76
  -2   9  -7 6362.80  296.27
  -2  -9  -7 5962.72  296.41
  -2   9   7 6217.92  275.05
   2  -9  -7 6035.14  292.78
   2   9   7 6021.26  304.06
  -2  -9   7 6052.33  320.70
  -2   9   7 6179.53  223.96
   2   9  -7 6310.65  294.39
  11   2  -2 1131.56   65.21
 -11  -2  -2 1194.68  138.84
 -11  -2   2 1366.28  113.44
  11  -2   2 1185.24   80.78
 -11   2   2 1271.51  120.65
  11   2   2 1356.93   88.92
  11  -2   2 1399.27  121.44
  11   2  -2 1120.84  116.55
 -11  -2  -2 1181.90  107.23
  11  -2  -2 1261.34  139.61
 -11   2  -2 1083.26  110.96
  -4  12  -3  779.35  113.38
   4 -12   3  799.12   82.18
   4  12   3  885.02  109.21
  -4  12   3  773.62   91.22
  -4  12   3  911.41   94.03
  -4 -12  -3  760.92  103.86
   4  12  -3 1360.25  117.79
   4 -12   3  883.15   95.99
  -4 -12   3  904.34   99.41
  -4 -12   3 1162.98  106.31
   4 -12  -3  936.02   96.00
  -3 -10   6  170.75   34.16
   3  10   6  273.92   70.70
   3  10  -6  235.07   71.77
  -3  10   6  104.50   66.43
  -3  10  -6  141.71   68.19
   3 -10  -6  175.60   74.97
  -3 -10  -6   31.97   92.16
   3 -10   6  230.04   89.73
  -3 -10   6  276.21   71.56
  -3  10   6  197.33   56.66
   4  -8   7 4098.72  251.57
   4   8  -7 4124.53  136.69
   4   8   7 3793.29  232.93
  -4  -8   7 4162.40  253.69
  -4   8   7 4205.36  192.24
   4  -8  -7 4134.10  247.23
  -4   8   7 4030.20  196.84
  -4  -8  -7 4159.31  226.51
  -4   8  -7 4389.86  246.59
   4   8  -7 4164.54  230.02
  -4   0  -9 5944.09  227.11
  -4   0  -9 7751.46  345.31
   4   0   9 6561.22  289.22
   4   0  -9 6882.17  278.82
   4   0  -9 6404.21  291.37
  -4   0   9 6589.77  307.91
   6   6   7 1399.67  126.93
   6   6  -7 1045.84   85.31
   6  -6  -7  988.00  126.58
   6  -6   7  974.64   64.72
  -6   6  -7 1114.14  101.23
  -6  -6   7 1218.68  135.80
   6  -6   7  959.78  103.28
  -6  -6  -7 1208.03  119.39
  -6   6   7  982.56   70.40
  -6   6   7 1045.86  111.20
   6   6  -7  889.53   88.72
  -5  10  -5 3438.04  198.58
  -5 -10   5 3442.77  153.70
  -5  10   5 3712.01  183.81
   5  10  -5 3636.15  224.17
   5 -10  -5 3454.94  204.07
   5 -10   5 3326.50  196.65
  -5 -10  -5 3624.87  238.27
   5 -10   5 3398.72  120.13
  -5  10   5 3506.31  161.31
   5  10   5 3395.61  203.56
  -5 -10   5 3290.69  207.19
 -10   5   3  408.40   96.93
 -10  -5  -3  474.05  104.75
 -10  -5   3  687.68   93.62
 -10   5  -3  693.73   66.76
  10  -5   3  553.32   96.10
 -10  -5  -3  558.95   71.90
  10   5  -3  838.40   89.59
 -10   5  -3  575.55   95.82
  10   5  -3  573.75   67.43
  10   5   3  540.19   72.60
  10  -5  -3  568.80  113.91
  -4   1  -9 6710.77  231.90
  -4  -1  -9 6632.82  293.27
   4  -1  -9 6520.79  277.34
   4   1  -9 6609.39  262.47
  -4  -1  -9 6901.70  278.72
   4   1  -9 6409.55  292.17
  -4   1  -9 6845.73  341.03
  -4   1   9 6417.16  303.27
   4  -1  -9 6305.73  280.55
   4  -1   9 6165.21  294.24
  -4  -1   9 6225.62  301.37
  10   6  -2  178.36   60.29
 -10   6  -2  189.09   68.19
 -10   6  -2  217.92   49.59
  10   6   2   87.55   67.89
 -10  -6   2  110.69   66.56
 -10  -6   2   50.21   83.85
 -10  -6  -2  238.95   60.31
  10  -6  -2  184.87   70.71
 -10  -6  -2  298.01   78.15
  10  -6   2  109.13   73.88
 -10   6   2   86.71   88.40
  -4   6  -8  605.92   89.05
   4   6   8  531.85   60.09
  -4  -6   8  581.06   96.88
   4   6  -8  628.29   98.82
  -4   6   8  627.56   75.44
   4   6  -8  618.49   58.64
   4  -6   8  530.13   92.47
  -4   6   8  688.13   77.05
   4   6   8  580.14   96.39
  -4  -6  -8  632.54   80.36
   4  -6  -8  710.34   97.19
   0  13  -3   94.78   68.37
   0 -13   3  184.78   74.00
   0 -13   3  116.12   48.57
   0  13   3  103.35   64.14
   0 -13  -3  218.64   68.12
   0   5   9  -16.23   49.44
   0   5  -9   52.94   67.10
   0  -5  -9   53.43   68.79
   0  -5   9   65.88   58.72
   0  -5  -9  103.85   62.44
  -8  -8  -4  -24.51   58.91
   8  -8  -4   60.61   59.28
   8   8   4  -11.61   72.88
  -8   8   4  -13.57   66.66
   8   8  -4   69.50   48.96
  -8  -8   4  -79.06   58.14
  -8  -8   4   35.64   54.91
  -6   8   6 3323.95  142.50
   6   8   6 3410.66  201.75
   6  -8  -6 3257.29  196.22
   6  -8   6 3300.43  114.92
  -6   8   6 3689.57  197.07
   6  -8   6 3354.36  191.33
  -6  -8   6 3492.53  228.32
  -6  -8  -6 3087.05  190.01
   6   8  -6 3320.97  203.59
   6   8  -6 3390.60  150.63
  -6   8  -6 3403.85  200.58
  -9  -8  -2  637.14   59.26
   9   8   2  620.93  100.02
  -9  -8   2  568.71   84.23
   9   8  -2  667.62   88.61
  -9  -8  -2  601.89   94.96
   9  -8   2  589.79   93.99
   9  -8  -2  590.61  118.39
  -9   8   2  632.23   89.59
  -9   8  -2  490.31   99.47
  -9  -8   2  711.44  104.53
  -5 -12   2 1724.78  134.22
  -5  12   2 1603.93  112.36
  -5 -12  -2 1758.30  152.76
  -5  12   2 1759.97  136.04
   5  12  -2 1409.63  144.63
  -5  12  -2 1780.43  142.63
   5  12   2 1566.75  140.15
   5 -12  -2 1603.02  127.73
  -5  12  -2 1535.95  128.56
  -5 -12   2 1798.11  116.82
   5 -12   2 1684.95  116.66
  -9   0   6 1663.82  155.85
   9   0  -6 1531.77   70.26
  -9   0  -6 1574.72  124.52
  -9   0  -6 1541.08  115.76
  -9   0  -6 1474.46  134.22
   9   0  -6 1736.44  128.53
  -7 -10  -3 1320.24  120.66
  -7  10   3 1230.20   87.78
   7 -10   3 1279.62   97.66
  -7  10   3 1057.41  101.46
   7 -10  -3 1257.66  120.56
  -7 -10   3 1287.76  120.80
   7  10   3 1386.91  141.44
  -7  10  -3 1427.10  147.16
  -7  10  -3 1307.60  104.80
  -7 -10   3 1194.38  113.58
   7  10  -3 1402.74  135.24
  -1  13   3 1827.09  122.92
   1 -13  -3 1738.64  163.77
   1  13   3 2144.40  162.01
  -1 -13  -3 1553.68   75.67
  -1 -13   3 1798.75  138.83
  -1  13  -3 1598.54  137.58
  -1 -13  -3 1934.30  140.60
   1 -13   3 1596.92   92.15
  -1  13   3 1797.68   98.21
   1  13  -3 1675.13  137.58
   1 -13   3 1713.69  121.32
   8   5   6 5038.99  229.38
  -8   5  -6 4901.71  233.12
  -8   5  -6 4837.17  236.35
   8   5  -6 4549.40  214.08
   8  -5   6 4913.50  189.57
   8  -5  -6 4346.98  264.47
  -8  -5  -6 4739.64  233.60
  -8   5   6 4417.00  224.16
  -8  -5   6 4473.99  244.00
   8   5   6 4422.25  160.12
  -6   3   8   12.35   69.45
  -6  -3  -8  -24.59   74.72
   6   3  -8  165.32   51.88
  -6  -3  -8   39.42   43.40
   6   3  -8   21.04   50.40
   6  -3  -8 -100.76   65.10
  -6   3  -8   90.89   55.23
   6  -3  -8    6.55   43.59
  -6  -3   8   90.91   82.56
  -6   3  -8   85.29   46.02
   6  -3   8   62.96   55.61
   6   3   8  -19.81   37.95
   1  -5   9 -132.42   73.19
  -1  -5  -9  -56.65   54.51
  -1  -5  -9   -3.26   61.54
  -1   5  -9   18.19   55.32
  -1  -5   9  121.93   72.86
   1   5  -9  -33.66   53.53
  -1   5   9  -70.91   49.48
   1   5   9  -30.69   43.96
   1  -5  -9   13.88   60.15
   1  -5  -9  135.20   58.60
   5 -11  -4   51.21   71.90
  -5 -11   4   92.18   57.26
   5  11  -4   20.79   88.27
  -5  11   4  146.50   60.44
  -5 -11  -4  206.04   91.76
   5 -11   4  494.76   87.21
  -5  11  -4  365.84   76.58
  -5 -11   4   94.55   61.23
  -5  11   4  190.14   66.99
   5  11   4  127.35   94.12
   9   1  -6 3790.48  131.14
  -9  -1  -6 4036.43  187.25
  -9  -1   6 3721.90  243.26
   9  -1  -6 3825.71  201.94
  -9   1  -6 4098.28  206.43
  -9   1  -6 4097.39  217.87
  -9   1  -6 4218.75  201.91
  -9   1   6 3932.61  218.14
   9   1  -6 3839.18  222.35
  -9  -1  -6 4361.14  229.07
  -9  -1  -6 4389.23  228.58
   5  -9  -6  142.36   78.54
   5   9   6   -9.77   67.46
   5   9  -6   43.55   38.93
   5   9  -6  175.84   72.69
  -5  -9  -6   -3.06   65.05
  -5   9   6  -71.74   48.19
  -5   9   6    3.29   61.28
  -5   9  -6  190.29   67.68
  -5  -9   6   23.81   58.27
   5   5   8   56.47   30.79
   5   5  -8  -67.36   48.93
   5   5   8   -4.07   59.29
  -5   5  -8   28.37   54.71
   5  -5   8  141.34   72.91
  -5  -5   8  -49.69   75.31
   5  -5  -8  -67.13   65.56
   5   5  -8   24.78   49.94
  -5  -5  -8   81.66   53.78
  -5   5   8   15.62   61.77
  -5   5   8  -89.75   46.95
 -11  -4   0   52.98   50.92
  11   4   0  -75.38   43.92
 -11   4   0  137.02   55.86
 -11  -4   0  -22.89   59.40
  11  -4   0   21.88   72.37
  -3 -12  -4   58.10   85.87
   3 -12   4   23.70   68.62
   3  12  -4   92.44   76.34
  -3  12   4   65.11   48.84
  -3 -12   4   35.14   46.85
   3  12   4   58.65   71.20
   3 -12  -4   77.53   59.57
  -3 -12   4   69.03   62.47
  -3  12  -4   23.37   72.84
   3 -12   4   13.40   34.48
  -3  12   4    8.45   58.08
  -4  -2   9 5346.97  281.03
   4   2  -9 5485.27  235.79
  -4  -2  -9 5260.11  263.97
   4  -2  -9 5541.71  253.40
  -4   2  -9 5825.47  201.29
   4  -2  -9 5387.49  245.07
   4  -2   9 5269.27  261.30
  -4   2   9 5311.57  291.80
   4   2  -9 5555.34  234.26
  -4   2  -9 4839.54  261.00
   4   2   9 5570.26  233.31
  -8   0  -7   23.21   50.20
  -8   0  -7   16.80   49.72
   8   0  -7   -6.40   33.63
   8   0  -7  -26.71   60.10
   8   0   7   -3.38   48.12
  -8   0   7   -5.72   70.92
  11   3   2   84.48   53.32
 -11   3  -2   88.70   66.99
  11  -3  -2   47.14   74.99
  11   3  -2  137.81   37.81
  11  -3   2  173.10   79.90
 -11  -3  -2  191.08   90.66
 -11  -3   2  198.62   60.78
 -11   3  -2   78.02   42.00
  11   3  -2  141.30   65.72
 -11  -3  -2  357.33   62.36
 -11   3   2  207.24   91.25
   3 -13  -2  575.50   79.28
  -3 -13   2  471.83   71.34
  -3 -13   2  361.58   66.86
  -3  13   2  466.06   78.40
  -3 -13  -2  729.62   93.97
   3  13   2  472.50  115.34
   3 -13   2  561.70   74.76
  -3  13   2  584.74   78.05
   3 -13   2  512.41   89.70
   3  13  -2  500.20   92.76
  -3  13  -2  638.68   88.67
   3   7   8 5596.76  167.86
   3   7   8 5881.90  270.47
   3   7  -8 6162.01  301.83
   3  -7   8 5987.92  327.86
  -3   7   8 5965.06  236.35
  -3  -7  -8 6367.36  302.98
  -3   7   8 6167.07  258.39
  -3   7  -8 5948.62  311.43
   3  -7  -8 6206.12  282.96
  -3  -7   8 6094.36  295.11
   8  -9  -3 4647.20  246.59
   8  -9   3 4781.67  210.91
  -8   9  -3 4929.81  222.16
  -8   9   3 4847.96  261.47
  -8  -9   3 5168.12  256.01
   8   9  -3 5267.41  257.33
  -8   9  -3 5086.44  276.16
   8   9   3 4898.60  245.86
  -8  -9   3 5049.78  243.76
  -8  -9  -3 5080.26  251.67
  -6 -11   3  615.22   87.74
  -6 -11  -3  396.12   92.10
  -6 -11   3  757.17   84.54
   6 -11  -3  394.10   86.06
   6  11  -3  760.94  108.33
   6 -11   3  356.85   71.28
  -6  11  -3  319.67   87.98
  -6  11  -3  505.53   87.66
  -6  11   3  447.64   65.49
   6  11   3  431.48   89.07
  -6  11   3  352.53   87.51
  -8   7   5 3039.28  183.54
   8   7  -5 2944.11  175.99
  -8   7  -5 2805.33  180.20
  -8  -7   5 2824.93  180.04
   8   7   5 3306.26  210.78
   8   7  -5 2939.30  167.68
  -8   7  -5 2782.76  163.17
   8  -7  -5 2713.50  215.19
   8  -7   5 3190.27  150.45
  -8  -7  -5 2903.51  205.01
  -8   1   7 4348.63  246.24
  -8   1  -7 4365.67  208.85
   8   1  -7 4218.62  226.38
   8  -1   7 4757.20  217.08
   8   1  -7 4113.20  159.30
  -8  -1   7 3977.02  229.19
  -8   1  -7 4358.12  209.73
   8  -1  -7 4229.02  157.44
   8  -1  -7 4331.78  230.42
  -8  -1  -7 4505.25  224.04
  -8  -1  -7 4491.58  253.40
   8   1   7 4913.77  218.54
   9  -5   5 3527.10  179.69
   9   5  -5 3423.29  167.35
   9   5  -5 4280.93  209.31
  -9  -5  -5 3626.84  209.54
  -9  -5  -5 3780.25  154.23
   9  -5  -5 3537.35  235.33
  -9   5  -5 3584.97  186.23
  -9  -5   5 4205.68  253.82
  -9   5  -5 3604.56  207.38
   9   5   5 3836.49  215.49
  -9   5   5 3947.67  232.95
  11  -4  -1 3843.89  247.05
 -11  -4  -1 3686.31  180.76
 -11  -4   1 3692.27  186.04
  11  -4   1 3680.22  221.56
  11   4  -1 3962.69  160.03
 -11  -4  -1 3502.51  237.41
  11   4   1 3984.03  168.81
 -11  -4   1 3484.14  194.60
 -11   4  -1 3645.82  205.15
 -11   4  -1 3377.50  110.99
 -11   4   1 3705.21  208.27
  11   0   3 9910.00  331.02
  11   0  -310981.02  479.37
 -11   0   310647.80  463.90
 -11   0  -310177.46  414.36
 -11   0  -3 9859.34  441.13
  10   4  -4  221.72   65.40
  10  -4   4  159.97   67.47
  10   4   4  254.75   58.79
 -10  -4  -4  343.89   71.98
 -10   4  -4  157.65   83.72
  10  -4  -4   39.23   96.55
 -10  -4  -4  155.39   58.41
 -10   4  -4  253.43   59.26
 -10   4   4  289.68   76.15
 -10  -4   4  282.91   86.32
  10   4  -4  173.06   44.21
  -3  -4  -9  607.16   89.44
  -3  -4  -9  476.13   80.61
   3   4  -9  376.70   73.59
   3   4  -9  354.21   50.39
   3  -4   9  380.88   80.96
   3   4   9  310.37   60.47
   3  -4  -9  310.54   80.79
  -3   4  -9  383.75  102.54
   3  -4  -9  428.53   72.79
  -3  -4   9  326.94   90.16
  -3   4   9  318.19   81.43
  -7  11   0  -40.06   60.66
   7 -11   0  -67.68   60.99
  -7 -11   0   40.54   36.47
   7  11   0   22.13   72.32
  -7  11   0  -20.94   43.03
  -7   7   6  100.11   54.97
   7   7  -6   88.90   48.80
  -7   7  -6 -114.83   68.60
   7  -7  -6   44.13   64.87
   7  -7   6   20.37   42.14
   7   7  -6   95.06   50.99
  -7  -7   6   -8.55   78.80
   7  -7   6   -2.06   63.62
  -7  -7  -6  119.04   56.76
   7   7   6   50.93   65.17
  -8 -10   0  338.34   53.42
   8  10   0  333.38   75.38
   8 -10   0  291.42   66.48
  -8  10   0  358.83   97.42
  -8 -10   0  391.25   94.91
  -8  10   0  301.63   53.07
  -9   2  -6 1266.27  106.88
  -9   2  -6 1241.47   97.07
  -9  -2   6  979.54  113.41
   9   2  -6 1048.98  116.26
  -9   2  -6 1153.67  112.16
  -9  -2  -6 1173.07  123.67
   9   2  -6 1107.85   67.78
  -9   2   6 1029.91  113.25
   9  -2  -6 1176.76  112.69
  -9  -2  -6 1166.72   99.96
 -10  -7   0   13.24   47.94
 -10  -7   0   -3.09   79.09
 -10   7   0   72.26   60.69
  10  -7   0   98.16   67.76
  10   7   0   36.79   55.88
  11  -1  -3  547.77  106.93
  11  -1   3  857.07   70.63
  11   1  -3  916.73  114.67
 -11   1   3  886.20  108.61
 -11   1  -3  884.67   92.85
 -11  -1   3  810.90  105.55
  11   1   3  744.48   80.90
  11  -1   3  802.29   97.40
 -11  -1  -3 1124.03  111.56
  -4 -13   0 1652.12  123.39
  -4  13   0 2091.41  148.65
  -4 -13   0 1858.64  103.88
   4 -13   0 1873.88  137.79
   4  13   0 2013.64  157.20
  -4  13   0 2061.75  149.34
   3   9   7 1251.82  144.06
   3  -9   7 1294.96  144.24
  -3  -9   7 1134.42  139.32
  -3   9  -7 1234.18  144.97
  -3   9   7 1240.43  111.96
  -3  -9  -7 1352.90  128.16
  -3   9   7 1377.38  101.05
   3   9  -7 1501.51  138.76
   3  -9  -7  992.81  149.01
   0   8   8  -99.74   51.36
   0  -8  -8   21.58   68.20
   0   8   8   80.37   39.01
   0   8  -8  -23.14   72.56
   0  -8   8  -17.11   65.01
  -2 -13  -3 1055.87  114.60
  -2 -13   3  846.36   76.30
   2 -13   3  993.99   96.23
   2  13  -3  897.94  117.11
   2  13   3 1015.05  134.61
  -2 -13   3 1056.66   94.98
  -2  13   3 1204.21   85.15
  -2  13   3  989.47  112.19
  -2  13  -3 1056.80  140.24
   2 -13   3 1119.29   83.91
   2 -13  -3  934.33  124.94
  -2  -5  -9 2214.69  154.54
   2   5   9 2006.16  113.91
   2  -5   9 2148.26  150.85
   2   5  -9 1841.83  158.08
  -2   5  -9 1953.68  150.81
   2  -5  -9 2447.20  141.23
  -2  -5   9 2123.96  158.80
  -2   5   9 2004.93  131.71
   2  -5  -9 2251.40  159.21
  -2  -5  -9 2119.71  160.92
 -10   0  -5 3496.95  173.33
 -10   0  -5 3377.47  163.96
  10   0  -5 3000.15  185.92
 -10   0   5 3348.52  224.88
 -10   0  -5 2948.76  184.08
   7  11   1 7669.64  361.44
  -7 -11   1 7713.66  339.62
   7 -11  -1 7487.99  348.52
  -7  11  -1 8034.44  307.14
  -7  11   1 7669.79  290.34
  -7 -11   1 7870.65  282.80
  -7  11   1 7409.85  327.34
  -7 -11  -1 6729.94  207.27
  -7  11  -1 7895.35  389.99
   7  11  -1 7264.30  330.34
  -7 -11  -1 7415.26  365.17
   7 -11   1 7550.03  310.55
   0 -11   6  138.09   82.06
   0 -11  -6  -12.17   65.37
   0  11  -6   49.27   69.73
   0  11   6   59.92   30.80
   0  11   6  -70.85   63.04
  -7   5   7  203.54   42.58
   7   5   7  201.73   37.98
   7   5   7  240.83   68.82
  -7   5  -7  283.86   82.04
   7  -5  -7  414.05   88.08
   7   5  -7  241.70   63.45
   7  -5   7  125.20   86.01
  -7  -5  -7  181.96   84.40
  -7   5   7  298.84   67.30
  -7  -5   7  219.94   81.05
   7  -5   7  287.33   47.99
   7   5  -7  226.64   63.33
  -8  10   1    8.94   41.67
   8  10   1  -90.94   56.73
  -8 -10   1   22.94   46.69
  -8  10  -1    2.75   42.29
  -8  10  -1  -22.44   72.57
  -8 -10  -1   16.17   57.68
  -8 -10  -1  -29.94   37.29
   8 -10  -1   20.31   65.87
  -8  10   1   31.71   58.20
   8  10  -1  -30.79   67.12
  -8 -10   1   29.14   65.68
   8 -10   1  -53.33   58.45
  -8  -2   7   66.94   86.51
   8   2  -7   76.64   42.22
  -8  -2  -7   37.15   64.70
   8  -2  -7   65.61   73.45
  -8   2  -7   30.35   65.89
  -8   2   7  181.27   74.95
   8  -2  -7   37.12   33.23
   8   2  -7   52.84   69.14
   8  -2   7  -32.49   53.29
  -8  -2  -7  -54.24   72.69
  -8   2  -7   25.97   52.31
   8   2   7   76.38   51.40
  -1   8  -8  394.28  100.76
   1   8  -8  393.38   83.13
  -1   8   8  512.53   88.03
  -1  -8  -8  419.12   84.26
  -1   8   8  321.14   56.34
   1  -8   8  461.84  105.29
  -1  -8   8  475.59  107.40
   1   8   8  365.11   76.82
   1  -8  -8  397.58   96.31
 -10  -7  -1   68.19   64.73
  10  -7  -1   43.19   63.36
 -10   7  -1  -33.81   30.94
 -10  -7   1   36.18   51.79
  10  -7   1   38.88   63.14
  10   7   1   94.75   51.90
 -10  -7  -1   43.01   48.44
  10   7  -1  -25.97   56.80
 -10   7   1  104.95   66.33
 -10   7  -1  109.98   65.08
 -10  -7   1   30.07   75.54
   4 -13  -1  112.47   71.57
  -4  13  -1  188.73   76.06
  -4 -13  -1   93.52   42.05
  -4  13   1  -76.31   63.92
   4  13   1   54.76   83.25
  -4  13   1  163.24   64.48
  -4 -13   1  116.74   46.94
  -4 -13  -1  149.10   81.71
   4  13  -1  137.54   75.00
  -4  13  -1  138.75   60.69
  -4 -13   1  147.65   49.88
   4 -13   1  114.74   58.60
 -10   1   5  269.81   79.52
  10   1   5  292.60   59.79
 -10  -1  -5  161.80   70.22
 -10   1  -5  314.98   66.66
 -10  -1  -5  256.93   65.34
  10   1  -5  256.93   76.44
 -10   1  -5  348.74   75.74
 -10  -1   5  373.92   81.82
 -10   1  -5  200.90   67.70
  10  -1  -5  232.99   90.16
  -4 -11   5 1019.03   77.20
   4  11   5  916.39  132.91
  -4  11   5  930.77  100.48
   4 -11   5  934.94   59.88
   4 -11  -5 1022.10  130.63
   4 -11   5 1167.99  119.61
  -4 -11   5 1056.27   97.65
  -4  11   5  929.01   94.42
   4  11  -5 1121.00  114.75
  -4 -11  -5 1040.09  142.14
  -4  11  -5  922.24  104.73
  -4   3  -9 3343.00  199.09
  -4  -3  -9 3133.25  189.38
   4  -3  -9 3377.50  189.96
  -4  -3   9 3309.68  214.92
   4   3   9 3030.60  153.19
  -4   3   9 2941.05  175.10
   4   3  -9 3060.78  143.98
   4  -3  -9 3472.41  184.52
  -4  -3  -9 3290.88  176.52
   4  -3   9 3150.87  183.51
   4   3  -9 2786.34  189.90
   0  12  -5   38.94   83.56
   0 -12   5   13.97   32.03
   0 -12   5    1.02   72.76
   0 -12  -5  100.99   62.58
   0  12   5   13.01   27.26
   0  12   5   68.64   72.66
  -1  11   6  182.89   60.03
  -1  11  -6   14.48   74.34
  -1 -11   6    0.08   85.18
   1 -11  -6  203.46   72.45
   1  11   6  -43.01   65.57
   1 -11   6   62.74   82.71
  -1 -11  -6  243.63   80.66
 -11  -2   3 2239.42  173.54
  11   2  -3 2317.51  152.95
 -11  -2  -3 2358.79  189.66
  11  -2   3 2065.66  162.64
  11  -2  -3 2060.41  158.75
 -11   2  -3 2097.93  154.87
 -11   2   3 2180.88  184.35
 -11  -2  -3 2079.57  140.18
 -11   2  -3 2125.24  125.53
  11   2   3 2101.65  124.81
  -4 -10  -6   91.59   80.92
   4 -10  -6   15.45   79.55
   4 -10   6  190.50   64.41
  -4 -10   6 -152.03   74.94
   4  10   6   47.56   71.39
  -4  10  -6  393.29   74.50
   4  10  -6    0.28   62.67
  -4 -10   6    3.82   34.69
  -4  10   6  -86.60   55.48
  -4  10   6   13.38   52.42
  -6  12   0 9419.01  424.28
   6 -12   0 9568.00  386.24
  -6 -12   0 8295.57  411.51
  -6  12   0 9520.45  366.60
  -6 -12   0 9175.81  313.76
   6  12   0 9159.63  425.25
  -1 -12   5 2038.02  147.10
   1 -12   5 2259.73  148.99
   1 -12  -5 1875.68  155.75
  -1 -12  -5 2156.46  164.80
  -1 -12   5 2026.67  100.69
   1  12   5 1865.02  171.65
   1  12  -5 2172.91  186.70
  -1  12   5 2194.56  145.48
  -1  12   5 2052.59  106.81
  -1  12  -5 2408.45  189.59
  -6   4   8  354.58   76.15
   6   4  -8  469.57   73.20
  -6  -4  -8  605.98  112.55
   6  -4   8  324.42   97.07
   6  -4  -8  571.92   60.04
  -6  -4   8  802.04  115.90
   6   4   8  384.66   60.96
   6  -4  -8  336.43   77.22
  -6   4  -8  407.23  104.16
  -6   4  -8  405.84   61.13
  -6  -4  -8  541.35   77.67
   6   4  -8  378.62   75.79
   0  14   010879.35  507.10
   0 -14   011982.65  415.10
   0 -14   011698.31  446.83
  -9   9   0  -25.02   61.02
   9   9   0  -47.35   55.03
  -9  -9   0  -31.14   57.68
  -9  -9   0  -66.21   39.74
  -9   9   0   52.26   38.33
   9  -9   0   -3.91   53.86
  -9  -7  -4 3396.82  208.85
   9   7  -4 3832.03  185.51
  -9  -7  -4 3558.97  145.54
   9  -7   4 3928.95  188.39
  -9   7   4 3701.65  213.33
   9  -7  -4 3548.17  201.01
  -9   7  -4 3573.13  218.87
  -9  -7   4 3543.88  196.03
  -9  -7   4 3577.53  183.30
  -9   7  -4 3594.36  181.70
  -9   3  -6 3450.34  190.32
  -9   3  -6 3461.44  184.88
   9  -3  -6 3277.00  188.88
   9   3  -6 3236.83  194.06
  -9  -3  -6 3421.11  162.01
  -9  -3  -6 3322.97  210.32
   9   3   6 3160.65  195.88
   9   3  -6 3041.07  144.39
  -9   3  -6 3214.28  174.83
  -9   3   6 3515.63  203.15
  -9  -3   6 3330.40  227.94
 -11   4  -2  466.13   83.89
  11  -4  -2  354.30   87.91
  11   4  -2  331.01   79.69
 -11   4  -2  428.86   52.10
 -11  -4   2  333.49   86.42
  11   4   2  423.47   71.99
 -11   4   2  468.81   83.83
  11  -4   2  351.37   80.37
  11   4  -2  434.23   59.24
 -11  -4  -2  414.38  105.87
 -11  -4  -2  375.66   72.94
 -10   6   3 3510.30  223.07
 -10   6  -3 3903.94  260.93
 -10   6  -3 3791.77  166.33
  10  -6   3 3815.95  190.63
 -10  -6   3 4529.22  216.40
  10   6  -3 5072.52  209.66
  10  -6  -3 3440.19  210.25
 -10  -6  -3 3848.89  255.14
 -10  -6  -3 3745.99  170.07
  10   6   3 3983.42  213.24
 -10  -6   3 4425.18  208.39
 -10   2  -5 7708.82  335.90
  10  -2  -5 7769.55  373.36
 -10  -2   5 9019.82  405.03
  10   2  -5 6842.67  212.89
 -10  -2  -5 7665.68  370.06
 -10   2   5 7600.66  365.37
  10   2   5 8012.25  307.48
 -10   2  -5 8001.78  357.47
 -10  -2  -5 8097.59  333.02
  10   2  -5 8942.10  356.62
  -6 -12  -1   -3.57   31.04
   6 -12   1   10.37   61.23
  -6  12   1   54.89   58.66
   6  12  -1   -5.43   84.80
  -6 -12  -1    7.67   51.03
  -6  12  -1  105.86   56.89
  -6 -12   1  113.43   72.05
   6 -12  -1   51.74   53.57
   6  12   1   -1.43   66.15
  -6  12  -1  100.01   77.48
  -6  12   1   74.78   57.17
  -1 -14   0   13.70   44.42
   1  14   0  -75.06   76.66
   1 -14   0   39.66   54.58
   1 -14   0   26.82   62.86
  -1 -14   0   30.14   60.68
  -1  14   0  -17.95   71.79
  -9  -8  -3 1612.75  159.35
   9   8  -3 1408.30  131.23
  -9   8  -3 1438.14  141.99
  -9  -8  -3 1308.94   79.17
   9   8   3 1706.63  145.44
  -9  -8   3 1311.56  129.16
  -9  -8   3 1536.61  143.99
  -9   8  -3 1654.10  104.36
   9  -8  -3 1289.99  129.18
  -9   8   3 1267.58  154.45
   9  -8   3 1633.40  124.55
  -5  12  -3 4803.26  270.91
  -5 -12   3 4478.29  220.60
   5  12   3 4759.30  257.64
  -5  12  -3 4777.71  249.71
  -5 -12   3 5105.15  235.62
   5  12  -3 4912.37  297.47
   5 -12  -3 4653.72  271.25
  -5 -12  -3 4613.50  247.74
  -5  12   3 4527.22  220.32
  -5  12   3 4930.03  238.19
   5 -12   3 4401.25  188.66
   5   8   7 1517.43  130.41
  -5   8   7 1664.35  128.24
  -5   8   7 1581.61  106.41
  -5  -8   7 1302.91  167.82
   5  -8   7 1745.46  136.49
   5   8  -7 1544.70   91.46
  -5  -8  -7 1755.65  138.00
  -5   8  -7 1633.87  151.09
   5  -8  -7 1711.98  140.43
   5   8  -7 1593.96  138.43
  -2  -8  -8  599.15   93.72
  -2  -8   8  468.52  102.75
   2   8  -8  601.08  110.22
  -2   8   8  642.16   73.62
   2  -8   8  706.38  104.14
  -2   8  -8  769.62  121.20
  -2   8   8  845.51   97.33
   2  -8  -8  592.81  115.03
   2   8   8  732.63   94.65
  -5   0  -9 -118.76   68.86
  -5   0  -9   58.51   46.59
   5   0  -9  -31.44   53.56
   5   0   9   18.61   51.83
   5   0  -9   51.48   53.63
  -5   0   9   42.91   64.14
  11  -5   0  -76.61   69.97
 -11   5   0   15.42   56.09
 -11  -5   0   69.70   52.77
 -11  -5   0   43.33   72.94
  11   5   0  -69.20   49.37
   0  14   1 -100.48   64.49
   0 -14   1  140.94   45.77
   0 -14   1  161.77   57.68
   0 -14  -1  -39.88   44.38
   0 -14  -1   72.35   58.72
   0  14  -1  -91.54   64.25
   0 -10   7   31.02   62.28
   0  10   7   73.59   70.00
   0  10   7   -2.97   34.99
   0 -10  -7   -3.66   78.75
   0  10  -7   30.84   73.44
   7   0  -8  113.43   51.03
   7   0   8   76.85   60.96
  -7   0  -8  129.91   78.27
   7   0  -8   78.06   68.90
  -7   0  -8  186.33   59.27
  -7   0   8  132.53   90.81
   0   6   9   70.51   70.10
   0   6   9    3.67   49.26
   0  -6  -9  -30.99   61.57
   0   6  -9  -71.10   68.57
   0  -6   9  -25.79   71.37
   8  -3  -7 3367.05  208.63
   8   3  -7 3606.52  182.88
  -8   3   7 3266.53  182.53
  -8   3  -7 3912.26  173.78
   8  -3   7 3351.22  193.84
   8  -3  -7 3064.39  119.67
   8   3   7 3231.41  147.28
  -8  -3  -7 3364.17  204.64
  -8  -3   7 3407.84  208.45
  -8   3  -7 3349.37  195.12
   8   3  -7 3017.76  144.08
  -6  -7  -7  457.92   90.10
   6   7  -7  677.80   69.67
  -6   7  -7  606.20  107.29
   6  -7  -7  876.36  101.01
   6   7   7  473.20  116.11
  -6   7   7  708.90  103.64
  -6  -7   7  591.04   97.94
  -6   7   7  577.10   64.21
   6  -7   7  725.87   94.67
   6   7  -7  778.96   81.13
  -9  -9   1 1939.00  125.94
  -9  -9  -1 1747.42  169.07
  -9   9   1 2012.25  177.28
  -9  -9  -1 1929.70  102.48
   9   9  -1 1985.86  152.31
   9   9   1 1990.18  158.54
   9  -9  -1 2028.27  142.36
   9  -9   1 2092.24  153.66
  -9   9  -1 1884.98  150.44
  -9   9  -1 1990.63  103.70
  -9  -9   1 2179.31  145.53
   2 -11   6 1572.08  138.17
   2  11   6 1333.73  125.54
  -2 -11   6 1473.63  147.78
  -2  11  -6 1665.10  150.73
  -2  11   6 1374.49  133.73
  -2 -11  -6 1359.88  148.17
  -2  11   6 1392.60  103.38
   2 -11  -6 1459.43  155.80
   2  11  -6 1227.36  152.97
  -5  -1   9  355.52   89.54
   5   1  -9  299.12   71.24
   5   1  -9  353.60   73.60
   5  -1  -9  315.16   68.89
   5  -1   9  386.07   67.43
  -5   1  -9  368.33   97.27
  -5  -1  -9  314.30   98.09
  -5   1   9  303.62   82.67
  -5  -1  -9  204.96   63.97
   5   1   9  323.39   71.56
  -5   1  -9  267.50   59.10
   5  -1  -9  351.57   74.09
   4 -12   4   18.31   70.35
  -4 -12  -4   38.32   79.28
   4 -12   4   30.73   41.44
  -4  12   4   28.11   52.20
   4 -12  -4  107.93   59.11
  -4  12   4   33.89   45.47
   4  12   4 -143.57   79.76
  -4 -12   4  -39.65   46.62
  -4 -12   4  124.81   51.22
  -4  12  -4  -14.28   74.47
   4  12  -4 -118.11   75.61
  -7  11   2  367.64   60.74
   7  11  -2  454.91   97.89
  -7 -11  -2  414.25  102.95
  -7  11  -2  313.82   78.43
  -7  11   2  419.39   94.27
   7 -11  -2  298.75   80.60
  -7 -11   2  325.14   72.99
   7  11   2  262.33  100.26
   7 -11   2  311.09   75.16
  -7 -11   2  447.80   76.02
  -7  11  -2  488.36  109.31
  -7  -1  -8  -75.95   77.64
  -7   1  -8  138.65   53.95
   7   1   8   84.34   51.94
  -7   1  -8  119.31   75.00
   7  -1  -8   -3.00   43.81
   7   1  -8   18.07   66.08
   7  -1   8   50.21   63.01
  -7  -1  -8   95.74   48.61
  -7   1   8   47.49   79.31
   7   1  -8  136.73   48.83
   7  -1  -8   31.39   54.35
  -7  -1   8    0.24   85.81
  -8 -10  -2   59.37   68.37
  -8  10   2  -12.14   63.34
  -8  10  -2  165.88   92.84
   8  10  -2  186.33   72.10
   8 -10  -2  103.50   78.26
  -8 -10   2   98.52   57.02
  -8  10  -2   13.91   54.54
  -8 -10   2   77.89   77.27
   8  10   2  109.40   68.01
   8 -10   2  147.94   62.18
  -8  10   2  106.45   43.84
  -1  14  -1 3703.28  222.87
   1 -14  -1 3769.89  166.80
  -1 -14   1 3533.38  181.07
  -1 -14   1 3514.63  190.57
   1 -14  -1 3582.45  216.25
   1 -14   1 3178.23  176.74
   1  14   1 3393.13  207.64
   1  14  -1 3144.67  194.85
  -1  14   1 3164.67  201.50
  -1 -14  -1 3623.50  221.91
  -1 -14  -1 3345.45  149.77
   1 -14   1 3372.15  186.77
   8  -6   6   16.93   42.06
   8  -6  -6  -93.04   77.74
  -8   6  -6  -25.34   60.17
  -8  -6  -6   14.79   73.82
   8   6  -6  -47.62   53.81
  -8   6   6  -97.84   58.58
  -8   6  -6  -67.60   62.98
   8   6   6   33.00   76.87
   8   6  -6  -32.41   55.13
   8   6   6  -10.70   27.78
   1 -10  -7 1300.18  159.91
   1  10   7 1442.93  120.19
  -1 -10   7 1453.82  131.66
  -1 -10  -7 1709.69  154.78
  -1  10  -7 1218.55  152.85
   1 -10   7 1335.47  145.48
  -1  10   7 1293.01  128.78
   1  10  -7 1211.50  130.47
   1  -6   9  535.96   91.00
  -1  -6   9  397.06   91.35
   1   6  -9  332.92   84.29
  -1  -6  -9  361.58   96.23
  -1   6   9  405.09   69.91
  -1   6   9  579.18   91.99
   1   6   9  537.35  103.50
   1  -6  -9  408.23   75.60
   1   6   9  411.03   73.01
  -1   6  -9  374.61   86.54
  -2 -12   5 1168.26   82.28
  -2  12   5 1106.26  107.22
  -2  12  -5 1077.27  122.53
  -2 -12  -5  884.08  159.55
  -2 -12   5  999.95  131.49
   2  12  -5 1238.11  131.21
   2 -12  -5  989.90  135.09
   2  12   5 1205.10  141.20
   2 -12   5 1124.78  139.46
  -5   6   8 5705.75  269.05
   5  -6  -8 5386.49  286.90
   5   6  -8 5708.68  205.96
  -5   6  -8 5447.67  266.74
  -5  -6   8 5731.61  312.67
  -5  -6  -8 5202.86  275.32
   5   6   8 4888.99  167.12
  -5   6   8 5461.57  216.80
   5  -6   8 5214.09  270.97
   5   6   8 5479.95  292.14
   5   6  -8 5437.00  262.26
  11  -5   1   79.96   62.21
 -11  -5  -1  287.46   60.35
 -11   5   1   21.87   65.14
  11   5  -1   24.98   60.90
  11  -5  -1  -98.14   84.82
 -11  -5   1   36.85   65.98
  11   5   1   -9.46   56.74
 -11  -5   1  129.19   66.01
 -11   5  -1   77.05   68.60
 -10   7   2   38.17   59.29
  10  -7  -2  -89.32   59.17
  10   7  -2   18.35   56.92
  10  -7   2  -47.22   53.19
 -10   7  -2   -2.31   37.50
 -10  -7   2  -21.97   57.52
  10   7   2   22.13   60.60
 -10   7  -2 -117.86   66.85
 -10  -7   2  -56.24   58.67
 -10  -7  -2   47.03   37.83
  11   3  -3   -6.01   29.38
 -11  -3  -3 -208.22   82.92
  11   3  -3  125.60   53.22
 -11  -3  -3  -11.45   62.99
 -11   3   3  -25.81   66.33
 -11  -3   3   52.75   65.29
  11  -3  -3  110.27   79.87
 -11   3  -3  -25.70   56.87
  11   3   3   -8.37   48.89
 -11   3  -3    7.02   41.37
  11  -3   3  138.84   53.43
 -10  -5  -4  234.43   55.07
  10  -5   4  221.34   69.39
  10   5   4  101.08   62.92
 -10  -5   4   38.38   80.88
  10  -5  -4  218.64   76.64
 -10  -5  -4   -2.60   76.11
 -10   5   4  181.33   81.38
  10   5  -4  215.95   50.45
 -10   5  -4   79.68   61.15
  10   5  -4  177.62   61.86
   4  13   2  503.27  126.28
  -4 -13   2  754.11   89.10
  -4 -13   2  692.56   80.07
  -4  13   2  570.92   93.23
  -4  13   2  549.08   88.92
   4 -13   2  550.91   83.71
  -4  13  -2  708.40  108.52
  -4 -13  -2  717.92  101.06
   4 -13  -2  379.48  101.61
   4  13  -2  823.26  123.13
   3  13  -3   59.33   81.85
   3 -13   3   15.85   65.79
   3  13   3   31.66   71.06
  -3 -13   3   12.42   57.31
   3 -13  -3    5.00   59.09
  -3 -13   3  -37.28   47.17
  -3 -13  -3  -34.07   76.48
  -3  13   3   36.33   52.90
  -3  13   3   32.41   50.71
  -3  13  -3   15.35   75.18
   3 -13   3   32.69   41.46
   4  -7  -8   17.53   75.03
  -4  -7  -8  -43.53   67.49
   4   7   8  -17.83   70.91
  -4  -7   8  -60.57   62.93
   4   7  -8  -69.14   65.48
  -4   7  -8   70.43   59.69
   4   7  -8   31.28   38.91
  -4   7   8 -105.76   50.69
   4  -7   8   77.21   83.05
  -3   5   9   93.33   59.10
  -3  -5  -9    7.85   63.36
   3  -5  -9   16.42   65.23
  -3   5  -9  -87.72   62.66
   3   5  -9    3.52   37.38
   3  -5  -9   -3.14   58.99
  -3  -5  -9   48.92   57.82
   3   5  -9  -49.45   65.20
  -3  -5   9   48.62   82.82
   3   5   9  111.82   47.37
   3  -5   9  114.98   57.30
   0   0 -10  305.90   57.03
   0   0 -10  560.80   96.15
   0   0  10  154.59   72.62
   4  -4  -9 5453.79  244.20
   4   4   9 5346.82  203.71
  -4  -4   9 5006.62  327.45
  -4  -4  -9 5169.93  265.50
  -4   4   9 5520.41  251.92
   4  -4   9 5570.05  273.46
  -4  -4  -9 5456.08  261.95
   4   4  -9 5110.89  256.62
   4   4  -9 5304.03  204.62
  -4   4  -9 5471.79  293.26
   4  -4  -9 5361.68  250.29
   0  13   4   -8.98   31.21
   0 -13  -4   36.52   80.95
   0 -13   4   96.07   38.14
   0  13  -4   81.91   86.69
   0  13   4    4.11   60.67
   0 -13   4   25.22   67.70
   7   9  -5 4174.76  235.38
  -7   9  -5 4521.58  238.58
   7   9   5 4521.90  270.21
  -7   9  -5 4218.68  229.43
  -7   9   5 4024.71  157.51
  -7  -9  -5 3570.96  210.51
  -7   9   5 4417.56  240.31
  -7  -9   5 4338.75  241.77
  -7  -9   5 4380.59  206.76
   7  -9   5 4310.30  164.88
   7  -9  -5 4176.71  231.32
   0  -1 -10 -142.33   68.82
   0  -1  10   -0.81   71.99
   0  -1 -10  -23.62   48.53
   0   1 -10   52.59   41.01
   0   1  10 -101.36   66.51
   0   1 -10  -41.52   68.44
   6  10  -5 1783.81  150.32
   6 -10   5 1774.74  139.68
  -6  10   5 1491.28  100.20
   6  10   5 1517.80  174.01
  -6 -10   5 1470.37  142.88
  -6  10  -5 1810.62  126.06
  -6 -10   5 1466.33  110.85
  -6 -10  -5 1699.73  168.88
   6 -10  -5 1631.16  145.39
  -6  10   5 1507.63  140.86
  -1   0 -10 3723.78  164.58
   1   0 -10 3592.77  170.42
  -1   0  10 3940.02  237.73
   1   0  10 4176.22  229.09
  -1   0 -10 4032.16  240.07
   1   0 -10 3931.97  227.20
   2 -14   0  498.46   88.23
   2  14   0  515.83   99.36
  -2 -14   0  658.22   95.95
  -2 -14   0  474.76   63.77
   2 -14   0  336.22   78.91
  -2  14   0  382.81   79.34
   9   6   5  777.01  114.02
  -9   6  -5 1006.13  106.38
   9  -6   5  937.26   87.30
   9   6  -5  526.39   84.89
  -9  -6  -5  716.83   68.26
  -9  -6   5  641.36  114.53
  -9  -6  -5  711.25   97.96
   9   6  -5  863.86  103.99
  -9   6   5  692.43  105.67
  -9   6  -5  661.57   91.62
   9  -6  -5  574.82  100.94
   5   2   9  -22.11   49.36
   5  -2  -9  102.29   71.51
  -5  -2   9  192.56   84.85
   5  -2  -9   39.12   53.78
  -5   2  -9   70.11   49.99
  -5  -2  -9  201.17   80.56
  -5   2  -9   32.47   61.66
  -5  -2  -9   -7.99   54.77
   5   2  -9  144.83   58.73
   5  -2   9   52.42   63.23
  -5   2   9   57.32   63.33
   5   2  -9  -31.73   50.30
  10  -3   5 1742.39  124.57
 -10   3  -5 1410.12  102.09
 -10  -3  -5 1488.66  148.15
 -10   3   5 1259.12  155.55
  10   3  -5 1310.62   84.15
  10   3   5 1322.33  104.59
  10  -3  -5 1257.72  129.75
 -10  -3  -5 1579.96  113.14
 -10  -3   5 1358.56  134.34
  10   3  -5 1655.63  125.35
 -10   3  -5 1204.30  143.36
   4  -9  -7 2732.52  216.75
  -4  -9   7 2837.49  216.06
   4   9  -7 3373.56  221.54
  -4   9   7 3211.33  168.89
  -4   9   7 3143.14  168.90
  -4   9  -7 3283.65  198.97
   4   9  -7 3091.75  130.49
   4   9   7 3137.90  218.27
   4  -9   7 3089.59  224.71
  -4  -9  -7 3317.58  229.33
   7 -10   4  890.48   73.20
  -7 -10   4  472.51  100.22
  -7 -10   4  418.75   88.57
  -7  10   4  519.04  100.60
  -7  10  -4  776.10  115.43
   7 -10  -4  606.58  102.33
  -7  10  -4  802.77  101.03
   7  10   4  435.79   96.88
  -7 -10  -4  635.32   86.01
  -7  10   4  508.01   78.49
   7  10  -4  580.12  105.56
  -7  -2   8  383.23   88.16
   7   2  -8  227.70   62.43
   7   2   8  269.76   58.15
   7  -2   8  316.71   77.65
  -7   2  -8  291.81   69.77
   7  -2  -8  204.41   84.28
  -7  -2  -8  314.07   77.39
  -7   2  -8  315.04   86.94
  -7  -2  -8  239.64  102.84
   7  -2  -8  269.72   49.81
   7   2  -8  270.16   73.08
  -7   2   8  449.43   97.39
  -1  13   4   96.32   64.47
   1  13   4    8.46   75.55
  -1  13   4  110.75   43.15
   1  13  -4  120.02   95.22
   1 -13   4   90.58   44.69
  -1 -13   4  132.11   58.51
   1 -13  -4  299.38   89.03
  -1 -13   4  105.50   39.48
   1 -13   4  264.27   77.52
  -1  13  -4   76.72   90.20
  -1 -13  -4   26.26   83.68
   1   1 -10 2737.22  129.27
  -1  -1  10 2183.30  193.08
  -1   1  10 2492.96  196.68
   1  -1  10 2594.82  182.22
  -1  -1 -10 3007.33  208.70
   1  -1 -10 3000.47  172.60
   1  -1 -10 2596.59  145.15
   1   1  10 2793.08  178.64
  -1  -1 -10 2770.60  146.51
  -1   1 -10 2798.53  200.67
   1   1 -10 2609.41  192.10
  -6  12  -2 4304.63  213.23
  -6  12   2 4386.49  219.65
   6  12  -2 4161.85  258.13
  -6  12  -2 4298.52  233.33
  -6  12   2 4328.50  193.90
   6 -12   2 4493.72  207.47
  -6 -12   2 4906.20  245.87
   6  12   2 4477.49  275.07
   6 -12  -2 4218.26  234.03
  -6 -12   2 4731.29  215.02
  -6 -12  -2 3939.21  219.96
  -2 -14   1  106.33   65.13
   2 -14  -1  145.82   60.86
   2  14   1  -90.05  105.04
  -2 -14  -1   72.86   78.83
  -2 -14  -1  146.45   46.29
   2 -14   1  157.83   67.35
  -2  14   1  173.04   59.48
  -2 -14   1  160.33   57.65
  -2  14  -1  127.24   89.67
   2  14  -1  -67.03   83.83
   2 -14   1   50.19   67.46
  -2  14   1  147.97   83.84
   9   4  -6 1310.71   90.96
   9  -4   6 1573.13  115.38
   9   4   6 1447.70  137.47
  -9  -4  -6 1242.22  147.08
  -9  -4  -6 1594.91  104.11
   9   4  -6 1338.62  132.46
  -9  -4   6 1405.74  150.49
  -9   4  -6 1504.20  146.60
  -9   4  -6 1557.17  126.99
   9  -4  -6 1617.74  143.25
  -9   4   6 1436.67  129.73
   2  10   7 1370.69  148.02
  -2  10   7 1250.88  104.32
  -2 -10  -7 1136.09  152.28
  -2  10   7 1092.08   83.39
  -2  10  -7 1407.04  131.88
   2 -10  -7 1152.63  123.86
   2 -10   7 1112.16  163.52
   2  10  -7 1298.49  122.98
  -2 -10   7 1205.34  145.94
  -2   6   9  209.49   60.08
   2   6  -9  218.18   82.55
   2  -6   9  126.08   73.40
  -2  -6  -9  149.15   68.29
   2   6   9  304.92   53.25
  -2  -6   9   81.69   98.54
  -2   6  -9  191.59   72.19
   2   6   9  218.72   72.11
  -2   6   9  339.96   65.47
   2  -6  -9   84.39   70.57
   0 -14   211409.72  434.64
   0  14  -210714.70  498.79
   0 -14  -211383.18  500.34
   0  14   210110.32  486.18
   0 -14   211529.04  427.39
  -7   6  -7  350.17   65.08
   7   6   7  272.75   92.92
   7   6  -7  213.01   65.44
  -7   6   7  163.78   42.16
   7  -6   7  279.92   48.92
  -7   6   7  268.50   69.49
   7  -6  -7  173.20   90.29
   7   6  -7  125.70   62.74
  -7  -6   7   80.66   96.74
  -7  -6  -7  183.54   78.52
   7  -6   7  170.21   68.31
   0  -2 -10 2446.44  151.77
   0   2  10 2688.69  171.80
   0  -2  10 2636.12  169.20
   0  -2 -10 2574.58  162.90
   0   2 -10 2610.78  197.66
   0   2 -10 2480.47  113.52
  -8  -9  -4 2237.99  187.14
   8   9   4 2192.09  179.63
  -8   9   4 2022.69  142.30
  -8   9  -4 2198.45  136.96
  -8   9   4 1901.84   92.17
   8  -9  -4 1975.63  153.38
  -8   9  -4 2012.67  180.81
  -8  -9   4 1891.12  155.79
   8  -9   4 2046.01  115.67
  -8  -9   4 1956.28  166.97
   8   9  -4 2009.91  139.13
  -6  11   4 1035.17   94.03
   6 -11   4 1006.06   84.48
  -6  11  -4  597.19  140.89
  -6 -11  -4 1101.33  142.94
   6  11  -4 1156.90  135.28
   6 -11  -4  892.59  125.38
  -6 -11   4  921.33  115.47
  -6 -11   4  963.01   97.81
  -6  11  -4  861.87  117.30
   6  11   4 1040.62  136.58
  -6  11   4  938.41   89.00
   6   9  -6  575.80   72.79
  -6   9   6  513.88   82.87
   6  -9   6  458.75   51.99
  -6  -9  -6  372.52   91.49
   6  -9   6  740.79  109.18
  -6  -9   6  506.48  112.26
  -6   9  -6  525.31  101.88
   6   9  -6  558.69   96.88
   6  -9  -6  410.09  109.37
   6   9   6  541.61  114.88
  -6  -5  -8  216.20   74.15
   6   5  -8  154.64   72.04
  -6   5   8  280.35   68.77
   6   5  -8  253.49   66.85
   6  -5   8  236.22   75.66
   6   5   8  314.51   92.32
  -6   5  -8  337.67   73.58
   6  -5  -8  266.03   88.08
  -6   5   8  176.10   49.79
  -6  -5   8  407.73   97.51
   6   5   8  232.56   44.21
   6  -5   8  229.09   45.84
  -9   9  -2  966.67   80.64
  -9  -9   2  945.36  113.84
  -9  -9  -2  908.96   70.54
   9   9  -2 1012.84  111.65
  -9   9   2  810.15  103.75
   9  -9   2  861.87  110.79
  -9  -9   2  735.10   99.02
  -9  -9  -2  882.81  138.25
   9  -9  -2  777.55  112.18
   9   9   2 1011.65  120.85
  -9   9  -2 1069.95  120.65
   5  13   0  270.04   93.89
   5 -13   0  134.24   67.82
  -5  13   0   -9.09   52.79
  -5  13   0   41.45   67.58
  -5 -13   0   54.40   53.58
  11   0   4  648.22   75.32
 -11   0  -4  453.43   74.62
 -11   0  -4  478.61   89.49
  11   0  -4  658.56  115.38
 -11   0   4  513.25  110.70
  -3   8  -8   90.30   70.28
  -3   8   8  192.27   53.44
   3   8  -8   92.93   68.88
   3  -8  -8   12.38   69.36
   3  -8   8  231.70   77.48
  -3  -8  -8  168.52   86.52
  -3   8   8  173.44   59.11
  -3  -8   8  185.30   80.46
   3   8   8  154.79   74.03
   1 -14   2 1619.66  110.72
  -1 -14  -2 1315.31   90.42
   1  14  -2 1641.66  172.02
   1  14   2 1407.83  136.52
  -1  14   2 1418.62  159.80
   1 -14  -2 1615.11  130.69
  -1 -14   2 1422.18  114.99
  -1  14  -2 1419.06  162.45
  -1 -14  -2 1690.11  153.60
  -1 -14   2 1411.12  123.62
   1 -14   2 1860.60  115.95
   8   8  -5   22.88   51.99
   8  -8  -5 -106.29   84.93
   8   8   5  -51.16   70.25
  -8   8  -5  299.19   60.44
  -8   8  -5  536.84   95.30
  -8  -8   5   -6.20   72.20
   8  -8   5  318.29   52.45
  -8   8   5  192.88   81.66
  -8  -8  -5  -10.75   70.52
  -8   4  -7  -46.97   62.71
  -8  -4  -7  -87.31   61.49
   8  -4  -7  -77.12   58.39
  -8   4   7   84.24   58.43
   8   4  -7   17.58   43.33
  -8  -4   7 -198.38   76.28
   8  -4   7  -38.73   68.99
   8   4   7   25.39   36.92
  -8   4   7   23.21   30.43
   8   4  -7  156.77   54.93
   8   4   7  -11.55   70.42
  -1  -2 -10  625.74   88.84
   1  -2 -10  720.89   88.13
  -1   2 -10  761.05   56.79
   1  -2  10  559.59  112.61
  -1  -2 -10  765.16  101.05
   1   2 -10  655.23  104.41
  -1  -2  10  495.97   98.71
   1   2  10  720.84  106.21
   1   2 -10  589.29   59.37
  -1   2  10  856.87  106.26
   1  -2 -10  881.68  110.92
  -1   2 -10  632.38  121.72
  12   0   0 1918.41  179.48
 -12   0   0 2125.92  169.79
  -2   0 -10  260.55   76.83
   2   0 -10  313.89   62.55
  -2   0 -10  327.60   57.95
   2   0  10  250.67   67.63
   2   0 -10  198.21   71.62
  -2   0  10  179.23   82.61
  11  -5   2  145.12   67.23
 -11  -5   2  -85.58   63.34
 -11  -5  -2  -27.72   65.22
 -11   5   2  -66.72   77.98
 -11  -5   2   30.17   55.90
  11   5   2   27.02   54.89
  11   5  -2    5.09   42.74
  11  -1  -4   20.10   61.07
 -11   1  -4  -38.48   48.37
  11   1   4   11.31   47.71
  11   1  -4  -74.14   69.01
 -11  -1  -4  -65.66   54.03
 -11  -1  -4   -9.43   69.80
 -11   1   4   45.82   55.91
 -11  -1   4   38.32   60.68
 -11   1  -4   14.49   52.32
 -11   1  -4  -11.39   51.20
  -3 -11   6 2833.92  192.45
  -3  11  -6 2895.73  181.29
  -3  11   6 2721.35  152.20
   3  11  -6 2779.15  190.50
  -3  11   6 2705.40  145.47
   3 -11   6 2861.07  183.35
   3  11   6 2758.11  181.14
   3 -11  -6 2978.61  180.45
  -3  11   6 2747.36  154.10
  -3 -11  -6 2787.47  231.26
  -3 -11   6 2673.74  114.98
   7   8   6  107.44   78.15
   7  -8  -6  176.57   80.07
  -7   8  -6   29.57   65.05
  -7  -8   6   29.46   84.39
   7  -8   6  253.30   48.70
   7   8  -6  138.40   72.76
   7   8  -6  113.82   61.56
  -7   8   6  115.49   42.03
  -7  -8  -6  113.94   66.47
   7  -8   6  363.77   79.96
  -7   8   6  164.13   81.37
  12   1   0 1906.42   95.22
  12   1   0 2054.72  174.18
  12  -1   0 1971.78  152.10
 -12   1   0 1983.23  164.30
 -12  -1   0 2410.15  163.50
  -5 -13   1   99.59   58.89
   5  13   1    6.49   73.37
   5 -13  -1  -38.65   66.14
   5  13  -1   10.75   73.28
   5 -13   1  107.21   61.16
  -5  13   1   56.91   65.92
  -5  13   1    3.41   67.05
  -5 -13  -1   40.57   35.04
  -5 -13  -1   95.08   57.39
  -5 -13   1   18.45   50.75
  -5  13  -1   83.67   71.17
  -5  13  -1   77.15   72.86
   2  13   4  527.24  107.18
   2 -13  -4  342.44   91.42
  -2  13  -4  592.98   99.03
  -2  13   4  336.48   73.89
   2 -13   4  374.02   61.08
  -2 -13  -4  467.82   91.13
   2 -13   4  391.48  103.72
   2  13  -4  493.16   96.17
  -2  13   4  512.05   75.95
  -2 -13   4  454.85   63.93
  -2 -13   4  469.59   98.83
   5 -11   5  425.63   72.98
  -5  11   5  116.96   60.98
   5 -11  -5  172.69   87.04
  -5 -11  -5   31.54   71.24
   5  11  -5  -17.55   89.44
   5  11   5   69.01   79.84
  -5  11  -5   78.87   82.11
  -5 -11   5   39.09   57.47
  -5 -11   5   11.06   48.77
  -5  11   5   84.84   60.82
  -5  -3   9  393.11   92.00
  -5   3  -9  220.10   82.36
  -5  -3  -9  302.84   80.76
   5   3  -9  252.82   64.91
  -5  -3  -9  198.32  103.45
   5  -3  -9  335.88   85.00
  -5   3   9  282.82   94.66
   5  -3   9  388.14   75.24
   5   3  -9  345.35   64.13
  -5   3  -9  279.28   55.99
   5  -3  -9  337.68   71.88
  -2  -1  10  942.69  124.10
   2  -1 -10 1428.53  110.40
  -2   1 -10 1311.54  123.79
   2   1 -10 1207.12  134.43
   2  -1  10 1110.59  128.94
  -2  -1 -10 1248.65  127.45
   2   1  10 1175.14  123.92
   2  -1 -10 1247.04  134.48
  -2  -1 -10 1363.26   97.56
  -2   1  10 1171.69  118.54
  -2   1 -10 1272.77   95.54
 -10  -8   0  341.92   65.30
 -10  -8   0  503.93  106.67
  10   8   0  365.63   68.81
 -10   8   0  490.32   89.80
  10  -8   0  313.75   81.67
  11   4   3   75.19   63.19
  11  -4   3  122.74   70.99
 -11  -4  -3   30.43   55.26
  11   4  -3   21.12   77.99
  11  -4  -3   57.41   70.51
 -11   4  -3  153.78   50.41
 -11  -4   3  125.25   73.94
 -11   4   3  -12.18   70.40
 -11   4  -3  161.40   77.04
  11   4  -3   37.38   40.25
  -3 -12   5  132.77   58.12
  -3  12  -5   61.50   86.02
   3  12   5  133.62   70.79
  -3 -12   5   12.63   44.80
  -3  12   5  157.84   62.20
   3  12  -5   13.46   95.02
  -3  12   5  139.61   67.94
   3 -12  -5  111.61   64.00
  -3 -12  -5  231.96   92.63
   3 -12   5   74.12   65.74
   7  -3  -8  476.82   96.01
  -7  -3   8  306.08   98.33
  -7  -3  -8  385.21   86.14
  -7  -3  -8  397.95  101.15
  -7   3  -8  275.56   93.22
   7   3   8  367.72   59.74
   7   3  -8  338.26   73.91
  -7   3  -8  319.54   63.53
   7  -3  -8  382.83   59.93
   7  -3   8  373.20   92.11
  -7   3   8  521.86   98.36
   7   3  -8  408.93   68.63
 -12   0  -1   31.60   53.18
  12   0   1   41.80   70.58
  12   0   1    9.78   34.21
  12   0  -1  -39.50   57.99
 -12   0   1  -47.22   54.86
  -5  10   6 2954.79  160.45
  -5  10  -6 3407.07  185.30
   5 -10  -6 3165.30  188.78
  -5 -10   6 3127.36  185.58
   5 -10   6 3204.47  216.96
  -5 -10  -6 2858.53  234.70
   5  10   6 3322.78  229.28
   5  10  -6 3391.27  194.69
  -5  10   6 2851.24  177.46
 -12  -1  -1  416.54   92.77
 -12   1   1  476.39   80.80
  12  -1  -1  441.47   86.30
 -12   1  -1  390.46   75.83
  12   1   1  439.29   81.27
  12   1   1  240.31   56.69
  12   1  -1  330.13   95.87
  12  -1   1  408.85   85.39
  12  -1   1  344.45   41.08
 -12  -1   1  436.65   81.29
 -11   6   0 -109.10   71.28
 -11  -6   0  -21.91   49.04
  11  -6   0   76.56   72.54
  11   6   0  -12.78   50.35
 -11  -6   0   95.12   63.00
  10   8   1  542.03   95.21
  10  -8   1  638.42   88.75
 -10   8  -1  661.05   96.76
 -10   8   1  470.44  116.51
  10   8  -1  503.28   93.91
 -10   8  -1  469.16   53.41
 -10  -8  -1  567.82   67.39
  10  -8  -1  773.98   98.49
 -10  -8  -1  539.30   96.72
 -10  -8   1  508.92   80.61
 -10  -8   1  711.14  107.72
  11   2   4 1789.87  125.80
 -11  -2  -4 2028.98  150.80
  11   2  -4 2429.74  190.75
 -11   2   4 1848.24  180.23
 -11   2  -4 2025.54  140.73
  11  -2  -4 1783.94  167.48
 -11  -2  -4 2013.18  137.26
  11  -2   4 2015.90  156.70
 -11   2  -4 1975.24  131.65
 -11  -2   4 2259.96  153.10
  -3  14   0   41.63   70.43
  -3 -14   0  -40.11   50.79
  -3 -14   0  -83.65   66.71
   3 -14   0  -93.98   50.42
  -3  14   0  -13.44   58.24
   3  14   0   11.03  100.97
 -10  -4   518945.81  711.84
  10   4  -515647.89  505.78
  10  -4   516532.55  600.43
 -10   4   516669.72  703.57
 -10  -4  -515164.39  675.02
  10  -4  -516597.69  668.60
 -10  -4  -516758.34  554.03
  10   4   516274.43  599.22
  10   4  -517020.75  640.52
 -10   4  -515783.84  577.03
 -10   4  -515924.39  659.54
  -7  11   3 3060.44  145.13
  -7 -11   3 3349.90  194.69
  -7 -11  -3 3095.60  205.58
  -7  11  -3 2852.61  165.79
  -7  11   3 3146.53  197.57
   7 -11   3 2625.84  149.00
   7 -11  -3 3032.42  225.04
   7  11  -3 3108.86  193.05
  -7  11  -3 2741.36  201.20
  -7 -11   3 2904.80  180.95
   7  11   3 2956.24  198.86
   0   9  -8  -45.94   58.51
   0   9   8    9.65   31.23
   0  -9   8  -20.86   64.67
   0  -9  -8  -11.72   69.13
   0   9   8   24.88   66.60
   0  -3  10   -8.88   75.59
   0   3  10  -13.98   50.89
   0   3 -10   81.06   71.94
   0  -3 -10   24.64   74.89
   0  -3 -10  115.30   59.29
   8  10  -3  -74.64   75.19
  -8 -10   3  -25.60   62.15
  -8  10   3   17.20   69.21
   8 -10  -3    5.00   62.65
  -8  10   3   39.84   36.37
   8  10   3  -68.04   64.35
  -8 -10  -3  267.03   88.88
  -8  10  -3    9.41   78.31
  -8 -10   3  -27.21   65.59
  -8  10  -3   97.31   60.20
   8 -10   3   66.54   59.34
 -12  -2   0 2397.49  169.83
  12   2   0 2225.76  106.00
  12  -2   0 2462.25  200.37
 -12   2   0 2342.42  192.24
  12   2   0 2287.24  172.09
  -2  14   2  297.22   69.09
  -2 -14  -2  303.58   49.78
   2 -14  -2  328.56   77.48
  -2 -14   2  351.18   84.76
  -2  14  -2  359.76   85.73
  -2 -14  -2  427.87  100.11
   2  14  -2  241.15   98.01
   2 -14   2  344.50   65.15
  -2 -14   2  384.02   70.24
   2 -14   2  343.97   71.14
  -2  14   2  426.04   80.22
   2  14   2  932.65  123.99
   2  -2 -10  342.91   81.35
  -2   2 -10  305.32   73.03
   2  -2  10  251.83   73.03
  -2  -2 -10  258.04   67.80
   2   2 -10  364.30   88.01
   2  -2 -10  240.40   74.65
  -2  -2 -10  166.15   78.50
  -2   2 -10  171.53   50.61
   2   2 -10  258.12   56.20
  -2  -2  10  320.25   99.48
   2   2  10  354.24   72.48
  -2   2  10  163.91   85.59
 -10   7  -3  282.40   54.23
  10   7   3  152.64   86.68
  10  -7   3  239.30   79.91
 -10  -7  -3  273.11  103.63
  10   7  -3  356.56   74.65
 -10   7   3  368.69   80.78
 -10  -7  -3  174.11   53.20
  10  -7  -3  158.94   94.75
 -10   7  -3  264.46   80.79
 -10  -7   3  197.15   69.71
 -10  -7   3  318.55   87.29
  -4 -13   3  662.94   89.32
   4 -13   3  757.35  106.94
   4  13   3  776.27  117.37
   4 -13   3  882.50   85.83
  -4 -13  -3  723.63  112.93
  -4  13   3  944.39   94.99
  -4  13  -3  772.78  120.13
   4 -13  -3  608.46  117.84
   4  13  -3  668.42  142.59
  -4  13   3 1034.19  110.20
  -4 -13   3  721.49   96.39
   4  -5   9 4557.44  242.32
  -4  -5  -9 4332.27  239.08
   4  -5  -9 4207.36  209.83
  -4   5  -9 4264.03  238.38
   4  -5  -9 4119.10  207.84
   4   5   9 4205.94  174.57
   4   5  -9 4447.39  234.73
  -4  -5  -9 4174.66  229.97
  -4  -5   9 4169.39  256.69
  -4   5   9 3852.18  226.87
   1  -9  -8  233.34   89.21
   1   9   8  304.09   74.39
  -1  -9  -8  156.33   95.29
  -1   9  -8   56.99   74.48
  -1   9   8  218.07   79.22
   1   9  -8  143.58   86.55
  -1   9   8  166.06   47.97
   1  -9   8  110.23   80.52
  -1  -9   8   48.15   96.27
   1   3 -10   84.65   88.56
   1  -3 -10  350.81   75.95
   1   3 -10  171.76   37.91
   1   3  10  222.37   81.03
  -1  -3  10  232.59   76.96
   1  -3 -10  376.09   78.72
  -1  -3 -10  257.65   77.41
  -1  -3 -10  251.79   78.66
   1  -3  10  164.66   98.30
  -1   3  10  692.86   85.40
  -1   3 -10  240.63   77.88
 -11   6  -1 1869.71  176.62
 -11  -6  -1 2097.66  181.26
  11   6  -1 1752.98  129.00
 -11   6   1 2006.11  166.04
  11  -6  -1 1868.96  180.29
 -11  -6   1 1959.14  177.61
 -11  -6   1 2088.18  149.68
  11   6   1 1863.22  136.94
  11  -6   1 1901.89  145.95
 -11  -6  -1 1944.37  130.37
  10  -6   4  -44.94   50.87
 -10  -6  -4  -37.96   60.65
 -10   6   4  110.42   67.50
 -10  -6  -4  -65.66   43.66
 -10  -6   4    8.21   66.16
  10   6   4  -60.55   66.23
 -10   6  -4   61.62   45.12
 -10   6  -4   36.11   59.73
  10   6  -4   13.02   44.11
  10   6  -4  -25.90   52.40
  -3  14  -1   36.25   66.61
   3  14  -1  191.14   74.63
  -3  14   1  -13.12   56.97
  -3 -14   1  -15.83   63.96
  -3 -14  -1  -37.26   56.88
  -3 -14  -1   -3.39   42.00
   3  14   1  456.90   89.88
   3 -14   1   10.99   61.00
   3 -14  -1   46.50   53.77
   3 -14   1   45.09   57.51
  -3  14   1   11.71   52.14
  -3 -14   1  -14.50   51.31
  -3  10   7  -49.74   56.70
  -3  10  -7  204.62   68.48
  -3  10   7 -137.79   59.93
  -3 -10   7   23.73   82.39
   3 -10   7  314.05   85.28
   3  10   7  -91.97   65.32
   3 -10  -7   50.88   79.05
  -3 -10  -7   46.65   83.72
   3   6   9  368.90  106.62
  -3   6  -9  329.21   81.94
  -3  -6   9  189.67   85.68
   3   6   9  323.04   51.15
   3   6  -9  167.17   91.90
  -3  -6  -9  219.04   88.09
   3  -6  -9  261.78   77.52
  -3   6   9  309.38   63.60
  -3   6   9  202.42   76.77
   3  -6   9  262.95   82.64
   0   7   9  296.78   60.46
   0  -7  -9  337.63   76.22
   0  -7   9  490.43  103.66
   0   7   9  300.65   75.82
   0   7  -9  436.92   96.42
 -12   2   1   45.07   72.29
  12  -2   1   -3.48   69.99
  12   2  -1  -15.42   35.62
 -12   2  -1 -126.20   65.82
  12   2   1  -43.03   43.23
 -12  -2   1   53.77   53.40
  12  -2  -1  242.65   79.08
  12   2  -1   40.11   73.29
 -12  -2  -1   72.14   64.77
 -12  -2  -1 -147.01   59.84
   9  -8  -4  807.06  134.22
  -9   8   4  673.68  103.86
   9  -8   4 1143.17   93.66
  -9  -8   4  791.48  112.59
  -9  -8   4  633.98  123.63
  -9  -8  -4  750.71  107.90
   9   8  -4  680.09  102.88
  -9   8  -4  864.80   93.12
   9   8   4  882.42  120.59
  -9   8  -4 1297.47  117.71
   5  12  -4 1893.33  182.47
   5 -12   4 1950.88  106.59
   5 -12   4 1795.81  150.70
  -5 -12   4 1881.83  154.40
  -5 -12   4 2026.36  134.60
  -5  12   4 1979.88  136.70
   5  12   4 2114.20  191.41
  -5  12  -4 2091.24  143.14
   5 -12  -4 1754.63  147.49
  -5  12   4 2061.40  144.45
  -5 -12  -4 2252.93  185.53
  -8 -11   0 6857.69  333.48
   8  11   0 6692.07  341.68
   8 -11   0 6476.94  296.54
  -8  11   0 7159.11  265.95
  -8  11   0 7525.74  372.13
  -8 -11   0 6937.48  264.23
   8   7   6 3332.40  221.87
   8   7  -6 3225.87  172.16
   8   7  -6 2953.60  174.38
  -8   7   6 2752.86  213.31
  -8  -7   6 2894.22  198.32
  -8  -7  -6 3046.76  199.83
   8  -7  -6 3094.36  192.57
  -8   7  -6 2825.69  161.09
   8  -7   6 3081.46  145.61
  -8   7  -6 2996.96  227.50
   1   7   9  205.91   50.48
   1   7  -9  284.54   74.68
  -1   7  -9  356.45   80.33
  -1   7   9  215.66   57.31
  -1   7   9  312.02   84.08
   1  -7   9   94.24   84.37
  -1  -7  -9  172.80   89.67
   1  -7  -9  165.81   71.79
   1   7   9  273.92   70.87
  -1  -7   9  350.75  104.57
  -5 -13   2  -68.80   57.70
   5 -13  -2  -47.62   53.82
  -5 -13   2  -29.17   60.09
  -5 -13  -2  -14.21   69.49
  -5  13   2  122.43   66.03
   5 -13   2  -40.87   52.11
  -5  13  -2  -99.59   56.73
  -5  13  -2   16.60   53.76
  -5  13   2   30.05   60.09
   5  13   2  -16.72   71.32
  -9   5   6 4429.46  277.52
   9  -5   6 4184.26  196.23
  -9   5  -6 4389.99  228.97
  -9  -5   6 5169.80  301.76
   9   5  -6 4998.55  246.01
   9   5  -6 4062.15  197.39
   9   5   6 4414.34  246.46
  -9   5  -6 4342.93  229.66
  -9  -5  -6 4102.75  259.85
   9  -5  -6 4370.49  239.58
  -5   7   8   64.60   50.56
   5   7  -8   14.07   41.38
  -5  -7  -8  100.73   74.62
   5   7   8  185.85   75.80
   5  -7   8  -68.91   65.25
  -5  -7   8   23.17   89.66
  -5   7  -8   17.94   61.52
   5  -7  -8   13.58   82.38
  -5   7   8   89.70   53.19
   5   7  -8   43.54   74.78
   3   0  10  809.67  105.99
  -3   0 -10  909.75  114.30
  -3   0  10  791.80  111.14
   3   0 -10  955.00  116.61
  -3   0 -10  893.95   81.64
   3   0 -10  821.84   96.80
   6  12  -3 1610.71  168.40
  -6 -12  -3 1327.29  126.91
  -6  12  -3 1172.70  105.23
  -6  12  -3 1088.98  140.53
  -6 -12   3 1124.60  120.31
  -6 -12   3 1124.77  121.83
   6  12   3 1221.47  133.98
  -6  12   3 1277.07  126.08
   6 -12   3 1137.25   99.78
  -6  12   3 1090.83  100.86
   6 -12  -3 1042.01  115.64
   6  -8  -7 1308.79  153.26
   6   8   7 1433.57  138.07
   6   8  -7 1211.74  130.42
  -6   8   7 1359.74   90.34
   6   8  -7 1574.66  111.61
   6  -8   7 1303.45  154.43
  -6  -8  -7 1643.71  129.16
  -6   8   7 1437.54  113.44
  -6  -8   7 1314.33  166.24
  -6   8  -7 1151.81  143.35
  -6   0  -9 1215.43  100.75
  -6   0  -9 1105.55  135.02
  -6   0   9 1274.93  124.48
   6   0   9 1124.72  105.76
   6   0  -9 1129.18  111.99
   6   0  -9 1198.17  103.07
 -12   0   2 3163.51  196.20
  12   0   2 3014.92  149.34
  12   0  -2 2932.27  221.39
 -12   0  -2 2852.92  199.23
  12   0   2 3176.58  229.84
   9   0   7  -40.57   46.33
   9   0  -7  -32.96   33.50
  -9   0   7   -0.14   72.17
  -9   0  -7   28.62   59.00
  -9   0  -7   10.47   56.67
   9   0  -7   11.12   70.04
   5  -4   9  433.79   90.03
  -5   4   9  523.49   99.46
  -5  -4   9  478.13  100.30
  -5  -4  -9  468.34   92.77
   5   4   9  429.56   63.22
  -5  -4  -9  487.59  110.27
   5   4  -9  429.59   85.90
   5  -4  -9  578.49   78.35
  -5   4  -9  607.77   89.92
   5  -4  -9  400.88   87.97
   5   4  -9  339.67   69.21
  11   3  -4  259.50   46.55
  11   3  -4  496.33   99.22
 -11   3  -4  374.33   79.82
 -11  -3  -4  340.26   83.93
  11  -3   4  226.64   83.09
 -11   3   4  461.51  105.16
 -11  -3   4  249.49  104.14
 -11  -3  -4  326.69   71.62
  11   3   4  380.39   74.76
  11  -3  -4  389.31   96.72
 -11   3  -4  405.79   69.91
  -3  13  -4  835.07  128.92
  -3 -13   4  837.35  103.96
   3 -13   4  637.64   65.66
  -3  13   4  801.08   84.34
  -3  13   4  776.91  107.39
   3  13  -4  793.93  133.83
  -3 -13   4  975.08   98.33
  -3 -13  -4  817.85  121.23
   3  13   4 1012.92  112.67
   3 -13   4  712.26  120.32
   3 -13  -4  894.01  132.01
  -3  -1  10 9507.42  437.61
   3  -1 -1010167.53  391.70
  -3  -1 -10 9869.20  371.97
  -3  -1 -1010445.49  439.32
  -3   1 -10 9432.81  463.95
   3  -1  10 9359.19  392.32
   3  -1 -10 9513.54  409.74
   3   1 -10 9945.10  361.01
  -3   1  10 9896.27  429.41
   3   1 -10 9727.32  396.32
   3   1  1010264.06  408.94
  -7 -12   0   55.85   40.65
  -7  12   0  -20.84   56.53
   7  12   0  -44.28   67.74
   7 -12   0  127.60   68.88
  -7 -12   0  -93.98   56.81
  -7  12   0   76.57   74.48
   0 -14  -3   12.85   42.17
   0 -14  -3  172.66   81.98
   0 -14   3   -8.42   65.82
   0 -14   3    6.11   46.34
   0  14   3  142.88   84.36
  -7   4  -8  108.10   45.61
   7   4   8  109.13   52.65
  -7   4  -8   73.15   66.39
   7  -4   8  186.00   66.18
  -7  -4   8  101.61   98.50
   7   4  -8   58.04   61.26
  -7   4   8  -36.21   60.98
   7  -4  -8  112.71   80.80
   7   4  -8   59.48   60.22
   7   4   8   76.63   40.30
  -7  -4  -8   63.51   73.60
  -8 -11  -1   48.94   59.03
   8  11   1   32.18   63.71
  -8 -11  -1    7.17   31.85
   8 -11   1   95.87   51.61
  -8  11   1  -49.76   71.28
  -8 -11   1   15.63   44.51
   8 -11  -1    1.95   70.95
   8  11  -1  -29.74   72.27
  -8  11   1  -48.23   50.09
  -8 -11   1 -109.19   56.18
  -8  11  -1  104.58   67.51
   8  -5   7 3772.64  214.38
  -8   5  -7 4118.34  205.57
   8   5   7 3541.48  138.69
  -8  -5   7 4291.14  265.98
  -8   5   7 3579.25  137.78
   8   5  -7 4122.55  205.66
   8  -5   7 4278.50  177.91
   8   5   7 4058.21  226.71
  -8  -5  -7 4007.60  244.87
  -8   5   7 4362.25  248.33
   8  -5  -7 3726.04  221.34
   8   5  -7 4028.26  187.23
  -6   1  -9  517.46  106.32
   6  -1  -9  441.16   75.60
  -6  -1  -9  825.65   96.79
   6  -1  -9  398.03   88.62
   6  -1   9  507.80   88.48
   6   1  -9  508.98   87.97
   6   1  -9  473.62   80.56
  -6  -1  -9  502.29   80.12
  -6   1   9  514.68  114.09
  -6  -1   9  571.78  103.26
   6   1   9  349.68   78.03
  -6   1  -9  502.32   69.46
  12  -3   0 6781.48  330.35
 -12  -3   0 6688.42  318.07
 -12   3   0 6166.07  336.75
 -12  -3   0 6835.83  332.63
  12   3   0 6645.87  247.14
 -12  -1  -2 4868.63  242.90
 -12   1   2 4551.48  282.64
  12  -1   2 4457.69  170.98
  12  -1   2 4735.69  239.41
 -12   1  -2 4367.67  226.43
  12   1  -2 4324.45  234.07
  12   1   2 4389.92  179.24
 -12  -1   2 4229.98  229.76
  12  -1  -2 4248.97  289.41
 -12  -1  -2 4302.35  238.56
  -9   9   3 2047.26  176.96
  -9  -9  -3 2292.13  174.84
   9   9   3 2229.78  161.53
   9  -9  -3 2176.12  190.39
  -9  -9   3 2118.21  167.59
  -9  -9   3 2220.22  153.09
  -9   9  -3 2057.84  132.24
  -9   9  -3 2286.89  174.23
   9  -9   3 2274.36  158.51
   9   9  -3 2152.00  169.94
  -9   7  -5  388.10   80.61
   9   7   5  233.57   84.62
  -9  -7  -5  230.90   85.51
   9  -7   5  362.80   68.31
   9   7  -5  426.43   82.44
   9   7  -5  335.33   79.07
  -9   7   5  464.14   91.09
  -9   7  -5  439.83   86.56
   9  -7  -5  422.20   82.54
  -9  -7   5  325.28  100.87
  -9  -1  -7  972.85  119.74
  -9  -1  -7  899.68  112.49
   9   1  -7  828.34  112.42
  -9   1   7  929.63  108.78
   9   1   7  749.49   96.31
  -9   1  -7  886.97  101.81
  -9   1  -7  710.31  117.77
   9  -1  -7  684.97   62.16
  -9  -1   7  838.63  124.66
   9   1  -7  802.94   67.35
   9  -1   7  673.15   82.78
   9  -1  -7  831.20  120.54
   5   9   7  -10.80   67.81
   5   9  -7  -62.35   76.41
   5  -9   7    1.39   73.39
  -5  -9  -7  120.47   79.66
  -5   9   7  125.97   54.87
  -5  -9   7  -38.29   85.75
  -5   9   7  119.82   62.68
   5  -9  -7   79.89   83.55
   5   9  -7   33.77   41.41
  -2   9   8 1570.95  113.75
   2  -9   8 1616.31  150.59
   2   9  -8 1375.82  141.36
  -2   9   8 1558.92  134.87
  -2   9  -8 1384.23  132.27
   2   9   8 1414.35  134.29
   2  -9  -8 1461.66  135.04
  -2  -9   8 1531.72  142.06
  -2  -9  -8 1791.79  155.99
   2   3  10  219.60   73.76
  -2  -3  10  178.28   84.35
   2   3 -10  275.13   49.58
   2  -3 -10  259.40   77.85
  -2  -3 -10  340.41   88.82
  -2  -3 -10  327.54   80.81
   2   3 -10  176.47   94.97
  -2   3  10  252.55   89.93
  -2   3 -10  352.80  103.52
   2  -3  10  361.84   74.94
   2  -3 -10  457.56   74.95
 -10   8  -2   49.13   63.67
 -10  -8   2  -18.16   69.18
 -10   8   2  -61.54   59.25
 -10   8  -2   83.67   45.62
 -10  -8  -2   16.61   64.08
  10   8   2  -72.73   51.72
 -10  -8  -2  -27.60   43.41
 -10  -8   2   62.07   58.26
  10  -8   2   65.87   50.05
  10   8  -2   24.51   55.63
  10  -8  -2 -178.32   77.78
 -10   0   6  -50.62   80.59
  10   0  -6  -30.70   71.78
 -10   0  -6  -14.61   53.09
 -10   0  -6    8.63   63.09
 -10   0  -6  -38.29   49.21
   4  -8  -8  592.51  108.42
  -4   8   8  501.46   85.13
  -4  -8   8  638.99  112.15
   4  -8   8  547.49  117.50
   4   8   8  513.76  114.62
  -4   8   8  442.82   82.54
  -4  -8  -8  649.39  109.78
  -4   8  -8  395.76  113.78
   4   8  -8  442.15   82.98
  -1 -14   3 4596.68  214.36
   1 -14  -3 4487.40  280.58
  -1 -14   3 4982.44  250.97
   1  14  -3 4705.72  254.43
   1  14   3 4662.67  260.94
   1 -14   3 4801.29  212.45
   1 -14   3 4621.23  265.46
  -1  14   3 4650.05  264.04
  -1  14   3 5070.37  204.84
  -1 -14  -3 4856.04  259.97
  -1  14  -3 4467.11  259.79
  -6   6  -8  914.43  115.97
   6   6  -8  721.11   82.78
  -6  -6  -8  741.34   94.05
   6  -6  -8  838.17  100.68
  -6   6   8  601.22   70.54
  -6   6   8  576.62   87.96
   6   6   8  579.04  117.01
  -6  -6   8  701.40  123.48
   6  -6   8  541.35   96.85
   6   6  -8  736.56   75.41
   9  10   0  -24.86   65.50
  -9  10   0  -16.26   35.51
  -9 -10   0   -4.74   75.38
  -9  10   0   79.61   76.98
   9 -10   0   14.19   68.99
  -9 -10   0   38.87   43.78
  11  -5   3  -56.37   55.03
 -11   5   3 -153.74   79.70
  11  -5  -3 -158.11   81.80
  11   5  -3 -119.90   73.32
  11   5  -3    5.91   44.90
 -11  -5  -3  -35.40   47.57
  11   5   3  -68.39   46.96
 -11   5  -3   25.79   45.22
 -11  -5   3   84.97   56.33
 -11   5  -3   73.51   62.53
 -11  -5  -3   72.20   61.32
 -10  -1  -6  282.49   76.68
 -10   1   6  274.29   78.67
 -10  -1   6   93.88   83.45
 -10   1  -6  255.40   70.10
 -10   1  -6  205.02   68.00
 -10  -1  -6  214.19   68.36
  10   1  -6  227.85   73.18
 -10  -1  -6  274.66   67.78
  10  -1  -6  208.07   95.63
 -10   1  -6  147.27   78.91
  -4  11  -6   95.72   61.34
   4  11   6  104.34   82.40
  -4 -11   6   14.25   39.16
   4 -11  -6  -31.18   67.84
   4  11  -6 -185.94   82.05
  -4  11   6   44.99   53.42
  -4 -11   6   81.74   62.17
   4 -11   6   62.12   79.21
  -4  11   6   21.86   62.96
  -4 -11  -6   44.29   84.96
   7  12  -1 4328.86  237.76
  -7 -12   1 3697.46  214.58
  -7 -12   1 3722.45  185.65
  -7  12   1 4047.15  187.89
   7 -12  -1 4378.15  249.29
  -7  12  -1 4319.03  213.45
   7  12   1 3983.66  260.89
  -7 -12  -1 3983.21  255.14
  -7  12  -1 4238.45  238.80
   7 -12   1 3941.91  214.90
  -7  12   1 4038.21  228.55
   0  12   6 1030.89  124.64
   0  12  -6  943.90  148.15
   0 -12  -6  774.56  114.85
   0 -12   6  894.77  130.35
   0  -4 -10  651.84   78.80
   0   4  10  710.39   92.39
   0   4 -10  415.91   94.14
   0  -4 -10  700.01   97.86
   0  -4  10  657.85   99.42
  12   3  -1   -9.30   66.45
 -12  -3  -1  131.16   68.04
 -12  -3   1   78.97   56.03
 -12  -3  -1    7.79   60.46
  12   3  -1   50.77   41.54
  12  -3  -1  125.34   67.45
  12   3   1   24.15   47.74
 -12   3   1  -26.89   86.04
 -12   3  -1  -35.63   79.66
  12  -3   1   62.85   77.22
   2  -7  -9 2741.73  176.43
  -2  -7   9 2293.67  180.82
   2   7   9 2781.96  187.13
  -2  -7  -9 2727.41  177.31
   2   7  -9 2417.68  203.59
  -2   7  -9 2613.48  176.38
  -2   7   9 2599.56  150.53
   2   7   9 2585.58  117.68
  -2   7   9 2989.70  156.97
   2  -7   9 2997.75  189.65
 -11   6  -2  131.89   78.48
 -11  -6   2  -99.60   89.80
  11   6  -2  114.60   56.20
 -11  -6  -2  255.87   87.26
  11  -6   2   83.55   65.95
 -11   6   2   35.04   74.80
  11  -6  -2   51.49   69.94
 -11  -6   2   91.74   72.43
 -11   6  -2   84.53   41.40
 -11  -6  -2  107.11   61.10
  11   6   2  107.90   65.79
  -3 -14   2   80.79   66.68
   3  14   2  497.83  102.68
   3 -14   2  190.46   60.22
  -3  14   2  160.43   61.99
  -3 -14  -2  228.31   91.90
   3  14  -2   19.02  100.50
   3 -14   2  173.72   77.97
  -3  14   2   37.34   77.98
  -3 -14   2  174.06   60.93
   3 -14  -2    9.85   79.59
  -3  14  -2  115.10   71.79
   4  12   5  825.79  125.60
  -4 -12   5  734.04  108.00
  -4 -12   5  591.73   70.40
  -4  12  -5  766.83  120.16
  -4 -12  -5  478.82  133.01
   4 -12   5  706.44  118.30
   4  12  -5  664.03  111.30
   4 -12  -5  599.42  100.60
  -4  12   5  533.91   95.73
  -4  12   5  627.09   85.42
   3   2  10  654.56   94.39
  -3  -2  10  730.54  143.21
  -3   2 -10  809.09  104.49
  -3  -2 -10  689.11   93.07
   3  -2 -10  845.36  108.13
  -3  -2 -10  636.02  107.80
  -3   2 -10  648.65   59.24
   3  -2  10  789.21  101.15
   3   2 -10  883.06  113.48
   3   2 -10  904.64   86.30
   3  -2 -10  860.14   91.88
  -3   2  10  794.81  122.54
   7   7  -7 1194.11  113.55
   7  -7   7 1056.74   74.47
   7   7   7 1163.89  140.59
  -7   7  -7 1010.02  108.17
   7  -7  -7 1146.49  117.58
  -7   7   7 1208.02  127.64
   7   7  -7 1198.30   98.34
  -7   7   7 1182.02   75.68
   7  -7   7 1223.08  118.71
  -7  -7  -7  939.86  104.42
  -7  -7   7 1046.73  148.88
  -1  12   6  415.45   63.24
  -1 -12  -6  544.58  134.38
  -1  12   6  450.47  105.19
   1  12  -6  659.89  117.28
  -1 -12   6  618.29   95.06
   1 -12  -6  549.43  118.90
   1  12   6  548.88  120.43
  -1  12  -6  552.13  131.59
   1 -12   6  664.81   94.28
   6  -2  -9  359.58   64.03
   6   2  -9  336.18   79.08
  -6  -2  -9  493.80   92.75
  -6  -2  -9  459.42   80.10
  -6   2  -9  504.05   63.00
   6  -2  -9  389.64   87.20
  -6   2   9  337.56   96.97
   6  -2   9  424.91   90.03
  -6  -2   9  350.91  119.85
  -6   2  -9  373.00   78.21
   6   2  -9  292.67   74.22
   6   2   9  338.10   66.77
   1   4  10  -67.20   58.04
  -1   4  10   39.30   63.28
  -1  -4 -10  -43.17   78.34
  -1  -4 -10    6.18   62.45
   1  -4  10   14.96   76.59
   1  -4 -10   45.34   63.62
  -1  -4  10   48.94   66.16
   1  -4 -10  152.06   64.62
  -1   4 -10   52.00   78.36
   1   4 -10   24.46   59.32
 -12  -2  -2 2303.41  160.88
  12   2   2 1966.99  125.74
  12  -2  -2 1787.29  163.39
 -12  -2   2 1935.42  141.01
 -12   2  -2 1934.86  167.12
  12  -2   2 1681.90  143.78
 -12   2   2 1870.93  155.89
  12   2  -2 1992.84  184.65
  12  -2   2 1815.35   89.12
 -12  -2  -2 2171.92  147.84
  -9 -10  -1  790.80   72.11
  -9 -10   1  835.96  128.39
  -9  10  -1 1075.66   78.26
   9  10   1  800.44  132.60
   9 -10   1  908.43  111.86
  -9  10   1  887.18  114.66
  -9  10  -1 1124.10  111.55
   9 -10  -1  908.73  102.32
  -9 -10   1  914.61   91.72
   9  10  -1 1110.09  104.90
  -9  10   1  743.60   70.42
  -9 -10  -1  709.81  109.25
  -9   2  -7  104.80   68.29
  -9  -2   7    1.30   75.37
   9   2  -7   12.10   39.00
  -9   2  -7  119.28   59.02
   9  -2   7  -34.39   52.35
   9  -2  -7   54.44   73.87
  -9  -2  -7   65.30   75.02
  -9   2   7 -118.53   85.53
  -9  -2  -7   82.45   56.21
   9   2  -7  -20.08   56.30
 -10   5   5  800.69  138.87
 -10  -5   5  692.74  134.04
  10  -5  -5  820.11  118.12
 -10   5  -5  834.04  133.22
  10   5  -5  797.74   97.64
 -10  -5  -5  840.48  113.33
  10   5  -5  707.88   84.37
 -10   5  -5  961.54   96.85
 -10  -5  -5  863.07   86.94
  10  -5   5  968.72   99.39
  10   5   5  870.88  117.81
   4 -14   0  933.93  112.28
  -4 -14   0  838.81   97.04
  -4 -14   0  871.53   86.14
  -4  14   0 1000.62   98.84
  -4  14   0  783.89  103.56
   4  14   0 1017.90  161.52
 -10   2   6  900.74  117.52
  10  -2  -6 1024.18  136.87
  10   2  -6  877.18   63.94
 -10  -2  -6  976.28  127.48
 -10  -2  -6 1155.69  102.12
  10   2  -6  972.31  107.93
 -10   2  -6 1042.43  115.21
 -10  -2   6 1075.77  143.20
 -10   2  -6  925.69  124.43
 -10   2  -6 1146.09  114.98
  10   2   6 1249.52  120.33
   0 -13   5   31.14   66.05
   0  13   5  -74.77   80.50
   0 -13  -5  -90.78   70.16
   0  13  -5 -106.26   97.31
   0 -11  -7  -49.98   92.71
   0  11   7  135.31   79.02
   0 -11   7   11.62   76.66
   0  11  -7  118.51   73.15
   8   0  -8  177.88   80.50
  -8   0   8    3.01   77.91
  -8   0  -8  101.77   63.68
   8   0  -8  234.48   50.46
   8   0   8   14.80   62.86
  -8   0  -8   23.54   80.86
   2 -14   3  401.96   96.73
  -2 -14  -3  428.41   88.60
  -2 -14   3  292.30   59.60
   2  14   3  431.99   97.54
   2 -14  -3  360.00   83.15
  -2 -14   3  456.51   84.21
   2 -14   3  248.33   66.26
  -2  14  -3  466.04  110.21
  -2  14   3  438.44   67.71
  -2  14   3  326.58   99.51
   2  14  -3  529.35  116.72
  -7 -10  -5  549.54   93.80
   7  10   5  435.89   98.89
  -7  10  -5  560.38   82.34
  -7  10  -5  495.64   94.51
  -7 -10   5  484.82   84.89
   7 -10  -5  393.87   96.02
  -7 -10   5  393.65   84.74
  -7  10   5  495.58   95.49
   7 -10   5  474.50   62.00
  -7  10   5  472.83   64.86
   7  10  -5  606.16  109.81
   8  11   2 6335.82  336.49
   8 -11   2 6356.21  286.24
  -8 -11  -2 6173.07  320.78
   8 -11  -2 6181.79  303.47
  -8  11  -2 6694.87  360.57
  -8 -11   2 6226.18  285.90
  -8 -11   2 6453.52  329.82
   8  11  -2 5936.60  285.07
  -8  11   2 6573.58  340.73
  -8  11  -2 6203.35  262.35
  -8  11   2 6233.32  223.97
   6  13   0 4521.35  263.19
  -6 -13   0 4232.86  264.34
  -6  13   0 4627.03  229.03
  -6  13   0 4618.45  261.72
   6 -13   0 4308.52  237.32
  -6 -13   0 4113.78  172.72
  -1  13   5  595.86   60.51
  -1 -13  -5  787.90  114.63
   1 -13  -5  678.34  120.26
  -1 -13   5  467.88   57.39
  -1 -13   5  447.35   91.98
   1  13  -5  621.49  110.29
  -1  13   5  570.33  108.09
   1 -13   5  799.86  116.60
  -1  13  -5  859.72  111.71
   1  13   5  719.20  121.56
  -1  11   7  -39.60   74.42
   1 -11  -7   48.26   75.87
   1 -11   7  109.87   85.47
   1  11  -7   25.85   78.04
  -1  11   7   48.95   41.89
  -1 -11   7  195.33   88.05
   1  11   7  119.52   87.55
  -1 -11  -7   94.59   75.17
  -1  11  -7  173.71   77.84
  -8  -1  -8 1059.83  110.17
   8   1  -8  948.06   96.57
   8  -1  -8  912.66  127.13
  -8  -1   8  790.28  144.90
   8  -1  -8  982.17   77.02
   8   1   8  989.26  103.40
  -8   1  -8  885.81  104.83
  -8   1  -8  910.53   95.48
   8   1  -8  831.32   80.23
  -8   1   8  815.15  116.02
  -8  -1  -8  896.29  136.66
   8  -1   8 1045.40  109.67
  11   4  -4 1842.78  100.90
  11  -4   4 1264.61  124.35
 -11   4  -4 1396.45  113.17
 -11  -4  -4 1408.44  107.68
 -11   4  -4 1311.83  162.60
  11   4   4 1587.18  128.67
  11   4  -4 1850.17  136.91
 -11  -4  -4 1241.13  167.31
  11  -4  -4 1198.96  172.09
 -11  -4   4 1978.99  160.84
 -11   4   4 1323.49  143.52
  -4  14   1  178.23   74.36
   4 -14  -1  194.20   85.34
  -4  14   1  210.73   71.04
  -4  14  -1  232.21   74.83
  -4  14  -1  238.60   79.75
  -4 -14  -1  187.89   68.50
  -4 -14   1   90.14   66.57
  -4 -14  -1   96.85   47.67
  -4 -14   1  131.74   56.85
   4  14   1  187.53  100.65
   4 -14   1   73.65   56.70
   4 -10   7 3864.05  228.93
  -4 -10   7 3427.91  244.90
  -4 -10  -7 3648.21  230.20
   4 -10  -7 3499.45  245.38
   4  10   7 3729.37  219.68
   4  10  -7 4000.78  257.96
  -4  10  -7 3568.81  206.58
  -4  10   7 3516.57  193.57
  -4  10   7 3735.85  186.78
   4  10  -7 3186.53  124.94
   4   6   9 3795.39  230.32
  -4   6   9 3430.51  204.68
   4   6  -9 3428.01  148.22
   4   6   9 3893.97  153.76
   4  -6   9 3700.36  225.23
   4  -6  -9 4061.01  244.49
  -4  -6   9 3858.05  236.61
  -4   6  -9 3476.25  210.14
  -4  -6  -9 3869.91  224.48
  -4   6   9 3891.56  202.27
   4   6  -9 3374.78  217.99
 -12  -4   0 3089.16  215.81
 -12  -4   0 2704.70  181.57
  12  -4   0 2324.26  170.91
  12   4   0 2288.75  143.64
 -12   4   0 2315.53  190.70
   2 -12   6 1160.90  134.03
  -2  12   6  780.37  111.13
  -2  12  -6  552.74  111.66
   2  12  -6  757.58  114.82
  -2  12   6  619.70   74.04
   2  12   6  818.05  131.04
  -2 -12  -6  765.65  148.06
  -2 -12   6  633.91  104.08
   2 -12  -6  776.30  107.09
   2  -4 -10  185.99   69.71
   2   4  10  110.95   60.95
   2  -4  10  -43.85   83.40
  -2  -4 -10   16.58   66.78
   2   4 -10  -46.95   61.27
  -2   4  10  107.70   72.33
  -2  -4 -10   50.50   65.03
  -2  -4  10   32.27   87.92
   2  -4 -10  112.67   72.44
  -2   4 -10  140.40   67.76
 -11   7   0  -83.80   77.12
 -11  -7   0  -22.16   51.07
  11  -7   0   98.13   73.71
  11   7   0   45.38   57.43
 -11  -7   0  -52.33   80.56
   3  -9  -8 6356.57  346.44
   3   9   8 6414.63  313.49
  -3   9  -8 6442.24  349.10
   3  -9   8 6157.86  325.07
  -3  -9  -8 7057.72  359.66
   3   9  -8 6465.64  318.10
  -3   9   8 6511.39  292.46
  -3   9   8 6299.91  284.87
  -3  -9   8 6133.84  341.12
   3  -3 -1010946.57  422.92
   3  -3 -1011665.06  478.18
  -3   3 -1010183.93  463.98
   3   3 -1010386.78  451.21
  -3  -3 -1010316.09  486.80
   3   3 -1011165.97  376.46
  -3   3  1010717.69  455.19
  -3  -3 -1011104.22  441.50
   3  -3  1010721.14  455.21
   3   3  1010722.74  427.91
  -3  -3  10 9977.19  529.04
  -7  12   2   11.12   81.20
   7 -12   2   77.68   70.60
  -7 -12   2  167.05   81.29
  -7  12   2  151.41   56.07
  -7  12  -2  154.00   78.78
   7 -12  -2  170.37   89.04
  -7  12  -2  342.37   87.62
   7  12   2   98.57   96.15
  -7 -12   2   22.04   67.36
   7  12  -2   58.46   74.17
  -7 -12  -2  329.42   79.64
   6  13  -1  471.45  124.06
   6 -13  -1  441.83  105.21
  -6 -13  -1  421.58   97.06
  -6  13  -1  460.79  108.22
   6  13   1  508.15  118.98
  -6  13  -1  672.61   96.15
  -6 -13   1  499.97   75.60
  -6 -13   1  424.13   97.22
   6 -13   1  519.84   92.71
  -6  13   1  401.41   84.67
  -6  13   1  531.28   86.01
  -8  -9  -5 2411.40  179.07
  -8  -9   5 2480.33  162.61
   8   9   5 2557.04  212.25
  -8   9  -5 2358.99  157.84
  -8  -9   5 2046.03  173.50
   8   9  -5 2384.76  145.13
  -8   9   5 2195.59  160.36
   8  -9   5 2443.27  124.93
   8  -9  -5 2100.53  199.89
  -8   9  -5 2205.27  218.31
  -6  11   5  101.33   57.93
  -6  11  -5  226.66   70.96
   6 -11   5  218.23   75.64
  -6  11   5   78.01   80.42
  -6 -11  -5   72.13   80.91
   6 -11   5  290.77   47.09
   6  11   5   67.84   89.55
  -6 -11   5  137.41   84.07
   6 -11  -5  170.11   82.61
  -6 -11   5   47.81   60.28
   6  -3   9  107.92   83.41
  -6   3  -9  110.10   51.19
   6   3  -9  163.80   60.89
   6   3   9   -8.17   51.50
  -6  -3  -9   79.98   73.83
   6  -3  -9   73.62   54.03
   6   3  -9   77.57   60.41
  -6  -3  -9   74.54   58.93
  -6   3  -9  134.88   85.60
  -6  -3   9   12.54   91.60
  -6   3   9  -35.27   63.06
   6  -3  -9  190.81   75.51
 -12   3  -2 4200.40  232.64
  12  -3   2 4479.63  168.97
  12   3  -2 4605.83  291.14
 -12   3   2 4772.26  259.78
 -12  -3  -2 4379.73  227.40
 -12  -3  -2 4500.61  258.63
  12  -3  -2 4635.61  265.39
  12   3  -2 4526.94  179.04
  12  -3   2 4597.68  269.20
  12   3   2 4727.10  204.28
 -12  -3   2 5152.59  275.95
  -5 -13  -3   45.09   72.84
   5  13   3  -39.78   87.73
  -5  13   3   38.55   60.34
   5 -13   3    9.64   51.60
   5 -13  -3  144.80   80.73
   5  13  -3    7.94   88.13
   5 -13   3   82.70   62.96
  -5 -13   3  -23.19   59.97
  -5 -13   3   49.14   66.64
  -5  13  -3   79.48   63.55
  -5  13   3  145.14   63.47
   9   3   7  962.35   97.97
  -9   3   7 1103.65  137.60
   9   3  -7  787.38   78.59
   9  -3   7  791.89   76.68
   9   3  -7  986.58   97.55
  -9   3  -7  917.87   93.62
  -9   3  -7  812.85   93.64
  -9  -3   7  926.40  117.56
  -9  -3  -7  925.54  106.31
   9   3   7 1135.87  133.63
   9  -3  -7  820.85  114.00
   5   5  -9  182.31   69.80
   5   5   9  290.82   59.86
  -5   5  -9  187.41   95.74
   5  -5   9  195.69   80.84
   5   5   9  252.12   52.53
  -5  -5   9  315.42   90.54
   5  -5  -9  291.86   93.28
   5   5  -9  250.25   59.44
  -5  -5  -9  390.93   74.76
  -5   5   9  415.30   83.87
 -11   0  -5  124.82   91.45
 -11   0   5  158.45  101.20
  11   0  -5  321.96   78.84
 -11   0  -5  203.74   82.23
  -4   0 -10  419.45  103.97
  -4   0 -10  332.45   61.89
   4   0 -10  328.69   84.58
   4   0 -10  377.47   79.40
  -4   0  10  559.13   89.73
   4   0  10  396.46   72.69
  -7 -11  -4   67.85   69.79
  -7 -11   4   50.18   65.03
  -7  11   4   83.71   55.19
  -7  11   4  217.64   67.84
   7  11  -4   76.19   65.39
  -7 -11   4  -10.08   72.08
   7 -11  -4   59.35   69.48
  -7  11  -4  -65.29   71.90
  -7  11  -4   46.48   68.69
   7 -11   4  140.65   52.90
   7  11   4    8.28   77.77
   7  -9   6  401.55  107.32
  -7  -9  -6  173.94   79.17
   7   9  -6  355.39   73.44
  -7  -9   6  253.90  100.65
   7  -9  -6  198.16  108.65
  -7   9   6  358.49   61.19
  -7   9   6  313.65   92.00
  -7   9  -6  304.12   75.35
   7   9   6  340.38   85.04
   7  -9   6  308.13   51.16
   7   9  -6  288.57   66.05
   7  -5   8   49.31   36.49
  -7   5   8   66.19   77.09
   7  -5  -8   62.07   63.26
  -7   5   8   74.03   41.36
  -7  -5  -8  150.60   73.38
   7   5   8   31.40   40.89
  -7  -5   8 -178.24   94.39
   7   5  -8   39.28   58.03
  -7   5  -8  -35.23   76.34
   7   5   8  129.69   70.88
   7   5  -8   72.20   56.82
   7  -5   8  113.84   66.86
  -8 -10  -4   20.14   84.25
  -8  10   4   49.29   44.20
  -8  10  -4   81.10   61.26
   8 -10  -4  -16.06   69.64
  -8 -10   4  157.88   68.95
  -8  10  -4  145.10   69.85
  -8  10   4  116.70   75.71
   8 -10   4   -8.84   64.37
   8  10  -4  120.85   79.80
  -8 -10   4   30.83   60.51
   8  10   4  121.12   87.40
   6  10  -6 3577.42  200.02
   6  10  -6 3103.61  152.42
   6  10   6 3632.03  226.11
  -6  10   6 3511.55  167.41
  -6  10  -6 3674.71  197.09
  -6 -10   6 3264.67  206.09
   6 -10   6 3276.22  209.43
   6 -10  -6 3373.32  210.87
  -6  10   6 3747.33  199.19
  -6 -10  -6 3300.41  250.59
   8   2  -8   75.71   73.85
  -8  -2  -8  135.63   73.27
   8   2  -8  178.85   62.46
  -8   2   8  306.71   91.06
   8  -2  -8  144.09   50.92
  -8   2  -8  112.60   64.45
   8  -2  -8  172.37   67.81
   8   2   8  186.23   58.67
  -8  -2   8   52.68   80.37
   8  -2   8  184.28   60.76
  -8  -2  -8   88.71   92.33
  -8   2  -8   90.37   65.74
 -12   4  -1   -6.65   78.55
 -12  -4   1  -78.21   66.58
 -12  -4  -1  -91.66   83.40
  12  -4  -1    6.65   83.85
 -12  -4   1   12.29   54.64
  12  -4   1    0.05   66.34
 -12   4   1  -72.17   69.42
 -12  -4  -1 -137.28   60.16
  12   4  -1   49.99   49.12
  12   0  -3  663.91  112.11
  12   0  -3  674.87  113.43
 -12   0  -3  680.28  106.58
 -12   0   3  503.53   99.09
 -12   0  -3  694.43   97.76
  12   0   3  772.90   78.87
  -9 -10   2  452.96  111.65
  -9  10  -2  807.61   77.09
  -9  10   2  590.96   58.82
   9 -10   2  650.09   99.69
  -9  10   2  387.33  103.22
   9  10  -2  740.36  105.48
   9 -10  -2  791.04  126.38
  -9 -10   2  639.24   90.25
  -9  10  -2  814.78  111.06
  -9 -10  -2  784.63  103.27
   9  10   2  654.92  100.51
  -9   6   6 2070.40  167.75
   9   6   6 1558.22   82.96
  -9  -6   6 1865.49  178.45
   9  -6  -6 1766.00  148.83
  -9   6  -6 2001.19  142.88
   9   6  -6 2051.73  126.78
   9   6   6 1809.53  171.08
   9   6  -6 1986.03  152.55
   9  -6   6 1707.17  119.26
  -9   6  -6 1903.62  172.02
  -9  -6  -6 1720.32  152.33
 -11   7   1   97.38   69.34
 -11  -7   1  105.73   69.36
 -11   7  -1  -68.79   95.64
  11   7   1  124.51   71.64
 -11  -7   1  164.43   86.08
  11   7  -1  202.31   68.96
  11  -7   1   49.06   89.30
 -11  -7  -1   94.80   98.25
 -11  -7  -1  156.83   60.03
  11  -7  -1  123.53   72.37
 -10   9   0   31.98   33.39
 -10  -9   0  -10.84   45.21
  10   9   0  -17.96   61.72
  10  -9   0  -52.89   55.40
 -10   9   0 -132.47   77.34
 -10  -9   0  -71.21   77.80
 -10   7  -4  522.97   96.78
  10   7   4   89.07   83.71
 -10  -7  -4   -3.06   84.90
  10   7  -4  143.82   71.28
  10   7  -4   99.64   65.99
  10  -7   4  418.48   75.98
  10  -7  -4  125.18   78.38
 -10   7  -4  380.47   64.98
 -10  -7   4  -34.16   85.04
 -10   7   4   99.25   80.28
 -11   1  -5   63.11   80.15
  11  -1  -5  114.00   81.98
 -11   1  -5  244.08   75.96
 -11  -1  -5  190.13   69.72
 -11  -1  -5  193.72   75.71
 -11   1  -5  272.08   78.36
 -11   1   5  154.25   82.83
  11   1   5  144.94   68.20
 -11  -1   5  206.09   80.50
  11   1  -5  347.20   79.53
  -4  13   4  265.31   69.72
  -4  13  -4  457.96  102.47
   4  13  -4  333.13   83.44
  -4 -13   4  157.06   64.57
  -4 -13   4  286.48   84.07
   4  13   4  286.06  108.11
   4 -13   4  236.15   60.18
  -4 -13  -4  219.29   88.96
  -4  13   4  153.39   79.64
   4 -13  -4  251.76   78.90
   4 -13   4  184.23   95.18
  10  -3  -6  103.95   78.05
 -10   3  -6   20.32   59.74
  10   3  -6  -33.55   60.83
 -10  -3  -6   45.88   51.39
  10  -3   6    3.14   48.70
 -10  -3  -6  -36.47   75.06
 -10   3   6   39.73   78.01
  10   3  -6  -49.85   40.72
 -10  -3   6  -80.84   75.78
 -10   3  -6  -56.43   71.21
  10   3   6 -128.13   53.17
  -3   7   9    7.83   58.09
  -3  -7  -9   96.71   64.17
   3   7   9  -17.73   35.61
  -3  -7   9   59.12   97.89
  -3   7  -9   88.83   67.93
  -3   7   9   62.42   62.26
   3  -7   9   81.88   73.76
   3  -7  -9  142.21   76.50
   3   7  -9   65.58   77.41
   4  -1 -10   12.20   70.58
   4  -1 -10  137.86   69.38
  -4  -1 -10   56.00   93.99
  -4   1  10  162.45   72.08
   4  -1  10  -12.07   67.26
  -4   1 -10   12.69   77.65
  -4   1 -10   55.96   48.30
   4   1 -10   84.42   77.57
   4   1 -10  158.59   59.20
  -4  -1  10   97.61   76.77
   4   1  10  189.70   72.31
  -4  -1 -10  184.00   58.04
  12  -1  -3 4228.92  250.28
 -12  -1  -3 4103.10  233.28
 -12  -1  -3 3884.91  260.10
  12   1   3 4094.77  204.19
 -12   1   3 4324.65  284.45
 -12   1  -3 4254.16  218.58
 -12  -1   3 3836.27  257.52
  12  -1   3 4224.86  196.12
  12   1  -3 4130.23  241.30
  12  -1   3 4069.56  260.57
   2 -13  -5 1007.93  109.52
   2  13   5  713.69  140.43
  -2  13  -5  947.02  124.68
  -2 -13   5  715.03   69.99
  -2 -13   5  653.25  119.87
   2  13  -5  838.77  125.44
   2 -13   5  676.20  103.76
  -2 -13  -5  714.45  141.47
  -2  13   5  862.24   76.62
  -2  13   5  873.25  116.72
   2  11  -7 2546.50  213.63
  -2  11  -7 2396.61  168.97
   2 -11   7 2532.06  219.98
  -2  11   7 2247.12  149.56
  -2  11   7 2429.56  132.47
  -2 -11   7 2298.99  170.43
   2 -11  -7 2435.65  205.85
  -2 -11  -7 2170.07  180.24
   2  11   7 2315.91  179.54
  10  -8   3 1824.06  152.79
 -10  -8   3 1869.84  165.16
  10   8   3 2250.49  171.31
  10   8  -3 2406.37  159.32
 -10   8   3 1904.20  162.78
 -10  -8  -3 1842.53  111.55
  10  -8  -3 1798.18  152.75
 -10   8  -3 1969.77  118.92
 -10   8  -3 2160.57  165.87
 -10  -8   3 2122.03  161.61
   0  15   0  -27.04   83.09
   0 -15   0   37.59   69.84
   0 -15   0  118.41   58.09
   0   5 -10   48.25   58.24
   0  -5 -10   43.39   74.11
   0  -5  10 -138.96   79.04
   0   5  10  -33.16   55.32
   0  -5 -10  -78.27   69.13
   8   6  -7  -85.37   56.68
   8   6  -7   10.85   60.01
   8   6   7   76.59   63.35
  -8   6  -7   -5.86   68.93
  -8  -6   7 -155.02   69.15
  -8  -6  -7  -91.27   74.57
   8  -6  -7 -115.58   78.60
  -8   6   7  -36.69   31.55
  -8   6   7  -56.42   62.50
   8  -6   7   98.13   50.33
   8  -6   7   39.11   60.35
  10   9   1  125.86   65.05
  10   9  -1  154.33   76.77
 -10  -9   1   55.82   58.37
 -10   9  -1  -29.72   76.54
 -10   9   1  158.01   76.62
 -10  -9  -1  185.77   90.52
  10  -9   1  214.83   80.48
  10  -9  -1  274.52   73.98
 -10  -9  -1   46.12   55.54
 -10  -9   1  199.65   86.17
   0  -8  -9    7.42   57.45
   0   8   9  -13.71   68.71
   0  -8   9  117.57   82.29
   0   8   9  -17.84   41.73
   0   8  -9    9.31   58.33
   1 -15   0   -1.71   62.57
  -1 -15   0   -4.27   52.19
  -1  15   0 -112.84   79.41
   1  15   0 -111.44   69.81
   1 -15   0   44.30   54.86
  -1 -15   0 -147.26   67.31
   1  -5 -10  320.89   81.43
   1   5  10  131.30   63.47
  -1   5 -10   37.57   88.77
  -1   5  10   38.07   68.89
  -1  -5  10   63.60   95.84
  -1  -5 -10   68.96   63.83
   1  -5 -10  545.00   84.56
  -1  -5 -10  170.19   81.29
   1   5 -10   68.72   83.40
   1  -5  10   93.59   72.68
  11   6  -3  414.77   82.19
  11   6   3  394.53   90.85
 -11   6   3  395.72   94.31
 -11   6  -3  547.21   74.54
  11  -6  -3  462.43   96.49
 -11   6  -3  770.72  117.96
  11  -6   3  460.42   95.96
 -11  -6  -3  571.99   72.90
 -11  -6  -3  504.42   97.75
  11   6  -3  271.19   62.25
 -11  -6   3  729.16   99.64
   4  14   2  103.32  106.48
   4 -14   2   93.21   83.81
   4 -14   2  228.50   66.71
  -4 -14  -2  324.63   99.59
  -4  14  -2  199.80   75.89
  -4  14   2  132.28   76.44
  -4 -14   2  167.98   69.27
   4  14  -2  271.77   97.05
  -4  14   2  174.33   77.94
   4 -14  -2   64.43   71.25
  -4 -14   2  308.76   65.55
 -11  -2  -5  544.20   85.62
  11  -2  -5  515.27   98.18
 -11   2  -5  503.67  102.77
  11   2   5  376.66   83.46
 -11   2   5  704.88  115.80
 -11   2  -5  486.59   87.49
  11  -2   5  266.74   53.63
 -11  -2  -5  455.60   87.88
 -11  -2   5  614.95   99.10
  11   2  -5  601.65   90.19
  -3  14  -3  -47.44   68.31
  -3  14   3  -76.37   68.67
  -3 -14  -3  -61.04   69.55
  -3 -14   3   53.54   52.19
   3 -14   3   60.74   59.55
   3  14   3  108.22   69.59
  -3 -14   3   16.96   62.82
   3 -14   3   50.35   46.52
  -3  14   3   36.85   55.87
   3 -14  -3  120.60   76.50
   3  14  -3   66.62   70.22
   4   2 -10  601.74  101.64
  -4   2 -10  811.27  122.69
  -4   2  10  712.03  102.54
   4   2 -10  590.64   81.20
   4   2  10  464.90   86.04
   4  -2 -10  875.10   97.81
  -4  -2  10  439.00  106.75
   4  -2  10  619.26  108.14
  -4  -2 -10  842.23  102.02
   4  -2 -10  622.42   93.28
  -4  -2 -10  610.91   94.79
   0 -15   1   49.24   55.36
   0 -15   1  -47.15   60.16
   0 -15  -1  -44.45   65.34
   0 -15  -1   50.47   47.90
   0  15  -1    5.01   82.05
   0  15   1 -157.77   78.76
  -6  12  -4 1142.90  135.06
   6 -12   4 1281.04  111.20
  -6 -12   4 1291.96  117.00
   6  12   4 1034.90  160.51
  -6  12   4 1151.27  106.37
  -6  12   4 1170.40  113.42
   6  12  -4 1131.27  145.80
  -6 -12   4 1401.08  138.04
  -6 -12  -4 1231.64  137.69
   6 -12  -4 1242.95  126.26
   8  -8  -6  -62.67   70.54
  -8   8  -6  388.79   76.43
   8   8  -6   69.87   62.88
   8   8  -6  -41.45   58.41
  -8  -8   6   68.76   77.45
   8   8   6  -58.16   68.29
  -8   8  -6    6.89   68.52
  -8  -8  -6 -140.22   82.77
  -1   8   9   66.12   77.36
   1  -8   9   32.04   97.81
  -1   8   9   23.31   52.33
  -1  -8   9  138.81   96.20
  -1  -8  -9   97.82   68.65
   1   8  -9   96.90   83.14
   1   8   9  105.30   71.93
   1   8   9  147.50   48.99
   1  -8  -9  144.81   68.12
  -1   8  -9  141.16   91.02
 -12   2   3  177.64   92.17
  12   2  -3   85.75   69.23
 -12  -2  -3  268.86   98.39
 -12  -2   3 -115.05   85.11
  12  -2   3   92.58   58.48
  12   2   3  200.49   57.72
  12  -2   3   84.65   84.09
 -12  -2  -3   27.78   71.15
  12  -2  -3  115.59   84.01
 -12   2  -3   55.75   79.29
   5   8   8 1955.98  157.90
   5   8  -8 2021.78  142.21
   5  -8   8 2107.35  162.11
  -5   8  -8 1949.81  151.16
  -5  -8   8 1922.86  170.51
   5   8  -8 2108.55  107.34
  -5   8   8 2059.03  135.46
  -5  -8  -8 2235.00  157.50
  -5   8   8 2214.71  154.14
   5  -8  -8 1866.21  162.71
   0 -14   4 3973.71  169.93
   0 -14  -4 4464.04  293.39
   0  14  -4 4068.17  260.80
   0 -14   4 4917.14  241.90
   0  14   4 4243.65  236.16
   0 -10   8  233.82   87.43
   0  10  -8  247.69   79.41
   0  10   8  339.54   89.67
   0  10   8  132.92   43.24
   0 -10  -8  388.50   97.62
  -6  13  -2 3276.68  198.50
   6  13  -2 2628.15  206.15
  -6 -13  -2 2773.95  184.10
  -6  13  -2 3194.78  203.09
  -6 -13   2 3018.80  204.88
  -6 -13   2 3145.25  188.42
   6  13   2 3109.09  220.59
  -6  13   2 3719.96  222.25
  -6  13   2 3392.89  189.97
   6 -13   2 3273.47  183.78
   6 -13  -2 3050.80  189.04
   1  15  -1  473.62   95.21
  -1 -15  -1  492.67   66.05
   1 -15   1  382.71   91.84
  -1  15  -1  614.11  121.04
   1 -15   1  686.58   89.82
  -1  15   1  522.49  113.72
  -1 -15  -1  502.66  103.21
   1 -15  -1  516.43  107.65
   1  15   1  396.86  119.86
  -1 -15   1  524.44   84.08
   1 -15  -1  470.77   75.31
  -1 -15   1  472.45   81.00
   8   3   8  462.77   67.99
  -8   3  -8  426.00  102.95
   8  -3  -8  343.27   56.57
   8  -3  -8  444.34  104.68
  -8   3   8  562.75  117.71
  -8  -3  -8  382.20   99.76
  -8  -3   8  530.51   97.27
  -8  -3  -8  411.49   96.09
   8   3  -8  367.56   65.60
   8   3  -8  550.44   89.51
   8  -3   8  552.77   96.04
  -8   3  -8  593.19   88.07
   6   7   8  319.31   87.31
  -6   7  -8  419.39  101.23
  -6  -7  -8  534.81  103.51
   6   7  -8  389.00   65.48
  -6   7   8  328.58   66.01
   6  -7   8  345.75   88.79
   6   7  -8  428.61   74.94
  -6   7   8  433.83   78.24
   6  -7  -8  339.21   90.94
  -6  -7   8  501.98   91.56
  -9  -9  -4  535.25  109.56
   9  -9   4  743.31   91.62
  -9   9   4  627.99  120.48
  -9  -9   4  552.01   89.72
   9   9  -4  610.85  111.86
  -9   9  -4  725.03   90.41
  -9   9  -4  944.58  112.18
   9   9   4  681.10  121.95
  -9  -9   4  752.54  106.96
   9  -9  -4  533.86  131.57
   5  11   6  156.39   72.88
  -5 -11  -6   11.55   84.05
  -5  11   6   76.37   56.78
  -5  11  -6  155.85   80.65
   5 -11   6  146.35   73.11
  -5 -11   6   62.83   54.73
  -5  11   6  -20.28   52.13
   5  11  -6  -47.17   87.00
  -5 -11   6   68.64   66.65
   5 -11  -6  -49.66   75.77
 -10   6   510148.35  502.30
  10  -6   510386.67  402.37
 -10  -6  -5 8881.65  314.10
 -10   6  -5 9689.25  473.67
 -10  -6  -5 9485.84  440.69
  10  -6  -5 9439.37  447.17
  10   6  -511558.86  466.35
 -10  -6   510505.33  462.57
  10   6   5 9728.50  449.86
 -10   6  -5 9486.98  382.99
  -3  12  -6  210.15   90.96
  -3 -12  -6  128.28   80.27
   3 -12   6  106.02   68.46
  -3  12   6  195.42   71.10
  -3  12   6   78.57   56.21
   3  12  -6   33.66   78.18
  -3 -12   6   -0.21   69.88
   3  12   6 -137.79   75.62
   3 -12  -6   61.04   72.45
  -3 -12   6  104.65   40.10
   3  -4 -10  507.26  103.45
  -3  -4 -10  381.47  100.29
   3   4 -10  438.86   67.61
   3   4 -10  537.71   87.05
  -3  -4 -10  611.98  104.42
   3  -4  10  500.82  115.98
  -3   4  10  544.26   84.73
   3  -4 -10  626.93   81.62
  -3   4 -10  445.16   97.35
  -3  -4  10  587.03  136.61
   3   4  10  466.00   79.77
  -1  14   4  884.59  128.88
  -1 -14   4  855.85   72.53
  -1 -14  -4  855.44  141.38
   1  14  -4  572.81  145.07
   1 -14  -4  972.69  115.22
  -1  14  -4 1112.58  128.68
   1  14   4 1031.51  134.73
   1 -14   4  873.14   81.94
   1 -14   4  827.59  129.79
  -1 -14   4  840.62  126.61
  -1  10   8 1060.50  132.60
  -1  10   8  941.67   87.17
  -1  10  -8  920.57  122.21
   1  10  -8 1110.11  142.45
   1  10   8 1132.46  123.98
  -1 -10   8 1061.28  134.42
  -1 -10  -8 1089.67  130.66
   1 -10  -8 1030.59  119.09
   1 -10   8 1020.90  156.44
   6  -4   9  340.45  102.08
   6  -4  -9  160.71   66.28
  -6  -4  -9  311.91  101.86
   6   4  -9  437.97   70.21
  -6  -4  -9  242.50   74.94
   6   4  -9  433.29   73.50
  -6  -4   9  481.87   93.00
   6   4   9  284.34   66.95
  -6   4  -9  311.45   58.11
  -6   4  -9  284.70   87.70
   6  -4  -9  463.54   80.45
  -6   4   9  316.87   95.35
  12  -4   2 1478.25  159.06
  12   4  -2 1450.81  106.54
 -12   4  -2 1294.96  140.65
  12  -4  -2 1646.24  181.28
 -12  -4  -2 2275.19  145.91
 -12  -4   2 1460.79  131.66
 -12   4   2 1382.96  175.10
  12   4   2 1623.47  120.84
  12   4  -2 1675.34  147.35
 -12  -4  -2 1133.57  184.17
  -9   8  -5  174.01   87.57
   9   8   5  122.08   96.38
  -9   8  -5  136.86   71.98
  -9  -8   5   44.69   71.30
  -9  -8  -5  260.52   95.39
   9  -8   5  201.06   63.98
   9   8  -5   87.41   72.21
   9  -8  -5  141.09   81.00
  -9   8   5  150.70   91.96
   9   8  -5   77.48   69.24
  -5 -12  -5  619.88  103.47
  -5 -12   5  498.85   74.77
  -5 -12   5  523.19   83.36
  -5  12   5  445.54   85.24
  -5  12  -5  495.25  110.40
   5  12  -5  466.06   95.53
   5 -12   5  325.45   97.73
   5  12   5  437.19  116.21
   5 -12   5  434.14   52.07
  -5  12   5  414.38   80.26
   5 -12  -5  413.09   95.70
   9  -4   7   32.82   58.68
  -9  -4  -7 -132.56   66.18
   9   4  -7   -2.76   45.20
  -9   4   7  -34.43   73.75
   9   4   7    6.33   49.51
   9   4   7  -35.68   71.03
   9  -4  -7   12.41   66.37
  -9   4  -7   70.66   52.09
   9   4  -7  115.41   63.07
   9  -4   7  -74.33   49.62
  -9  -4   7  102.15   68.00
 -11  -7   2  254.84   88.19
  11  -7  -2  165.96   92.69
 -11   7   2   49.62   73.96
 -11   7  -2   85.56   85.22
 -11  -7  -2  102.09   88.94
  11   7  -2  -70.10   62.69
 -11  -7   2   29.70   65.75
 -11  -7  -2   75.01   53.13
 -11   7  -2   76.98   38.98
  11   7   2   20.45   66.38
 -11  -5   4   36.86   74.64
  11   5  -4  -62.09   59.09
 -11  -5  -4  -56.33   71.78
 -11  -5  -4  -47.17   50.95
 -11   5   4 -142.30   69.36
  11  -5   4   78.67   51.20
  11  -5  -4  -60.27   85.04
 -11   5  -4   40.73   74.55
  11   5  -4   -8.79   44.18
  11   5   4   19.06   57.97
 -11   5  -4  -65.20   49.60
  -8  11  -3   58.56   56.64
  -8 -11   3   84.28   75.27
   8 -11  -3   98.88   89.66
  -8  11   3   22.50   62.22
  -8  11  -3  -39.09   68.68
   8  11   3 -128.35   86.13
   8  11  -3  113.98   82.62
  -8  11   3   61.31   48.73
  -8 -11  -3  -19.19   84.86
  -8 -11   3   39.67   67.67
   6   9  -7  347.84   67.74
   6   9  -7  476.39  102.94
   6   9   7  462.57  108.40
   6  -9  -7  393.66   93.53
  -6  -9   7  463.87  100.27
  -6   9   7  358.21   69.18
  -6   9  -7  608.44   91.00
  -6  -9  -7  361.15  106.92
   6  -9   7  753.40  104.25
  -6   9   7  391.09   95.81
  12  -5   0 2755.91  222.69
 -12  -5   0 2808.26  210.92
 -12   5   0 2872.14  217.83
 -12  -5   0 2767.82  164.51
  12   5   0 2822.85  159.40
   2  15   0 2732.02  222.05
  -2  15   0 2478.74  171.95
   2 -15   0 2629.14  180.81
  -2 -15   0 2813.89  152.57
  -2 -15   0 2750.74  171.40
   2 -15   0 3012.69  178.18
  -2  -5  10  144.40  102.01
  -2   5  10   93.82   73.84
   2  -5 -10  243.69   83.90
  -2  -5 -10  114.76   79.56
  -2   5 -10  214.29   78.55
   2  -5 -10  225.25   81.00
   2  -5  10  300.54  100.41
  -2  -5 -10  205.14   73.12
   2   5 -10  196.53   86.99
   2   5  10  152.47   64.06
 -10   4   6  -55.15   75.15
  10  -4  -6   59.03   81.27
  10  -4   6   58.28   56.47
  10   4   6  115.97   54.44
 -10   4  -6  -53.99   71.88
 -10  -4  -6  -29.86   59.59
  10   4  -6  -47.56   50.22
 -10   4  -6  -56.44   55.13
 -10  -4  -6  -19.35   49.54
  10   4  -6   49.96   66.40
 -10  -4   6  -98.09   76.74
   5  14   0  -79.58   68.59
  -5 -14   0   21.31   44.69
   5 -14   0  -23.20   51.48
  -5 -14   0   10.60   64.33
  -5  14   0   83.68   67.00
  -5  14   0    7.42   67.87
  -2   8   9  514.58   99.05
   2   8  -9  474.17   93.50
  -2  -8  -9  664.73  100.25
   2   8   9  553.90  100.13
  -2   8   9  490.64   74.82
   2  -8  -9  687.03  111.05
  -2  -8   9  388.47  105.62
  -2   8  -9  651.39  124.88
   2  -8   9  724.50  132.80
  10   9  -2  -10.20   63.87
 -10  -9  -2   50.77   80.10
 -10  -9   2   62.99   73.69
  10  -9  -2 -173.44   74.19
 -10  -9   2   27.06   58.17
  10   9   2 -125.42   72.72
 -10   9   2  -60.07   66.34
 -10   9  -2  -41.96   42.39
 -10   9  -2  109.99   67.84
 -11  -3  -5 1191.56  131.88
  11   3  -5 1739.03  133.03
  11  -3  -5 1482.39  145.92
 -11  -3  -5 1236.78  113.67
  11   3  -5 1102.65   72.32
  11  -3   5 1254.71  127.24
  11   3   5 1100.38  119.30
 -11   3  -5 1475.45  121.13
 -11  -3   5 1384.54  158.17
 -11   3  -5 1159.04  142.62
 -11   3   5 1101.11  135.29
  -3 -13  -5   62.37   67.55
  -3  13   5   36.34   46.55
   3  13  -5  -48.52   71.01
   3 -13  -5  -27.96   60.72
  -3 -13   5  -62.25   70.00
  -3 -13   5   14.97   43.97
   3  13   5    2.42   66.95
  -3  13  -5   84.66   77.80
  -3  13   5 -118.84   64.14
   3 -13   5  -32.14   62.06
  -3  11   7   41.36   57.71
  -3  11   7 -125.06   61.42
   3 -11  -7  135.30   86.76
  -3 -11   7   48.78   65.97
  -3 -11  -7   66.85   87.50
   3  11  -7    5.71   65.41
  -3  11  -7   11.33   86.20
   3 -11   7   81.10   68.42
   3  11   7  -11.47   70.02
   4  -9   8  266.78  100.56
  -4  -9   8  174.64   94.94
   4   9   8  236.74   79.65
   4  -9  -8  -44.37   88.89
  -4   9  -8   84.11   78.61
   4   9  -8  245.80   86.15
  -4  -9  -8   33.54   96.10
  -4   9   8   58.97   66.85
  -4   9   8   49.88   62.87
  -4  -3  10  107.69  103.39
  -4  -3 -10  193.27   62.17
   4   3 -10  247.97   62.08
  -4  -3 -10  174.22   76.66
  -4   3  10  -25.23   82.04
   4  -3  10  204.06   71.46
   4  -3 -10  266.90   79.87
  -4   3 -10  130.28   75.66
   4  -3 -10  159.43   75.35
   4   3  10  111.87   62.47
  -7 -12  -3  774.13  132.92
  -7  12   3  907.90  129.55
  -7  12   3  897.69   90.50
   7 -12   3  947.06  104.38
  -7 -12   3 1040.87  113.26
   7 -12  -3  915.36  148.23
  -7 -12   3  893.01  111.11
   7  12   3  864.59  126.24
   7  12  -3 1035.31  124.04
  -7  12  -3  951.63  107.92
  -7  12  -3 1198.28  122.40
   7   8   7  425.66   90.12
   7  -8  -7  354.94  110.39
  -7  -8   7  316.55   89.85
   7   8  -7  341.45   70.50
   7   8  -7  312.65   71.07
   7  -8   7  476.73  109.09
  -7   8   7  391.66   58.33
  -7  -8  -7  320.29   78.83
  -7   8   7  347.65   96.21
  -7   8  -7  323.93   75.88
   7   0   9  -63.97   55.55
  -7   0  -9    2.93   71.26
  -7   0   9  -93.43   79.00
  -7   0  -9  -25.74   52.85
   7   0  -9   67.08   63.09
   7   0  -9   12.85   46.49
  12  -5   1  -27.66   60.89
  12   5  -1   14.46   48.77
 -12   5   1  106.89   69.56
 -12  -5  -1  -58.40   64.27
  12  -5  -1    4.42   65.90
 -12  -5  -1 -116.47   56.88
 -12  -5   1   21.03   72.81
 -12   5  -1   17.15   74.49
  12   5   1   64.15   50.53
 -12  -5   1  -46.25   50.05
 -12  -5   1   -4.41   49.77
 -12   3  -3  628.36  101.70
  12  -3  -3   51.22  112.94
 -12   3  -3  338.14   60.33
  12   3   3  316.19   70.66
 -12  -3   3  405.69   99.61
 -12  -3  -3  205.50  115.06
  12   3  -3  534.27  102.84
  12  -3   3  433.52  100.17
 -12  -3  -3  337.87   84.32
 -12   3   3  181.08   95.31
   2  15   1  728.83  127.02
   2 -15   1  514.45   91.55
   2 -15   1  611.33   93.55
  -2 -15  -1  428.74   64.84
   2  15  -1  593.04  116.67
   2 -15  -1  451.33  111.17
  -2 -15   1  466.81   76.92
   2 -15  -1  527.89   76.99
  -2  15  -1  368.66   95.21
  -2 -15   1  423.00   93.50
  -2 -15  -1  677.86  110.49
  -2  15   1  447.19  111.14
   0 -15  -2  -44.52   51.10
   0  15  -2    2.56   66.67
   0 -15  -2 -103.80   82.82
   0 -15   2  -18.25   57.18
   0  15   2  -25.36   87.55
   0 -15   2  -21.37   51.61
   7   1  -9   62.29   55.05
  -7  -1  -9   55.98   68.07
   7   1   9   46.75   63.54
  -7   1  -9   89.22   63.27
  -7   1   9   74.24   76.09
  -7  -1  -9   65.00   65.56
  -7  -1   9   54.56   72.63
   7   1  -9  -16.43   68.58
   7  -1   9  135.64   67.20
   7  -1  -9  100.76   65.53
   7  -1  -9   -0.70   53.98
  -7   1  -9   56.29   68.54
   9  10  -3  661.64  110.08
  -9  10   3  650.62  117.53
  -9 -10   3  664.60  100.65
   9  10   3  665.28  104.03
  -9 -10  -3  726.77  135.04
   9 -10  -3  533.76  120.11
   9 -10   3  687.67   88.17
  -9 -10   3  667.43  111.93
  -9  10  -3  659.61   82.64
  -9  10  -3  736.31  142.51
  -5 -14   1 6186.22  258.74
  -5  14  -1 6234.22  310.09
   5 -14   1 6041.31  277.45
  -5  14   1 6070.31  301.58
   5  14   1 5812.66  316.93
  -5 -14  -1 5680.70  333.24
  -5  14  -1 5850.88  283.41
  -5 -14   1 5627.82  292.98
   5 -14  -1 5612.63  295.20
   5  14  -1 5604.37  311.48
  -5  14   1 6156.98  270.99
  -2 -14  -4  149.12   76.77
  -2 -14   4   62.66   49.48
   2  14   4  160.70   95.31
  -2 -14   4   66.25   60.65
   2 -14   4   48.79   52.17
   2  14  -4  163.90   74.98
  -2  14  -4   48.97   98.98
  -2  14   4  137.24   54.05
   2 -14   4  173.97   83.70
  -2  14   4  -67.19   79.33
   2 -14  -4   68.49   94.24
  -5  10   7  635.66   89.17
   5  10  -7  600.00  125.01
  -5 -10   7  572.33  119.09
   5  10   7  750.88  129.41
   5 -10   7  971.75  135.80
   5  10  -7  769.38   73.67
  -5 -10  -7  631.14  107.16
  -5  10   7  627.60   97.07
  -5  10  -7  587.45  115.24
   5 -10  -7  670.38  123.85
  -2  10   8  581.68   77.19
  -2  10  -8  903.87  130.82
  -2 -10  -8  491.60  111.79
   2  10  -8  742.48  111.70
   2 -10  -8  674.28  128.38
   2  10   8  726.44  112.55
  -2  10   8  814.72  113.30
   2 -10   8  846.87  117.19
  -2 -10   8  982.20  141.44
  -5  -6   9  209.24   95.92
  -5   6  -9 -143.59   82.62
  -5  -6  -9  200.34   73.34
   5  -6  -9  -43.35   79.43
   5   6  -9   31.33   45.58
  -5   6   9   65.49   66.19
   5   6  -9   69.76   67.71
  -5   6   9   35.79   56.15
   5  -6   9 -116.30   83.19
   5   6   9   62.73   69.77
  -4   7   9 1992.51  145.05
   4   7  -9 1767.93  158.75
  -4  -7  -9 1733.99  166.12
  -4   7   9 1832.17  138.93
   4  -7   9 1533.72  175.31
  -4   7  -9 1758.78  171.92
   4   7   9 1868.53  157.20
   4  -7  -9 1732.36  167.21
  -4  -7   9 1529.97  160.16
   7   6  -8  141.02   59.73
  -7  -6   8  -12.72   83.05
  -7   6   8   50.21   45.29
   7  -6   8  116.14   70.27
  -7  -6  -8   67.43   60.73
  -7   6   8  120.20   80.61
   7   6  -8  130.36   67.50
   7  -6  -8  152.26   91.08
   7   6   8  143.61   64.30
  -7   6  -8  170.13   84.09
  -1 -15   2   55.65   61.48
   1 -15   2  126.90   71.36
   1  15  -2  192.72   80.98
  -1 -15   2  166.10   77.51
   1 -15  -2  132.96   70.37
   1 -15   2  -17.84   59.82
  -1  15   2  236.81   91.15
  -1 -15  -2   13.21   41.47
   1 -15  -2   34.52   60.43
   1  15   2  188.75   73.69
  -1 -15  -2  131.09   82.93
  -1  15  -2  115.38   75.41
  -8 -12   0   94.68   61.95
  -8 -12   0   38.76   43.98
  -8  12   0  -14.98   64.67
  -8  12   0 -109.84   52.07
   8  12   0   62.07   65.42
   8 -12   0    3.72   56.95
   8   4   8  130.68   73.18
   8   4   8  122.09   46.93
   8  -4   8   44.85   78.50
  -8   4   8   59.62   35.23
  -8   4   8  159.86   68.27
   8  -4  -8   89.27   69.11
  -8   4  -8  -33.71   62.31
   8   4  -8   32.78   52.98
  -8  -4  -8   43.12   77.22
  -8  -4   8  169.36   96.90
   8   4  -8  -15.66   64.21
  -5   0 -10 4141.89  289.43
   5   0  10 3901.64  218.65
  -5   0  10 3775.83  242.94
   5   0 -10 3735.58  209.97
   5   0 -10 3789.77  209.79
  -5   0 -10 4256.24  201.10
   7  -2  -9   96.32   48.18
   7  -2  -9  -45.10   58.38
  -7   2  -9   73.82   74.46
   7   2  -9  -64.17   52.02
   7   2   9   10.96   53.28
  -7  -2  -9   81.62   69.63
  -7   2  -9   54.26   54.11
   7  -2   9 -136.57   65.81
  -7  -2  -9   66.87   69.78
  -7   2   9  131.11   66.56
  -7  -2   9  -93.05   90.46
   7   2  -9  154.93   65.68
   0   6 -10  -21.01   72.20
   0  -6  10   94.69   72.17
   0   6  10  104.18   56.89
   0   6  10  181.12   69.43
   0  -6 -10  115.48   80.75
  -9  11   0   13.60   40.52
   9  11   0  -11.18   59.39
   9 -11   0   32.40   71.28
  -9 -11   0  -47.46   63.97
  -9 -11   0  -46.81   43.59
  -9  11   0  -11.65   64.33
  -5 -13   4   83.09   64.91
   5  13   4  -85.46   74.27
   5 -13  -4  163.17   84.67
   5 -13   4   26.32   44.15
  -5 -13   4   57.46   68.10
   5  13  -4 -100.43   87.88
  -5  13  -4  -64.69   63.20
  -5  13   4  178.59   61.91
  -5 -13  -4   50.59   87.23
   5 -13   4    0.09   83.48
  -5  13   4   13.16   61.85
   9  -7  -6 2346.01  173.38
  -9   7   6 2347.85  174.15
  -9  -7  -6 2477.93  213.54
  -9  -7   6 2154.41  200.89
   9   7  -6 2368.20  160.20
   9   7  -6 2296.62  155.31
  -9   7  -6 2517.75  203.81
  -9   7  -6 2109.70  138.87
   9   7   6 2371.25  180.14
   9  -7   6 2680.15  150.30
   5  -1 -10  175.18   82.46
  -5  -1 -10  228.09   81.37
   5  -1  10   66.63   83.83
  -5   1 -10  286.70   81.64
   5   1  10  284.70   74.18
  -5  -1  10  234.62   94.94
  -5  -1 -10  183.86   64.26
  -5   1  10  131.35  108.63
   5   1 -10  305.88   77.14
   5  -1 -10  281.44   74.46
  -5   1 -10  258.89   60.70
   5   1 -10  266.16   79.66
  11  -8   0  -61.92   84.90
 -11  -8   0  -50.94   86.31
 -11  -8   0  -63.40   54.48
  11   8   0  -56.92   54.90
 -11   8   0   27.25   66.63
   4 -14   3  767.72  115.88
   4  14  -3  861.83  119.30
  -4 -14  -3  661.96  129.41
  -4 -14   3  721.11  103.71
  -4  14   3  536.97  106.26
  -4  14   3  623.11   96.10
  -4  14  -3  400.94  103.53
   4  14   3  815.77  107.07
  -4 -14   3  977.06   96.63
   4 -14  -3  514.71   97.50
   4 -14   3  618.60   82.19
  -8  12  -1    7.71   50.99
  -8  12   1  137.82   73.03
  -8  12   1  -63.70   47.64
  -8 -12  -1  -17.76   63.00
   8 -12  -1  -54.14   59.16
  -8 -12   1   11.77   52.04
  -8 -12   1   37.67   60.09
   8  12   1  -15.71   64.14
  -8  12  -1   21.62   59.63
   8  12  -1  128.44   61.30
   8 -12   1 -106.93   57.34
   1  -6 -10  170.07   79.78
   1   6  10  -36.35   73.33
  -1   6 -10  119.75   95.53
   1   6 -10  296.51   86.20
  -1   6  10  209.07   69.44
  -1  -6 -10  197.82   89.41
   1  -6  10  174.61   85.51
   1   6  10  136.64   62.97
  -1  -6  10  115.24   85.57
  -1   6  10  188.83   67.81
  12   0   4 1729.80  126.59
 -12   0   4 1620.27  181.73
 -12   0  -4 1811.85  150.04
  12   0  -4 1652.65  163.68
 -12   0  -4 2070.91  176.80
  -3 -15   0  -77.17   66.82
   3  15   0   97.06   74.05
  -3 -15   0  -44.83   44.09
  -3  15   0   31.94   76.37
   3 -15   0  -26.63   64.95
  -3  -5 -10 7227.53  337.82
  -3   5 -10 6848.42  343.98
   3  -5 -10 7083.61  346.89
   3   5  10 7306.38  291.38
  -3   5  10 6926.84  330.89
   3  -5 -10 6948.54  299.34
  -3  -5 -10 6820.04  347.32
   3  -5  10 7175.96  392.62
   3   5 -10 6985.08  352.44
  -3  -5  10 6808.63  362.61
   6 -13   3  835.36   91.97
   6  13   3  647.22  120.36
  -6  13   3  612.97   91.58
  -6  13   3  732.06   96.21
  -6 -13  -3  693.91  142.62
  -6  13  -3  867.90  120.30
  -6 -13   3  965.33  109.92
   6  13  -3  908.38  123.09
  -6  13  -3  678.98  111.67
   6 -13  -3  745.53  105.10
  -6 -13   3  846.40  109.87
   8  -7   7 1654.46  179.62
   8  -7  -7 1691.51  148.36
   8   7   7 1557.10  171.52
  -8  -7  -7 1766.21  143.91
   8   7  -7 1804.54  129.11
  -8   7  -7 1605.77  157.49
  -8  -7   7 1773.85  161.10
   8   7  -7 1910.12  137.98
   8  -7   7 1832.23  105.27
  -8   7   7 1632.43  166.48
  -6   5   9  325.36   68.09
   6   5  -9  470.06   83.40
   6   5   9  368.67   54.50
  -6   5  -9  355.76   86.32
   6  -5  -9  347.24   84.78
  -6   5   9  349.59   78.57
  -6  -5  -9  348.50   84.36
   6   5  -9  367.23   84.07
  -6  -5   9  336.68  120.43
   6   5   9  368.95  110.21
   6  -5   9  304.94   88.74
  12   5   2 2204.11  150.89
 -12  -5   2 2382.32  160.87
 -12   5   2 2522.83  185.79
  12  -5  -2 2348.73  181.20
 -12   5  -2 2180.02  196.13
 -12   5  -2 2345.30  125.80
 -12  -5  -2 2472.07  159.00
  12   5  -2 2249.66  146.69
  12   5  -2 2070.29  138.00
  12  -5   2 2310.32  187.29
 -12  -5  -2 2012.38  186.54
  -9 -11  -1 1479.18   94.31
  -9  11  -1 1771.46  182.06
  -9  11   1 1432.63  106.77
   9 -11  -1 1271.66  154.25
   9 -11   1 1422.58  139.35
   9  11  -1 1659.02  136.27
  -9  11  -1 1468.04  103.18
  -9 -11  -1 1469.33  144.62
  -9 -11   1 1308.63  115.55
  -9 -11   1 1585.22  136.18
   9  11   1 1494.49  157.45
  -9  11   1 1377.63  141.53
  12  -1   4 3082.16  164.29
 -12  -1  -4 2687.73  179.88
  12   1   4 2903.27  166.43
  12  -1  -4 2912.78  195.81
 -12   1  -4 2845.81  200.50
  12   1  -4 3335.43  217.58
 -12  -1   4 3063.17  204.90
  12  -1   4 2270.57  179.74
 -12   1   4 2781.29  233.62
 -12  -1  -4 3012.88  194.34
  -2 -15   2 3110.42  184.16
  -2  15  -2 2640.72  219.35
   2  15   2 2967.26  221.96
   2 -15   2 3107.11  195.19
  -2  15   2 2583.88  215.01
  -2  15   2 2925.53  163.74
   2  15  -2 3017.56  238.96
  -2 -15  -2 3233.11  226.22
   2 -15  -2 2612.06  217.04
  -2 -15   2 2978.79  177.66
  -9  -5  -7  375.81   86.50
   9   5  -7  351.47   89.13
  -9   5   7  582.09  109.53
  -9  -5   7  430.89   96.37
   9  -5  -7  546.76  117.64
   9   5  -7  465.31   69.59
   9  -5   7  392.97   88.12
   9  -5   7  323.59   82.59
   9   5   7  262.09   64.78
   9   5   7  383.22   86.71
  -9   5  -7  362.55   95.19
  11   8  -1 1223.71  121.44
 -11   8  -1 1219.79  152.20
  11  -8   1  854.11  138.56
 -11  -8  -1 1005.35  156.18
 -11  -8   1  983.36  119.01
 -11  -8   1 1188.27  114.85
 -11  -8  -1 1100.38   96.74
  11  -8  -1 1182.22  125.67
  11   8   1  985.80  121.35
 -11   8   1  894.07  146.87
 -10  -8   4  117.16   79.96
  10  -8   4   59.00   71.02
  10   8  -4  -13.92   74.14
 -10   8  -4  188.67   59.61
 -10  -8  -4    5.82   81.63
  10  -8  -4  174.46   96.35
 -10   8  -4  209.40   77.35
  10   8   4   64.95   87.99
 -10   8   4  114.13   76.57
 -10  -8   4   90.37   66.13
 -11   4  -5 2542.35  172.03
  11  -4  -5 2257.56  186.89
 -11  -4  -5 2620.29  156.16
  11  -4   5 2514.29  172.27
  11   4   5 2841.02  183.78
 -11   4   5 2668.51  222.28
  11   4  -5 2140.63  126.59
 -11   4  -5 2484.19  161.94
 -11  -4  -5 2307.73  217.35
 -11  -4   5 3312.33  223.20
  11   4  -5 3235.32  208.01
  -4  12  -6  247.44   73.35
   4 -12   6   91.52   71.64
  -4  12   6   56.02   58.72
   4  12   6  113.50   78.15
  -4  12   6   -8.13   70.87
   4  12  -6 -107.12   97.60
  -4 -12   6   89.56   51.89
   4 -12  -6   24.37   76.56
  -4 -12   6   59.77   86.83
  -3  -8  -9  450.99   94.18
  -3   8   9  509.09   93.99
   3  -8   9  507.08  104.82
   3   8   9  556.11  124.60
   3   8  -9  696.41   93.60
  -3   8   9  607.57   85.59
  -3  -8   9  536.25  110.74
   3  -8  -9  687.10   96.03
  -3   8  -9  520.04  126.45
   4  -4 -10  242.82   75.10
   4   4  10   71.32   60.99
  -4   4  10  169.01   84.47
  -4  -4  10  163.07  108.70
  -4  -4 -10  108.21   77.98
  -4   4 -10   43.35   75.71
   4  -4  10  156.80   75.50
  -4  -4 -10  212.52   73.76
   4   4 -10   86.86   81.09
   4  -4 -10  191.75   82.00
   7  13   0   93.40   83.13
  -7  13   0   40.99   64.04
  -7 -13   0    2.08   48.56
  -7  13   0   63.68   67.47
  -7 -13   0  -10.32   63.06
   7 -13   0  -89.27   71.61
  12   4  -3   80.24   85.95
 -12   4   3  261.91   98.52
  12  -4  -3   57.18  103.91
  12   4   3   57.13   66.71
 -12  -4  -3  185.94   77.89
 -12   4  -3  167.36   71.25
 -12  -4  -3  115.06   65.76
  12  -4   3  266.39   85.47
  12   4  -3   42.13   50.40
 -12   4  -3  110.65   50.20
 -12  -4   3   -1.95   85.19
  -5  14   2 2224.83  159.60
  -5 -14   2 2380.06  152.88
  -5  14   2 2616.75  166.45
  -5 -14   2 2425.51  152.38
   5  14   2 2358.25  198.64
  -5  14  -2 2426.98  190.04
  -5  14  -2 2000.22  169.27
   5 -14  -2 2396.92  165.92
  -5 -14  -2 2312.81  177.51
   5  14  -2 2239.13  208.65
   5 -14   2 2415.39  152.27
   5  -2  10 5060.81  251.02
   5   2  10 5050.93  241.01
   5   2 -10 5248.23  238.52
  -5  -2 -10 6023.65  350.33
   5  -2 -10 5086.98  238.68
  -5   2 -10 5213.88  205.90
  -5   2  10 5416.13  301.73
  -5  -2 -10 4901.93  231.82
   5   2 -10 5302.90  243.76
   5  -2 -10 5445.40  252.65
  -5  -2  10 5206.71  304.33
  -5   2 -10 5459.46  320.85
  11   7   3  128.95   60.62
 -11  -7   3   -2.80   79.53
 -11  -7  -3  218.26   86.38
 -11   7  -3  129.95   53.90
 -11  -7   3   57.06   85.93
  11  -7  -3   50.09   75.80
 -11   7  -3  218.52   97.74
 -11   7   3  257.62   76.17
 -11  -7  -3   77.58   54.62
  11  -7   3   20.23   82.91
  11   7  -3  154.52   69.43
  -3 -15  -1   49.35   79.39
   3  15   1   -7.92   80.00
   3 -15   1   52.51   55.87
  -3 -15  -1    2.25   38.52
   3  15  -1   16.47   65.98
  -3 -15   1   36.38   52.01
   3 -15  -1   55.67   69.58
  -3 -15   1  -14.52   60.45
  -3  15  -1   41.38   74.67
  -3  15   1  -39.40   58.09
  -3  15   1   30.84   68.79
   3 -15   1   47.21   67.70
 -10   5   6  211.61   88.16
 -10   5  -6  -24.96   61.38
 -10   5  -6    5.77   63.89
 -10  -5  -6  -92.88   50.91
 -10  -5  -6  140.07   78.30
 -10  -5   6   28.04   81.54
  10   5   6 -118.95   71.61
  10   5  -6  -40.89   67.79
  10   5  -6    1.71   47.48
  10  -5   6  -39.60   54.59
  10  -5  -6  -29.27   81.98
 -11  -6  -4  397.16   74.43
 -11   6   4  348.54  119.53
  11   6  -4  410.16   98.44
  11   6  -4  312.70   70.25
 -11  -6  -4  480.27  116.91
 -11   6  -4  486.68   96.53
  11  -6  -4  232.81  107.70
  11   6   4  482.94   95.06
 -11   6  -4  333.32   68.92
 -11  -6   4  390.72  101.41
  11  -6   4  435.60   85.59
  -3 -14  -4  211.48  108.76
   3 -14  -4  177.36  106.69
   3  14  -4   18.00  103.01
  -3  14   4  282.73   70.19
   3 -14   4  335.58   90.64
  -3  14   4  242.83   74.90
   3  14   4  197.86  114.62
   3 -14   4  282.13   52.69
  -3 -14   4  266.42   86.57
  -3  14  -4  137.07   83.01
 -10   0  -713132.11  575.46
 -10   0   711133.70  546.70
  10   0  -711280.12  516.79
 -10   0  -712308.09  516.78
 -10   0  -711839.23  477.11
   3 -10  -8  384.53   98.58
  -3  10  -8  537.03  122.46
  -3  10   8  423.91   94.33
   3  10   8  475.22  128.34
  -3 -10   8  682.52  104.14
  -3  10   8  362.31   79.36
   3  10  -8  629.95  100.38
  -3 -10  -8  583.35  128.19
   3 -10   8  471.10  102.52
  -7 -13   1 6614.09  322.82
   7 -13   1 6918.85  323.77
  -7 -13   1 6561.22  284.75
  -7  13  -1 7106.82  321.71
  -7  13   1 6630.43  294.93
  -7 -13  -1 6719.55  340.59
   7  13  -1 6129.31  328.36
  -7  13   1 6687.16  343.02
   7 -13  -1 6472.07  346.94
  -7  13  -1 6528.39  376.27
   7  13   1 6396.43  369.81
   7  11   5 1066.82  134.61
   7 -11  -5 1011.75  131.74
   7  11  -5 1187.17  145.66
  -7 -11   5 1214.31  115.95
  -7  11   5 1079.91  129.34
  -7  11  -5 1136.19  122.82
   7 -11   5 1046.65   86.26
  -7 -11   5 1163.98  111.54
  -7  11   5 1056.58   93.09
   7 -11   5 1085.44   98.50
  -7 -11  -5 1141.61  145.12
   0  13  -6  -43.27   77.66
   0 -13  -6  -42.80   70.43
   0  13   6   91.43   84.36
   0 -13   6  113.26   84.51
  -7   3  -9  -52.65   56.59
   7  -3   9   98.46   58.25
   7   3  -9  -97.45   56.75
   7  -3  -9   27.91   47.72
  -7  -3  -9 -106.50   60.99
  -7  -3   9  119.94   87.37
   7   3   9   37.20   43.63
   7   3  -9  -29.94   51.72
  -7   3   9   15.15   61.68
  -7   3  -9   66.24   44.24
   7  -3  -9  -63.72   67.85
  -7  -3  -9  -36.59   78.57
  13   0   0   43.33   66.60
 -13   0   0   39.67   65.67
  -8  10   5   -3.47   55.72
  -8  10   5  -20.58   81.62
  -8 -10   5  -82.40   82.15
  -8  10  -5  560.87  105.99
  -8  10  -5  364.76   61.64
   8 -10  -5  -93.54   76.31
  -8 -10   5    0.83   64.24
   8  10   5   68.82   99.48
   8  10  -5  147.46   65.06
  -8 -10  -5  -63.89   94.65
 -12  -6   0 2980.41  179.15
 -12  -6   0 2566.33  236.15
 -12   6   0 2682.85  202.01
  12  -6   0 2904.17  221.52
  12   6   0 2657.17  163.95
 -12   2  -4 2109.20  136.81
 -12   2  -4 1840.47  168.10
 -12  -2   4 1974.42  154.81
 -12  -2  -4 1982.45  167.04
  12  -2  -4 1779.67  193.54
 -12  -2  -4 1628.51  148.43
  12  -2   4 1964.26  142.20
  12   2  -4 2142.76  162.68
 -12   2   4 1893.70  172.54
  12   2   4 1855.47  134.23
   2   6  10  232.48   73.90
  -2  -6  10   40.76   82.58
  -2   6 -10  176.50   72.38
  -2   6  10  137.18   65.91
  -2  -6 -10   76.99   64.71
   2   6 -10  117.92   88.08
   2  -6  10  159.45   82.47
   2  -6 -10   27.30   82.51
   2   6  10   69.87   57.98
  -2   6  10  122.69   69.28
  10  -9  -3  436.05  110.56
 -10   9  -3  366.54   72.98
 -10   9   3  486.07   93.77
  10   9  -3  465.39   97.70
 -10  -9  -3  330.33   87.27
 -10  -9   3  471.73   87.27
 -10  -9   3  380.29   89.12
  10  -9   3  487.68   88.12
 -10   9  -3  411.03  111.46
  10   9   3  380.74   87.81
  10   7   5  216.61   99.07
  10  -7  -5  426.17   84.45
 -10  -7   5   80.34   79.01
  10   7  -5  242.59   70.94
 -10  -7  -5  112.96   80.90
 -10   7  -5   86.63  103.86
 -10   7  -5  126.06   72.85
  10  -7   5  310.44   69.58
 -10   7   5  185.74  107.91
  10   7  -5  174.77   66.89
  -4  13  -5  973.72  140.17
  -4 -13   5 1066.38   97.79
   4 -13   5  848.83  147.99
  -4 -13  -5 1083.17  140.10
   4  13  -5 1014.14  153.57
  -4  13   5  960.94  121.60
   4 -13  -5 1021.35  121.11
  -4  13   5 1011.41  100.60
  -4 -13   5 1136.65  107.09
   4  13   5 1015.04  153.61
 -10  -1   7  707.93  112.94
  10  -1  -7  568.95  113.54
  10   1  -7 1216.87  134.14
 -10   1  -7  911.37  122.44
 -10  -1  -7  909.29  120.31
 -10   1   7  727.51  112.37
 -10   1  -7  737.48  115.51
 -10  -1  -7  852.66  110.05
 -10   1  -7  834.66  110.75
 -10  -1  -7  752.98  127.96
   4 -11   7 3127.63  274.05
  -4  11  -7 4001.56  234.27
  -4  11   7 3660.63  218.02
   4  11   7 3655.63  261.57
  -4 -11   7 3355.02  253.94
  -4  11   7 3465.14  184.92
  -4 -11  -7 3517.43  282.65
   4 -11  -7 3856.08  264.11
   4  11  -7 4107.22  246.31
  -7  10   6  109.67   80.30
   7 -10  -6  154.05   82.68
  -7 -10   6  115.96   67.01
   7  10  -6  -26.03   60.61
   7  10   6  194.15  102.91
  -7  10  -6  301.13   85.38
  -7 -10  -6  131.80   75.82
   7 -10   6   71.01   98.16
  -7  10   6  106.22   51.80
   7  10  -6  159.53   88.91
   0 -12  -7   52.98   86.92
   0  12   7  -39.19   62.26
   0  12  -7   86.22   88.07
   0 -12   7    0.97   67.16
   0   0 -11 -151.12   62.97
   0   0 -11  -15.01   49.70
   0   0  11   47.07   60.30
 -13  -1   0  -89.32   57.12
  13   1   0   25.57   64.44
 -13   1   0   73.04   78.22
  -1 -13   6  361.60   95.67
   1 -13   6  326.18   98.79
  -1 -13  -6  286.33  106.31
   1  13   6  340.16  100.85
   1 -13  -6  166.26   84.20
  -1  13   6  103.71   78.11
   1  13  -6  157.26   89.42
  -1  13  -6   72.14  113.74
 -10 -10   0   20.61   48.11
  10  10   0   52.20   59.24
 -10  10   0   -7.74   36.40
 -10 -10   0  -23.25   67.04
  10 -10   0   -4.45   58.19
 -10  10   0  112.56   64.70
   0 -15  -3 -152.36   88.27
   0 -15   3   69.35   53.93
   0 -15   3  123.86   70.52
   0  15   3   21.37   82.51
   0  15  -3   20.39   69.20
   0   9   9   51.99   75.86
   0   9   9   35.21   51.47
   0  -9   9   19.36   76.10
   0   9  -9  109.94   83.94
   0  -9  -9  135.65   87.65
   0  -1 -11   95.10   70.90
   0  -1  11  222.23   83.26
   0   1  11  184.22   69.17
   0  -1 -11  110.89   62.80
   0   1 -11   58.29   60.82
   0   1 -11  -35.78   85.50
  13   0   1  -88.77   79.38
  13   0  -1   43.42   73.89
 -13   0   1  230.49   66.22
 -13   0  -1   33.19   61.37
  -8  12  -2  -20.61   57.26
   8 -12   2   19.00   47.66
   8  12   2   23.47   67.59
  -8 -12   2  121.84   80.92
  -8 -12  -2    9.81   65.22
   8 -12  -2   62.21   79.72
  -8  12  -2  -10.34   83.71
  -8  12   2  -67.16   76.18
   8  12  -2  -37.57   61.90
  -8  12   2  -40.95   56.02
  -8 -12   2   61.07   59.70
   1  12  -7  489.20  110.79
   1  12   7  579.50  102.73
  -1  12  -7  730.59  132.58
   1 -12  -7  656.20  106.48
  -1 -12  -7  473.56  116.16
  -1  12   7  792.16   99.53
  -1  12   7  477.04   59.31
   1 -12   7  479.97  109.72
  -1 -12   7  537.31  123.27
  -6  -8   8  664.18  118.19
  -6   8  -8  353.93   98.13
  -6   8   8  143.49   64.01
   6  -8  -8  532.61   94.71
  -6   8   8  500.22   95.50
   6  -8   8  465.89   95.18
   6   8  -8  246.03   60.59
   6   8  -8  507.20   93.38
  -6  -8  -8  183.92  103.69
   6   8   8  456.38   93.60
   1   0 -11   89.53   58.29
   1   0  11  185.59   71.41
  -1   0  11  129.72   80.77
  -1   0 -11  110.10   62.72
  -1   0 -11  139.82   74.37
   1   0 -11  127.61   86.63
  12  -6   1    9.93   67.54
  12   6  -1  -42.31   53.27
 -12   6   1  -47.60   86.70
 -12  -6   1   -2.45   69.92
 -12   6  -1  -76.17   83.92
 -12  -6  -1  112.94   88.28
  12   6   1   17.71   56.55
  12  -6  -1   67.23   91.59
 -12  -6   1   34.41   63.24
 -12  -6  -1  125.57   61.76
  -9   0  -8 2763.30  209.34
  -9   0   8 2561.31  236.54
   9   0  -8 2408.75  129.30
   9   0   8 2682.06  176.56
  -9   0  -8 2714.58  188.92
   9   0  -8 3051.98  204.47
  13   1   1 5143.69  197.29
 -13   1  -1 5423.18  280.22
 -13   1   1 5526.64  289.76
  13   1   1 5567.07  306.11
  13  -1   1 5834.78  333.32
  13   1  -1 5920.63  302.03
 -13  -1  -1 5296.02  292.61
 -13  -1   1 6143.67  303.57
  13  -1  -1 6253.37  322.99
  -8 -11   4 3251.94  212.00
  -8  11  -4 3183.78  243.29
  -8  11   4 2859.57  185.75
   8 -11  -4 3255.25  210.23
  -8  11  -4 3145.11  187.64
  -8 -11  -4 2931.77  257.13
   8 -11   4 3274.88  177.50
   8  11   4 3050.82  248.51
   8  11  -4 3072.70  190.11
  -8  11   4 2923.72  151.48
  -8 -11   4 3233.67  186.70
   1 -15  -3 1824.90  153.69
   1 -15   3 1679.87  151.30
  -1 -15   3 1598.44  116.67
  -1 -15   3 1678.32  125.41
  -1  15  -3 1696.40  153.39
   1  15   3 1633.99  151.17
  -1  15   3 1457.68  163.99
   1  15  -3 1527.96  154.02
  -1 -15  -3 1534.40  175.27
   1 -15   3 1598.62  122.78
   8  -9   6   75.15   50.21
  -8   9   6  258.19   84.66
   8   9  -6  -30.90   67.57
  -8  -9   6  160.29   92.42
   8   9   6  167.24   79.89
   8  -9   6  139.75   76.82
   8  -9  -6  328.87   83.28
  -8  -9  -6  361.20  103.25
  -8   9  -6   68.14   78.73
   8   9  -6  123.58   80.20
   6 -11  -6  631.18  135.10
  -6  11   6  694.14   98.18
   6  11   6  836.54  119.13
   6  11  -6  612.88  109.99
  -6 -11  -6  442.00  114.92
  -6 -11   6  793.88  103.50
  -6  11  -6  877.08  100.29
   6 -11   6  550.51  110.78
  -6 -11   6  695.90   81.81
   8   5  -8  172.40   68.49
   8  -5  -8  201.06   95.01
  -8  -5  -8  273.55   88.71
   8  -5   8  323.97   77.74
   8  -5   8  232.45   53.67
  -8   5   8  294.67   75.05
  -8  -5   8  234.63   95.31
   8   5   8  231.48  101.03
   8   5  -8  216.54   84.77
  -8   5  -8  314.72   92.76
  -8   5   8  175.66   45.57
   1   9   9   15.32   64.30
   1  -9   9    6.05   73.55
  -1   9   9  -14.77   48.46
  -1   9  -9   27.03   87.79
   1   9  -9  318.99   73.14
  -1  -9  -9  132.17   86.14
  -1   9   9   18.63   62.37
  -1  -9   9  -16.33   71.73
   1  -9  -9    8.41   66.55
  -1  -1 -11  671.42  106.27
  -1   1 -11  543.14   69.67
  -1  -1 -11  679.23   83.56
  -1   1 -11  492.34  129.35
   1  -1  11  611.13  114.10
  -1   1  11  615.79  100.70
   1   1  11  649.69   91.78
  -1  -1  11  797.27  125.51
   1   1 -11  667.12  121.51
   1  -1 -11  498.41  116.53
  -9  11  -2  693.16  116.09
   9 -11  -2  482.33   99.31
  -9 -11  -2  866.36  110.86
   9  11  -2  582.56  113.62
   9 -11   2  759.02  100.96
  -9 -11   2  719.83   92.81
  -9  11  -2  627.08   87.65
  -9 -11   2  578.20  102.38
  -9  11   2  479.20  124.49
   9  11   2  610.02  108.06
  -9   1   8 5378.97  299.15
   9   1  -8 5244.89  270.09
  -9   1  -8 5434.21  280.39
   9  -1  -8 5001.81  206.32
  -9   1  -8 5293.85  304.85
   9   1   8 5705.03  273.18
   9  -1  -8 4799.45  274.79
  -9  -1  -8 5593.00  301.26
  -9  -1   8 5118.36  311.89
  -9  -1  -8 5814.38  307.27
   9  -1   8 5576.19  281.03
   9   1  -8 5871.23  223.52
  -5   9   8   48.87   55.69
   5   9  -8   53.97   38.28
   5   9  -8   74.25   77.85
  -5  -9  -8  -79.11   70.03
   5  -9  -8   39.60   66.53
  -5   9  -8  -19.17   79.68
   5   9   8  -30.84   84.63
  -5   9   8   71.46   62.38
   5  -9   8  -10.28   68.30
  -5  -9   8  100.67   72.09
  -5   3 -10  172.04   81.15
   5  -3 -10  200.40   81.52
  -5   3  10  242.80   74.43
  -5  -3  10  215.64  109.02
  -5  -3 -10  181.26   86.32
   5   3  10   90.68   61.01
  -5  -3 -10  161.32   95.99
   5  -3 -10  215.03   71.65
   5   3 -10  172.64   76.24
   5  -3  10  262.43   91.64
   5   3 -10  160.71   64.38
  11  -8  -2  706.36  109.52
  11   8   2  424.68  104.19
 -11  -8  -2  548.48   74.65
  11   8  -2  685.33   82.14
 -11  -8   2  577.67  100.75
 -11  -8   2  597.91  101.27
 -11   8  -2  573.04  112.94
 -11   8  -2  560.03   62.54
  11  -8   2  524.19  110.02
 -11  -8  -2  680.93  136.87
 -11   8   2  547.16  122.70
 -10  10  -1  146.07   60.06
 -10  10  -1  184.09  113.77
  10  10   1  232.28   78.02
 -10  10   1  212.18  100.21
 -10 -10  -1  232.04   89.50
 -10 -10   1  234.38   99.77
 -10 -10   1  209.95   70.48
  10 -10   1  280.86   88.08
  10  10  -1  454.50   89.43
 -10 -10  -1  218.11   54.35
  10 -10  -1  381.74   81.97
 -11   0  -6 2399.74  171.66
 -11   0   6 2082.04  213.62
 -11   0  -6 2014.52  177.51
 -11   0  -6 2336.35  154.77
  11   0  -6 2079.36  169.42
  10  -2  -7 7249.56  407.03
 -10   2  -7 8218.18  352.65
 -10   2  -7 8469.17  385.90
 -10   2  -7 8445.52  376.28
 -10  -2   7 7683.62  409.03
  10   2  -7 7163.26  270.80
 -10  -2  -7 7626.36  394.57
  10   2  -7 7833.44  351.43
  10   2   7 7675.71  359.21
 -10   2   7 7434.02  413.28
  13  -2   0 -145.92   90.21
  13   2   0  399.48   79.23
 -13   2   0  101.70   87.56
  13   2   0   76.24   44.00
 -13  -2   0  -85.25   77.79
   6  12  -5  146.30   87.86
  -6 -12   5   39.20   54.75
  -6 -12   5  -27.82   79.18
  -6  12  -5    9.38   60.86
   6 -12  -5  -31.65   86.48
   6 -12   5   -0.10   47.03
  -6  12   5    7.43   66.04
   6  12   5  169.33   88.89
   6 -12   5   49.20   73.48
  -6  12   5  108.94   65.94
  -6 -12  -5   78.38   73.37
  -3 -15   2  884.28   91.76
   3 -15  -2  715.55  131.07
  -3  15  -2 1084.34  113.64
   3  15   2 1027.36  146.18
   3  15  -2  937.58  128.31
  -3 -15  -2  718.31  115.64
  -3  15   2  790.30   97.19
   3 -15   2  833.07   99.28
  -3 -15   2  754.61  101.78
   3 -15   2  821.34  120.42
  -3  15   2  674.77  121.65
 -11   1   6  -99.98   77.01
 -11  -1  -6  176.29   73.53
 -11  -1   6   -3.89   92.57
 -11   1  -6   71.50   75.79
 -11   1  -6  -86.75   75.03
 -11  -1  -6  123.18   74.31
  11   1  -6 -108.17   82.52
 -11   1  -6  -77.61   67.94
  11  -1  -6   -1.24   69.67
  11   1   6  116.37   53.85
  -7  12   4   96.39   53.82
   7  12  -4  -44.96   62.69
  -7  12   4   56.60   49.05
  -7  12  -4  -70.76   63.77
  -7 -12   4   53.93   57.89
   7  12   4  -35.48   82.27
   7 -12   4    5.96   52.41
   7 -12  -4  122.31   65.64
  -7 -12   4  -48.75   63.77
  -7  12  -4  -34.27   65.03
  -7 -12  -4  -96.88   80.14
   0  14  -5   78.91   84.00
   0  14   5  139.80   90.99
   0 -14  -5  140.78   97.19
   0 -14   5   18.75   87.28
   0   2  11   69.01   72.55
   0  -2 -11   32.32   71.78
   0   2 -11   68.23   72.46
   0   2 -11   51.94   39.57
   0  -2  11  129.39   65.77
   0  -2 -11  -27.77   64.06
  12  -3  -4 7234.04  413.07
 -12  -3  -4 6878.95  365.41
 -12  -3  -4 6925.63  321.57
 -12   3  -4 7388.10  313.89
  12  -3   4 7357.83  342.54
  12   3   4 7345.08  327.94
 -12   3   4 7352.99  440.18
 -12  -3   4 8752.15  391.74
 -12   3  -4 6463.62  383.63
  12   3  -4 8827.87  427.61
  -9   9   5  106.48   70.70
   9   9   5   81.67   92.57
  -9   9  -5   55.51   65.88
   9   9  -5   76.54   77.53
   9  -9   5   28.84   56.08
  -9  -9  -5   98.71   80.47
   9  -9  -5  294.35   80.83
  -9   9  -5   98.77   95.24
  -9  -9   5  209.84   87.01
  -2 -13  -6  606.31  103.30
  -2  13   6  435.82   80.39
   2 -13  -6  535.48  106.90
   2 -13   6  496.98  125.72
  -2  13   6  523.32   96.29
  -2 -13   6  528.76  103.57
  -2  13  -6  586.93  105.76
   2  13  -6  714.02  138.78
   2  13   6  527.52  112.65
  -5   7  -9  144.86   84.10
   5   7  -9  -19.32   43.57
   5   7  -9   18.68   72.30
  -5  -7   9  -28.31   82.38
  -5   7   9  187.70   68.55
   5   7   9  -33.04   62.49
  -5  -7  -9   95.51   81.59
  -5   7   9   77.66   56.41
   5  -7   9  -38.51   88.47
   5  -7  -9   45.58   82.60
  -7  13   2  871.43  101.03
  -7  13  -2 1049.51  116.93
  -7 -13  -2  833.87  123.65
   7  13  -2  826.14  117.20
  -7  13   2  947.76  132.96
  -7  13  -2  803.41  143.31
  -7 -13   2  979.72  123.47
   7  13   2 1034.97  153.35
   7 -13   2  971.84  109.67
  -7 -13   2  745.42   98.97
   7 -13  -2  693.96  133.51
  -7   7   8   98.08   61.71
  -7  -7  -8   83.07   75.57
   7  -7  -8   51.64   75.25
   7   7   8   -2.03   86.02
   7   7  -8   77.07   67.30
  -7   7  -8  -32.58   80.61
   7   7  -8  161.38   58.45
  -7  -7   8  171.90   95.88
   7  -7   8   72.42   69.54
  -7   7   8    1.54   55.74
 -13   2   1  -85.69   71.56
  13   2   1  -60.75   52.08
  13  -2   1  343.66   84.73
 -13  -2   1   -0.98   62.61
  13  -2  -1   78.62   70.08
 -13   2  -1  -49.10   77.37
  -6  14   0 8985.80  395.52
  -6 -14   0 8474.75  431.54
  -6 -14   0 7794.35  306.20
   6  14   0 8457.75  466.17
  -6  14   0 8160.57  391.16
   6 -14   0 8467.23  378.58
  -1  14   5  567.38  123.13
   1  14  -5  606.14  144.78
   1 -14   5  643.87  102.15
   1  14   5  600.90  125.78
   1 -14  -5  522.34  111.41
  -1 -14   5  531.48  116.04
  -1 -14  -5  570.46  112.72
  -1  14   5  601.69   73.93
  -1  14  -5  771.56  115.62
   1   2 -11   38.78   48.22
   1  -2 -11   32.85   61.15
   1  -2  11   69.86   63.41
   1   2 -11   67.92   63.74
  -1  -2 -11  144.13   64.19
   1   2  11  100.87   69.01
  -1  -2  11   50.38   69.57
  -1   2  11   55.61   72.84
   1  -2 -11  -43.03   78.02
  -1   2 -11  -65.41   67.36
  -1  -2 -11  -11.60   67.59
  -9 -10   4  120.39   80.30
  -9  10  -4   77.56   70.41
  -9 -10   4  196.68   86.63
  -9  10  -4  -38.12   83.81
  -9  10   4   91.02   91.46
   9 -10  -4  434.51   96.81
   9  10  -4  152.51   84.90
   9 -10   4  159.57   64.00
  -9 -10  -4   13.82  103.81
   9  10   4  453.23  101.81
   2 -12  -7  417.43  103.60
  -2 -12   7  453.82  103.30
   2 -12   7  592.77  107.74
  -2  12  -7  570.17  133.77
   2  12   7  566.74  122.70
  -2  12   7  557.85  105.30
   2  12  -7  554.30  133.94
  -2  12   7  471.16   74.13
  -2 -12  -7  144.85  134.08
  -9   2  -8 3039.84  191.99
  -9  -2  -8 3411.09  220.18
  -9   2   8 2662.23  229.05
   9   2  -8 3176.93  200.85
  -9  -2   8 3326.58  228.24
  -9  -2  -8 3064.10  238.69
   9  -2  -8 2621.20  212.37
   9   2  -8 3241.30  162.95
   9   2   8 2894.92  172.29
   9  -2   8 3179.72  205.36
  -9   2  -8 3207.95  197.52
  -2   0 -11  267.74   76.59
   2   0 -11  155.04   68.42
   2   0  11   95.56   67.92
  -2   0 -11  146.52   62.90
   2   0 -11   79.05   72.72
  -2   0  11   80.45   73.99
  -4  15   0  344.72   76.78
  -4 -15   0   39.98   55.89
  -4 -15   0  151.67   65.71
   4 -15   0  195.27   74.48
   4  15   0    9.07   84.81
  -4  15   0   73.18   80.74
 -11   5  -5  549.40   83.73
  11   5   5  401.51  110.40
 -11  -5  -5  531.03  105.65
 -11   5   5  627.96  121.72
 -11  -5  -5  543.29   90.44
  11  -5  -5  395.78  122.54
  11   5  -5  488.09   90.74
 -11   5  -5  411.78   98.43
  11  -5   5  542.45   91.68
 -11  -5   5  540.25  116.71
   4  -5 -10  747.64  100.02
  -4  -5 -10  460.69  108.96
  -4   5 -10  634.56  105.50
  -4  -5  10  728.02  121.03
   4   5 -10  633.39   90.48
   4   5 -10  579.32   66.02
   4  -5 -10  364.39   97.08
  -4  -5 -10  541.40  138.05
   4  -5  10  746.39  106.46
  -4   5  10  580.65  101.99
   4   5  10  542.67   81.42
   7  -4   9   11.54   79.05
   7   4  -9   40.94   59.53
  -7  -4  -9  -28.76   68.02
  -7  -4  -9   15.28   69.24
   7   4  -9 -112.97   54.70
  -7  -4   9  150.60   92.46
   7  -4  -9   59.57   46.32
   7  -4  -9   13.37   77.43
  -7   4   9 -106.19   79.11
  -7   4  -9  122.58   75.26
  -7   4  -9   65.46   46.27
   7   4   9   29.66   42.62
  12   5  -3   92.76   55.54
  12  -5   3  195.90   83.13
  12   5   3   23.69   68.59
 -12  -5  -3  116.94   66.34
 -12   5  -3   52.18   55.50
 -12   5  -3  523.66   99.35
  12  -5  -3   60.08   84.11
 -12  -5   3  387.66   87.65
  12   5  -3  198.61   77.29
 -12  -5  -3  134.70   94.63
 -12   5   3  128.29   80.41
   2 -15   3  586.30  112.49
   2  15   3  518.85  104.12
  -2 -15   3  376.95  101.94
  -2  15  -3  582.95  140.04
   2 -15  -3  747.68  100.65
  -2 -15   3  460.70   72.12
  -2 -15  -3  759.99  110.52
  -2  15   3  616.20  110.88
   2 -15   3  337.39   91.09
   2  15  -3  616.68  131.24
  -2  15   3  688.49   82.16
  -2  -9   9 4563.97  266.21
   2   9  -9 5129.24  319.23
   2  -9   9 4823.95  289.84
   2  -9  -9 4761.79  308.07
  -2   9  -9 4875.78  281.85
  -2  -9  -9 4618.11  277.19
   2   9   9 5094.20  279.54
  -2   9   9 5182.13  253.63
  -2   9   9 4647.69  219.82
  -2   1 -11 5885.41  259.77
   2   1 -11 6924.55  284.45
  -2  -1 -11 6711.54  287.84
  -2   1  11 6784.12  335.63
   2   1  11 6003.87  316.88
   2  -1 -11 6336.76  291.26
  -2   1 -11 6176.01  385.79
   2  -1 -11 6569.38  327.03
  -2  -1 -11 6961.91  353.42
   2  -1  11 6590.26  342.32
   2   1 -11 6275.91  325.00
  -2  -1  11 6242.73  374.89
 -11   2   6 2130.22  224.71
 -11   2  -6 2444.86  180.49
 -11  -2   6 2488.43  194.13
  11   2   6 2741.53  157.16
 -11   2  -6 2366.26  186.96
 -11   2  -6 2614.80  160.95
  11  -2  -6 2322.23  221.80
 -11  -2  -6 1963.84  183.63
  11   2  -6 2483.22  206.89
 -11  -2  -6 2682.95  171.63
  -4   8  -9  738.35  104.83
  -4   8   9  771.24  105.14
  -4   8   9  700.14  100.64
  -4  -8  -9  676.28  109.68
  -4  -8   9  757.74  145.69
   4  -8  -9  989.96  111.16
   4   8   9  670.14  112.06
   4   8  -9  632.34  103.76
   4  -8   9  655.89  144.85
  -3   6  10  204.82   77.15
  -3  -6  10  196.29   88.47
   3   6  10  289.90   94.28
   3   6 -10  178.06   90.42
   3   6  10  126.28   61.04
  -3   6  10   18.32   74.94
   3  -6  10   91.66   96.78
  -3  -6 -10   52.30   86.44
   3  -6 -10  151.12   84.47
  -7   9   7  910.04   85.86
   7  -9   7  916.70  119.94
   7   9  -7 1251.18  112.07
   7   9  -7 1173.07  100.36
  -7  -9  -7  953.84  109.60
  -7   9  -7  996.26  114.30
   7   9   7 1082.83  153.86
   7  -9  -7 1117.27  132.93
  -7   9   7 1102.31  125.19
  -7  -9   7  942.28  125.74
   0  11  -8   41.11   79.65
   0 -11   8   82.15   85.41
   0  11   8  -78.57   77.53
   0 -11  -8    7.86   68.36
   0  -7 -10  -59.94   57.54
   0   7  10   15.59   62.39
   0   7  10  -24.98   48.41
   0  -7  10   26.23   64.11
   0   7 -10  101.11   61.32
 -13   0   2  159.18   87.22
 -13   0  -2   72.13   64.29
  13   0  -2   22.98   76.79
  13   0   2  133.55   92.58
  13   0   2   18.08   45.43
  -6  14  -1 1443.98  135.52
  -6  14  -1 1661.93  134.89
  -6 -14   1 1603.00  125.09
   6 -14  -1 1515.43  152.82
   6  14   1 1570.92  181.18
   6 -14   1 1793.13  137.53
  -6  14   1 1571.83  142.05
  -6 -14   1 1646.84  129.88
  -6  14   1 1724.36  165.10
  -6 -14  -1 1417.49  134.64
   6  14  -1 1313.69  182.22
   6 -10  -7  350.39  111.46
   6  10   7  261.05   86.09
  -6 -10  -7  330.57  112.39
  -6  10   7  280.89   68.33
  -6  10  -7  381.65  100.99
   6  10  -7  347.88   85.58
  -6 -10   7  238.72   85.78
   6 -10   7  295.97  116.14
  -6  10   7  355.66   86.03
   6  10  -7  297.52   63.17
   6   6  -9  647.30   73.74
[truncated: 731,012 more chars]
