# Supplementary material for: (3-Methyl­benzo­nitrile-1κN)-cis-tetra­kis(μ-N-phenyl­acetamidato)-1:2κ4 N:O;1:2κ4 O:N-dirhodium(II)(Rh—Rh)
Source: Acta Crystallogr Sect E Struct Rep Online. 2014 Jul 23;70(Pt 8):m304. doi: 10.1107/S1600536814016031 (PMC4158479; doi:10.1107/S1600536814016031)
Supplement: Supplementary file 2 [file e-70-0m304-Isup2.hkl]

#
# h,k,l, Fc-squared, Fo-squared, sigma(Fo-squared), status flag
#
data_I
_shelx_title ' User-defined'
_shelx_refln_list_code          4
_shelx_F_calc_maximum      490.41
_exptl_crystal_F_000      1744.00
_reflns_d_resolution_high  0.7703

loop_
 _space_group_symop_operation_xyz
 'x, y, z'
 '-x+1/2, y+1/2, z+1/2'
 'x, -y+1/2, z'
 '-x+1/2, -y, z+1/2'
 '-x, -y, -z'
 'x-1/2, -y-1/2, -z-1/2'
 '-x, y-1/2, -z'
 'x-1/2, y, -z-1/2'

_cell_length_a    15.3319
_cell_length_b    18.3248
_cell_length_c    12.9564
_cell_angle_alpha  90.000
_cell_angle_beta   90.000
_cell_angle_gamma  90.000

_shelx_F_squared_multiplier     1.000

loop_
 _refln_index_h
 _refln_index_k
 _refln_index_l
 _refln_F_squared_calc
 _refln_F_squared_meas
 _refln_F_squared_sigma
 _refln_observed_status
   4   0   0        956.66       1173.85        91.49 o
   6   0   0      41705.37      45694.27      1366.57 o
   8   0   0       7940.43       8524.67       203.82 o
  10   0   0         14.83         96.97        90.44 o
  12   0   0       5702.64       5203.09       315.64 o
  14   0   0       2443.08       2425.52       270.07 o
  16   0   0         16.79         53.96       323.13 o
  18   0   0        326.16        155.38       206.32 o
   4   1   0         65.05         24.84        30.28 o
   6   1   0      24334.30      24555.59       316.33 o
   8   1   0      85177.70      87033.02       830.62 o
  10   1   0         28.43         29.17        36.82 o
  12   1   0       4979.22       5202.48       162.86 o
  14   1   0       7426.10       6816.13       284.49 o
  16   1   0        232.19        -38.72       154.72 o
  18   1   0       3789.59       4151.60       276.70 o
   2   2   0      11567.88      11397.94       232.98 o
   4   2   0       3955.56       3772.32        75.40 o
   6   2   0      91191.92      96708.62      1322.22 o
   8   2   0       1197.09       1067.99        75.97 o
  10   2   0          0.27         16.27        38.98 o
  12   2   0       5679.54       5912.57       176.84 o
  14   2   0       2891.08       3638.35       218.47 o
  16   2   0       1495.87       1444.37       179.92 o
  18   2   0        175.09        199.54       139.52 o
   2   3   0     148895.14     159183.06      1217.94 o
   4   3   0       4212.38       4227.15        76.60 o
   6   3   0      45373.44      47283.67       436.37 o
   8   3   0      12520.66      11154.55       152.57 o
  10   3   0        981.02        898.43        98.47 o
  12   3   0      17175.09      16984.57       350.60 o
  14   3   0      24864.92      23943.37       639.08 o
  16   3   0        666.35        633.38       149.42 o
  18   3   0       2433.10       2362.80       242.28 o
   0   4   0        207.01        350.75        41.81 o
   2   4   0       7247.66       7094.01        88.38 o
   4   4   0      15439.06      14777.26       223.07 o
   6   4   0      66776.73      70769.30       725.98 o
   8   4   0        355.42        389.94        44.01 o
  10   4   0        286.44        308.13        92.77 o
  12   4   0       6507.70       6440.27       353.66 o
  14   4   0      10133.16      10146.98       379.35 o
  16   4   0       2145.59       1827.23       192.30 o
  18   4   0         89.24         68.29       140.75 o
   2   5   0      29662.15      29701.28       268.09 o
   4   5   0       7430.85       7274.57       135.45 o
   6   5   0      17545.39      16647.29       270.31 o
   8   5   0      23063.10      22570.10       307.97 o
  10   5   0        219.92        180.12        69.08 o
  12   5   0       6981.01       7176.33       216.26 o
  14   5   0      28792.83      27015.15       627.79 o
  16   5   0          8.22       -126.98       126.98 o
  18   5   0       2532.12       2759.34       239.34 o
   0   6   0     165953.72     177928.22      2699.57 o
   2   6   0       3821.11       3715.93        90.89 o
   4   6   0       1378.13       1177.45        53.56 o
   6   6   0       8157.24       7148.61       121.50 o
   8   6   0       1514.27       1375.34        73.33 o
  10   6   0        432.22        565.23        78.53 o
  12   6   0       6674.08       7097.21       223.44 o
  14   6   0      11727.42      11424.30       375.87 o
  16   6   0       2430.49       2356.15       195.05 o
  18   6   0        290.04        193.08       165.75 o
   2   7   0        794.69        620.71        45.68 o
   4   7   0       3517.87       3392.91        77.24 o
   6   7   0       6445.48       5760.59       114.76 o
   8   7   0      35048.52      34743.56       444.38 o
  10   7   0         50.65        109.47        68.28 o
  12   7   0       6763.69       6842.48       252.79 o
  14   7   0      15983.42      14685.77       399.70 o
  16   7   0          0.53        190.84       139.33 o
  18   7   0       3713.94       3422.68       309.47 o
   0   8   0      93927.66      98536.05      2150.04 o
   2   8   0         88.79         57.52        54.13 o
   4   8   0        602.75        602.88        51.13 o
   6   8   0      22409.26      21813.26       290.31 o
   8   8   0       1870.71       1967.28        95.91 o
  10   8   0        919.44       1013.09        94.39 o
  12   8   0       6710.57       6328.78       218.58 o
  14   8   0       2491.16       2149.40       162.71 o
  16   8   0       3761.99       3160.35       231.25 o
  18   8   0        162.54        112.32       202.48 o
   2   9   0      16789.96      16103.10       219.27 o
   4   9   0       1176.80       1217.70        63.34 o
   6   9   0       7269.46       7385.59       150.39 o
   8   9   0      14339.41      14438.32       245.09 o
  10   9   0         43.33        -53.28        53.28 o
  12   9   0      11164.89      10352.69       284.17 o
  14   9   0       9315.11       9174.54       325.47 o
  16   9   0        330.13        162.15       151.24 o
  18   9   0       2236.23       1793.31       239.13 o
   0  10   0     139749.58     155098.42      2446.42 o
   2  10   0        717.51        758.11        64.39 o
   4  10   0       1618.27       1487.93        96.85 o
   6  10   0      36914.50      37971.52       845.47 o
   8  10   0        814.81        840.66        70.33 o
  10  10   0         97.89         54.80        54.21 o
  12  10   0       4402.42       3867.56       180.60 o
  14  10   0       1507.13       1555.56       160.57 o
  16  10   0        120.04         45.44       153.86 o
  18  10   0         70.70         18.12       176.84 o
   2  11   0      35211.97      35256.59       530.63 o
   4  11   0        658.36        835.22        79.16 o
   6  11   0      14529.21      13759.53       248.19 o
   8  11   0      18329.18      17761.90       318.36 o
  10  11   0        236.76        366.09        77.10 o
  12  11   0       3617.70       3656.95       219.06 o
  14  11   0       7212.42       7050.54       336.95 o
  16  11   0        102.88          2.86       138.54 o
   0  12   0     106471.38     111908.35      1970.41 o
   2  12   0       7501.06       7391.71       174.49 o
   4  12   0        372.77        549.17        86.03 o
   6  12   0      23300.60      23604.91       398.24 o
   8  12   0         33.54         26.04        60.39 o
  10  12   0        389.56        332.74        76.69 o
  12  12   0       1386.48       1508.13       171.91 o
  14  12   0       2791.84       2764.34       252.48 o
  16  12   0         85.97        -17.40       146.95 o
   2  13   0      20547.80      20648.82       454.23 o
   4  13   0       4856.77       4884.82       149.19 o
   6  13   0      11461.47      11188.01       240.01 o
   8  13   0      17470.77      16617.68       338.87 o
  10  13   0        163.39         66.65        85.06 o
  12  13   0       2495.68       2283.93       243.56 o
  14  13   0       8049.04       7881.62       383.16 o
  16  13   0         35.36        -24.10       159.01 o
   0  14   0      29773.58      29713.24       718.12 o
   2  14   0       1113.73       1237.56        91.31 o
   4  14   0       2394.58       2303.86       108.70 o
   6  14   0      21375.98      21345.48       401.91 o
   8  14   0       1088.37       1122.11       118.61 o
  10  14   0       1062.45       1358.50       140.32 o
  12  14   0       2500.49       2439.68       266.23 o
  14  14   0       2899.15       2716.44       242.31 o
  16  14   0       1019.02       1067.64       256.62 o
   2  15   0       7349.50       7033.82       184.11 o
   4  15   0        266.25        379.52       108.61 o
   6  15   0       3191.80       3042.22       153.67 o
   8  15   0       9409.12      10100.06       301.17 o
  10  15   0          0.39        -61.40       133.00 o
  12  15   0       3738.16       4006.04       272.38 o
  14  15   0       6654.60       6138.96       335.76 o
   0  16   0      24287.88      24789.89       641.90 o
   2  16   0         35.44         14.19        63.01 o
   4  16   0       1765.23       1798.78       121.34 o
   6  16   0       7267.85       7125.13       237.20 o
   8  16   0        940.03       1014.02       132.36 o
  10  16   0         79.41         26.00       110.80 o
  12  16   0       2856.90       2935.41       362.71 o
  14  16   0       1661.58       1339.89       236.92 o
   2  17   0       3378.94       3478.75       143.99 o
   4  17   0        368.54        486.81       121.76 o
   6  17   0       2078.68       1992.94       148.16 o
   8  17   0       7020.39       6768.33       281.74 o
  10  17   0         12.48         71.66       163.15 o
  12  17   0       2142.55       2145.46       235.11 o
   0  18   0      19680.86      19707.41       764.12 o
   2  18   0        859.07        849.96       114.39 o
   4  18   0        118.22        179.41       101.09 o
   6  18   0       2925.93       3262.41       255.11 o
   8  18   0         10.28        -62.40       111.29 o
  10  18   0        151.57        144.66       140.09 o
  12  18   0        967.35        794.41       196.32 o
   2  19   0       1684.74       1647.31       155.02 o
   4  19   0        169.23        290.01       109.97 o
   6  19   0       1635.86       1534.49       178.92 o
   8  19   0       3002.60       3144.30       223.57 o
  10  19   0         33.80        109.33       179.19 o
   0  20   0       7407.83       7742.13       506.60 o
   2  20   0         33.48         20.95        93.33 o
   4  20   0         96.11         56.68       106.66 o
   6  20   0       5584.74       5224.65       260.41 o
   8  20   0         41.17        212.55       139.33 o
  10  20   0         51.91         42.14       142.83 o
   2  21   0       1899.12       1750.78       319.57 o
   4  21   0         19.18         14.31       106.80 o
   6  21   0        936.70        795.62       164.42 o
   8  21   0       2112.22       1871.48       350.48 o
   0  22   0       6325.24       6632.83       514.79 o
   2  22   0         56.91        215.22       163.60 o
   4  22   0        880.56        570.94       238.23 o
   6  22   0       3703.26       3538.11       317.02 o
   2  23   0       2219.20       2161.02       286.02 o
   4  23   0        534.15        528.84       224.40 o
   2   0   1         24.23         32.27        13.79 o
   3   0   1       3953.97       3607.98       136.54 o
   4   0   1       1418.13       1486.87        75.84 o
   5   0   1      31210.66      31889.40       418.40 o
   6   0   1        796.28        776.29        70.00 o
   7   0   1      32169.07      33412.66       628.02 o
   8   0   1         77.36         99.02        44.63 o
   9   0   1       1112.85       1211.18        70.88 o
  10   0   1       5638.96       5642.10       104.16 o
  11   0   1       4525.71       4030.03       151.79 o
  12   0   1          1.46         -1.82        56.68 o
  13   0   1         28.41        172.83       139.52 o
  14   0   1        103.38        152.26       108.62 o
  15   0   1        839.69        849.75       153.72 o
  16   0   1        952.16        512.31       137.10 o
  17   0   1        716.30        815.61       162.30 o
  18   0   1          4.68        -13.56       130.35 o
  19   0   1       1761.89       1696.55       232.10 o
   2   1   1          2.17         46.15        13.46 o
   3   1   1       3556.62       3856.55        99.91 o
   4   1   1          7.53         26.02        23.23 o
   5   1   1       1503.56       1447.08        39.27 o
   6   1   1          3.61         52.14        30.08 o
   7   1   1      65092.98      69461.76       605.29 o
   8   1   1        847.09       1185.71        45.98 o
   9   1   1       6224.82       5774.92        83.15 o
  10   1   1        482.70        546.95        52.51 o
  11   1   1        378.63        475.58        44.01 o
  12   1   1        881.40        982.54        56.80 o
  13   1   1      15651.52      14372.97       282.73 o
  14   1   1        412.65        423.74        80.35 o
  15   1   1        635.20        733.77       105.64 o
  16   1   1          2.22         59.51        80.29 o
  17   1   1        402.56        324.73       104.02 o
  18   1   1         67.60        147.38       103.94 o
  19   1   1       6141.15       5787.62       254.46 o
   1   2   1      62785.00      62413.63       483.99 o
   2   2   1        124.92        169.77        14.34 o
   3   2   1         82.20        150.82        18.53 o
   4   2   1       7971.79       8155.27       122.98 o
   5   2   1      27748.06      28389.61       251.19 o
   6   2   1       3088.24       3610.80        97.36 o
   7   2   1      23470.64      24157.70       341.80 o
   8   2   1         15.51         39.79        34.39 o
   9   2   1       2341.11       2280.04       142.84 o
  10   2   1        125.00        102.71        35.10 o
  11   2   1       6129.46       5917.44        99.80 o
  12   2   1         10.40          8.60        67.29 o
  13   2   1          9.46         99.57       132.87 o
  14   2   1         99.16        280.00        79.22 o
  15   2   1       3069.62       3014.71       138.75 o
  16   2   1        165.01        131.16        90.23 o
  17   2   1        587.71        486.03       108.88 o
  18   2   1          0.69        -57.15        95.67 o
  19   2   1        654.55        443.59       142.48 o
   0   3   1       1770.84       1283.45        37.12 o
   1   3   1       3358.86       3560.65        61.04 o
   2   3   1         98.58        174.07        27.43 o
   3   3   1       5415.92       5898.73       117.72 o
   4   3   1       8549.48       8984.28       193.13 o
   5   3   1       1267.60       1324.18        52.54 o
   6   3   1       3214.16       3593.94        94.42 o
   7   3   1      23006.21      24005.40       399.58 o
   8   3   1          1.39         65.18        35.13 o
   9   3   1       9129.97       8868.50       114.86 o
  10   3   1         46.29         54.57        43.15 o
  11   3   1        391.80        696.91        99.49 o
  12   3   1        120.52        110.66        48.95 o
  13   3   1      25741.44      26493.61       406.51 o
  14   3   1        116.04        168.60        80.69 o
  15   3   1       1871.73       1925.67       122.73 o
  16   3   1         22.92        -82.84        82.84 o
  17   3   1        742.82        843.45       121.46 o
  18   3   1         15.34         -3.43        88.73 o
  19   3   1       4950.12       4783.82       248.94 o
   1   4   1       9823.08       9179.22       109.40 o
   2   4   1        488.34        410.73        23.05 o
   3   4   1       2442.01       2341.26        46.75 o
   4   4   1       4123.39       3779.09        57.12 o
   5   4   1      45685.83      47686.19       376.49 o
   6   4   1       2429.60       2518.16        80.76 o
   7   4   1       9976.27       9871.24       117.21 o
   8   4   1          5.12        -34.10        34.10 o
   9   4   1       1716.64       1808.48        59.03 o
  10   4   1        407.68        625.09        50.30 o
  11   4   1       9808.78       9388.31       138.27 o
  12   4   1         18.69        -55.40        55.40 o
  13   4   1        290.60        601.46       238.38 o
  14   4   1        493.51        471.12        87.45 o
  15   4   1       9429.70       9176.87       268.68 o
  16   4   1        146.77        105.93        87.83 o
  17   4   1        675.25        687.34       115.05 o
  18   4   1          0.10         92.50       104.05 o
  19   4   1        828.52        756.64       131.98 o
   0   5   1        535.81        440.81        33.28 o
   1   5   1       8884.48       8923.16        80.80 o
   2   5   1       1804.20       1707.42        40.65 o
   3   5   1       3979.78       4339.55        66.23 o
   4   5   1        619.78        750.51        39.03 o
   5   5   1        783.69        774.00        33.51 o
   6   5   1         91.00        104.82        25.76 o
   7   5   1      16092.17      15918.92       190.68 o
   8   5   1       3242.43       3345.00        91.11 o
   9   5   1       6619.54       6644.09       106.08 o
  10   5   1         69.41        110.46        39.90 o
  11   5   1        143.51        205.29        68.83 o
  12   5   1          8.38        -10.07        44.95 o
  13   5   1      19974.09      20097.31       310.75 o
  14   5   1       2413.15       2585.39       190.31 o
  15   5   1       3401.83       3508.93       237.20 o
  16   5   1         52.48         50.18        89.15 o
  17   5   1         48.33          0.90        89.97 o
  18   5   1        559.13        620.57       128.51 o
  19   5   1       5364.38       4957.07       262.87 o
   1   6   1        335.70        143.65        23.23 o
   2   6   1        449.54        505.54        27.15 o
   3   6   1       1010.94        935.76        32.37 o
   4   6   1       4204.54       4408.27        82.13 o
   5   6   1      20440.78      19619.73       166.25 o
   6   6   1       1261.65       1040.81        38.87 o
   7   6   1      11157.96      10418.31       123.40 o
   8   6   1          1.40        -18.72        42.19 o
   9   6   1         79.77        162.49        39.44 o
  10   6   1       1386.59       1365.79        59.19 o
  11   6   1       4961.90       4937.48       124.12 o
  12   6   1         80.90         49.39        55.53 o
  13   6   1          3.43        -67.02        67.02 o
  14   6   1       1436.57       1462.72       114.54 o
  15   6   1       9308.62       8734.47       232.19 o
  16   6   1       1188.26       1023.30       113.61 o
  17   6   1        327.72        335.06        98.65 o
  18   6   1          9.85         17.79        98.65 o
  19   6   1       1360.83        925.34       170.17 o
   0   7   1       1438.45       1225.57        62.87 o
   1   7   1       2626.83       2419.52        65.79 o
   2   7   1       2173.10       2124.60        42.87 o
   3   7   1         98.88        175.30        27.25 o
   4   7   1       1506.83       1581.42        46.21 o
   5   7   1       1166.48       1024.55        42.36 o
   6   7   1        513.45        570.99        47.57 o
   7   7   1      25070.98      24841.15       229.09 o
   8   7   1       3770.13       3572.13        88.35 o
   9   7   1       2504.53       2461.31        72.25 o
  10   7   1        101.51        100.92        40.97 o
  11   7   1        273.10        285.21        60.95 o
  12   7   1         77.67         78.04        58.84 o
  13   7   1      22396.43      21879.67       357.27 o
  14   7   1        537.76        560.94        85.83 o
  15   7   1        872.54        767.85       133.43 o
  16   7   1         22.91         20.25        82.21 o
  17   7   1        285.74        182.35       103.62 o
  18   7   1        473.72        496.35       142.89 o
   1   8   1      11888.42      11376.53       133.01 o
   2   8   1        253.67        273.11        30.08 o
   3   8   1       1264.48       1259.46        40.87 o
   4   8   1        507.34        547.89        41.78 o
   5   8   1       3966.63       3378.82        63.82 o
   6   8   1         76.71        105.80        30.58 o
   7   8   1      11275.99      11082.96       133.33 o
   8   8   1          8.65         -9.68        47.72 o
   9   8   1        732.74        814.59        49.74 o
  10   8   1       1502.18       1472.07        66.90 o
  11   8   1       2938.02       2783.44       101.65 o
  12   8   1        251.68        236.08        80.37 o
  13   8   1        106.27        108.55        91.10 o
  14   8   1          7.02        -73.12        73.12 o
  15   8   1       3717.22       3764.51       145.15 o
  16   8   1        812.05        632.14       129.06 o
  17   8   1        175.70        253.73       122.07 o
  18   8   1          0.71        150.49       122.90 o
   0   9   1        186.21         88.85        51.88 o
   1   9   1       5735.97       5805.89        78.73 o
   2   9   1         27.13         30.49        30.62 o
   3   9   1       1027.76       1023.34        40.46 o
   4   9   1       1062.41        919.38        41.20 o
   5   9   1        649.84        689.91        41.02 o
   6   9   1          0.22         25.18        35.83 o
   7   9   1      15615.50      15468.27       175.75 o
   8   9   1        273.91        499.45        57.05 o
   9   9   1       5237.53       5076.30       105.89 o
  10   9   1        316.93        344.36        61.41 o
  11   9   1        432.67        605.06        68.82 o
  12   9   1         55.46        -18.24        57.90 o
  13   9   1      16048.65      15783.88       288.16 o
  14   9   1        100.60        114.61        75.62 o
  15   9   1        888.09       1023.90       118.24 o
  16   9   1          2.81        116.62       113.44 o
  17   9   1        262.68        416.20       148.40 o
  18   9   1          2.57         49.23       127.43 o
   1  10   1      36620.11      36545.53       329.41 o
   2  10   1          2.76          6.08        34.21 o
   3  10   1        541.50        624.36        56.67 o
   4  10   1       2654.57       2422.55        59.94 o
   5  10   1      13528.45      13475.40       170.68 o
   6  10   1         53.62        134.02        38.52 o
   7  10   1       8808.29       8468.77       132.29 o
   8  10   1          0.36        -19.84        38.64 o
   9  10   1       2300.19       2336.74        83.08 o
  10  10   1        522.76        674.00        60.55 o
  11  10   1       5662.52       5416.81       134.57 o
  12  10   1         34.19         79.11        63.32 o
  13  10   1         94.37         40.21        66.21 o
  14  10   1         34.60         16.72        72.89 o
  15  10   1       1335.59       1244.14       121.84 o
  16  10   1        481.74        510.13       170.52 o
  17  10   1        441.17        436.10       141.87 o
  18  10   1          4.81       -151.40       176.50 o
   0  11   1        135.71        107.92        50.77 o
   1  11   1       4697.12       4724.27        83.04 o
   2  11   1         96.37        212.47        33.56 o
   3  11   1       2005.69       1945.58        86.21 o
   4  11   1        593.86        669.27        42.36 o
   5  11   1        153.94        231.59        38.81 o
   6  11   1          0.10        -38.98        38.98 o
   7  11   1      18979.26      19187.76       228.21 o
   8  11   1          2.54         16.96        40.87 o
   9  11   1       4247.23       3772.67        94.17 o
  10  11   1        165.84        158.60        53.64 o
  11  11   1        166.49        153.85        65.90 o
  12  11   1       1025.94       1171.95        96.44 o
  13  11   1       6466.54       6341.95       181.07 o
  14  11   1          3.45        100.70        83.28 o
  15  11   1       1147.45       1016.42       144.59 o
  16  11   1         15.17        105.55       111.85 o
  17  11   1         44.45        -14.06       115.61 o
   1  12   1      19511.43      19173.45       211.64 o
   2  12   1         19.90          3.52        44.44 o
   3  12   1        586.72        639.05        59.44 o
   4  12   1        205.61        205.79        42.52 o
   5  12   1      20010.41      19500.78       245.26 o
   6  12   1         93.01        107.01        42.25 o
   7  12   1      10575.47      10369.44       171.30 o
   8  12   1          0.17          9.55        44.61 o
   9  12   1        522.00        515.34        64.16 o
  10  12   1        152.57         92.61        59.13 o
  11  12   1       3261.52       2891.84       119.97 o
  12  12   1        117.01        312.66        82.43 o
  13  12   1         39.09        -82.00        82.00 o
  14  12   1          1.80        -32.67        84.34 o
  15  12   1       1565.55       1392.45       137.93 o
  16  12   1        166.31        205.79       114.10 o
  17  12   1        413.12        367.40       145.79 o
   0  13   1        506.18        446.16        65.98 o
   1  13   1       6455.27       6391.55       110.31 o
   2  13   1       1132.35       1194.96        54.86 o
   3  13   1        719.88        726.08        52.90 o
   4  13   1        291.82        284.44        44.49 o
   5  13   1        172.63        121.00        43.25 o
   6  13   1       1218.78       1275.67        73.95 o
   7  13   1      16717.31      16970.82       253.75 o
   8  13   1        307.49        294.26        60.01 o
   9  13   1       1690.48       1699.63        82.25 o
  10  13   1          2.71        -64.78        64.78 o
  11  13   1         49.39         84.11        67.80 o
  12  13   1        156.50        219.46        84.41 o
  13  13   1       9754.16       9269.68       271.87 o
  14  13   1         10.80         76.24        96.61 o
  15  13   1        343.55        575.79       120.45 o
  16  13   1         23.31        132.89       123.50 o
   1  14   1       9216.17       8823.41       139.77 o
   2  14   1        265.35        270.96        49.86 o
   3  14   1          6.54        147.57        67.06 o
   4  14   1        442.27        403.58        51.70 o
   5  14   1      14833.10      15162.17       226.38 o
   6  14   1       4151.03       4063.19       111.13 o
   7  14   1       4773.81       4560.04       122.94 o
   8  14   1         57.11         77.52        57.86 o
   9  14   1        331.51        246.62        64.82 o
  10  14   1         15.34         69.23        61.80 o
  11  14   1       1647.13       1517.75       115.53 o
  12  14   1         10.10        170.20       100.87 o
  13  14   1          0.07         19.25        91.42 o
  14  14   1          0.59        121.77       105.28 o
  15  14   1       2600.73       2352.18       205.55 o
  16  14   1         46.91         96.15       132.65 o
   0  15   1          5.62        -39.10        67.54 o
   1  15   1       1173.39       1312.82        67.26 o
   2  15   1       1320.90       1325.74        69.11 o
   3  15   1         46.14         53.40        44.59 o
   4  15   1        148.48        190.14        56.50 o
   5  15   1        761.69        880.24        73.86 o
   6  15   1        428.88        457.14        66.93 o
   7  15   1       8414.10       8589.40       191.44 o
   8  15   1         70.76         96.57        61.62 o
   9  15   1       1612.68       1473.42        97.97 o
  10  15   1         70.61        173.73        82.27 o
  11  15   1        178.90        286.57        97.10 o
  12  15   1          0.95        -51.18        86.29 o
  13  15   1       9058.91       8255.58       272.28 o
  14  15   1          0.39         77.52       128.24 o
  15  15   1        455.89        271.31       125.22 o
   1  16   1       5905.00       5755.53       145.62 o
   2  16   1        108.36         53.55        57.70 o
   3  16   1         11.28        -52.34        52.34 o
   4  16   1        230.91        292.26        60.80 o
   5  16   1       5259.69       5353.89       139.22 o
   6  16   1        237.61        200.10        65.56 o
   7  16   1       1599.42       1413.05       100.30 o
   8  16   1         59.11        -53.78        87.42 o
   9  16   1        497.44        509.19        85.82 o
  10  16   1        134.69        165.06        81.17 o
  11  16   1       1693.42       1596.26       133.51 o
  12  16   1          0.17         82.80       101.08 o
  13  16   1          3.02       -103.46       103.46 o
  14  16   1         75.81         37.58       103.80 o
   0  17   1          9.55         25.24        73.38 o
   1  17   1        864.23       1050.33        77.79 o
   2  17   1          5.83         48.93        59.30 o
   3  17   1         29.86         85.07        58.05 o
   4  17   1         27.87         14.87        56.70 o
   5  17   1        281.38        267.73        80.45 o
   6  17   1        414.57        619.78        84.54 o
   7  17   1       6061.93       6128.52       167.15 o
   8  17   1        679.47        920.26       100.31 o
   9  17   1       1592.01       1534.53       112.70 o
  10  17   1         68.08        117.82        94.52 o
  11  17   1        135.38        286.85       109.81 o
  12  17   1         90.00        162.81       102.22 o
  13  17   1       3969.65       3702.20       203.91 o
   1  18   1       2989.66       3204.72       117.94 o
   2  18   1          0.09         60.90        61.34 o
   3  18   1         26.46        -61.72        61.72 o
   4  18   1         96.57        205.98        70.61 o
   5  18   1        996.31       1186.47        95.28 o
   6  18   1       1441.00       1386.73       103.14 o
   7  18   1       2891.55       2640.37       134.43 o
   8  18   1         21.01        -59.66        78.28 o
   9  18   1        429.47        412.66        97.18 o
  10  18   1        458.36        354.29       108.87 o
  11  18   1       1653.50       1636.83       152.72 o
  12  18   1          4.26         42.51       100.16 o
   0  19   1        240.39        220.66       114.59 o
   1  19   1        977.51       1248.43        92.30 o
   2  19   1         32.02         54.71        79.24 o
   3  19   1          1.37        -72.94        72.94 o
   4  19   1        114.27         16.44        67.60 o
   5  19   1         12.75         89.72        80.63 o
   6  19   1         44.86         73.00        73.93 o
   7  19   1       2476.88       2403.52       127.66 o
   8  19   1        571.83        376.59        96.38 o
   9  19   1       1288.53       1446.11       134.90 o
  10  19   1          5.56         -1.89        94.82 o
  11  19   1         14.51        294.58       124.90 o
   1  20   1       2087.19       2191.28       128.13 o
   2  20   1         19.99         75.37        81.63 o
   3  20   1         38.93        -14.15        73.37 o
   4  20   1         82.97         77.77        79.50 o
   5  20   1       2061.29       2323.76       132.80 o
   6  20   1         43.73          4.44        79.18 o
   7  20   1       2077.39       1945.87       138.57 o
   8  20   1         24.05        -14.73        89.53 o
   9  20   1        288.36        276.29       129.74 o
  10  20   1        221.87        161.04       123.60 o
   0  21   1          0.20         70.41       137.99 o
   1  21   1        303.25        373.15        94.83 o
   2  21   1        235.10        298.62        94.36 o
   3  21   1        134.70         54.03        83.71 o
   4  21   1          7.34        -86.00        86.00 o
   5  21   1        114.17        225.37        92.11 o
   6  21   1         81.09        102.39        89.49 o
   7  21   1       2286.24       2381.35       181.26 o
   8  21   1         24.60        144.35       131.76 o
   9  21   1        376.62        144.26       138.05 o
   1  22   1       1689.30       1759.21       165.46 o
   2  22   1         43.21         16.45       100.99 o
   3  22   1          1.74       -105.29       105.29 o
   4  22   1          0.33        -16.79        94.30 o
   5  22   1       3055.23       2772.99       184.79 o
   6  22   1        198.89        283.84       125.69 o
   7  22   1       1022.27        874.61       160.64 o
   0  23   1          1.33        -15.08       172.26 o
   1  23   1        496.55        411.29       154.32 o
   2  23   1        159.47         46.41       122.54 o
   3  23   1        154.60         78.77       124.27 o
   4  23   1          0.81        -19.96       112.24 o
   0   0   2     240497.38     246390.41      2595.58 o
   1   0   2      20786.39      20891.41       275.01 o
   2   0   2         88.23        216.58        25.55 o
   3   0   2        140.29        179.01        29.55 o
   4   0   2      13605.69      13923.18       391.77 o
   5   0   2      19219.85      19731.00       573.36 o
   6   0   2      41625.25      44575.54      1076.05 o
   7   0   2        256.16        505.18        60.04 o
   8   0   2       1715.57       2036.92       112.07 o
   9   0   2       1379.32       1173.16        96.96 o
  10   0   2       8536.06       8908.40       198.06 o
  11   0   2       2409.84       2326.04       114.56 o
  12   0   2       7753.51       7748.75       219.97 o
  13   0   2        139.76        178.67        75.65 o
  14   0   2      10939.95      10680.69       370.82 o
  15   0   2        117.98        165.05       119.90 o
  16   0   2        422.21        301.80       140.07 o
  17   0   2        388.63        685.75       178.04 o
  18   0   2        198.57        456.02       173.08 o
  19   0   2        354.61        283.97       165.65 o
   1   1   2       7308.71       6329.99        56.26 o
   2   1   2       8040.60       7795.89        90.30 o
   3   1   2      13392.52      14128.14       111.79 o
   4   1   2       9344.75       9808.24       123.15 o
   5   1   2         33.76        108.23        28.88 o
   6   1   2      14077.86      15731.69       380.58 o
   7   1   2          0.15         18.75        26.35 o
   8   1   2      34134.79      35152.44       372.53 o
   9   1   2       1486.26       1539.60        64.97 o
  10   1   2          3.21        -33.38        38.99 o
  11   1   2        366.87        365.36        49.21 o
  12   1   2      11197.43      11390.62       181.65 o
  13   1   2       8187.65       7731.93       159.67 o
  14   1   2      14936.63      14696.67       283.18 o
  15   1   2        287.96        307.52        89.49 o
  16   1   2         27.00         24.37        80.00 o
  17   1   2        247.78        284.53        90.28 o
  18   1   2       3115.59       2831.40       174.66 o
  19   1   2        227.60        393.55       141.18 o
   0   2   2     113306.71     115314.15       796.39 o
   1   2   2      11128.89      10786.60        82.87 o
   2   2   2       8469.44       8171.92       107.59 o
   3   2   2       1295.02       1175.35        46.42 o
   4   2   2       6636.60       7313.17       132.55 o
   5   2   2       7401.47       8653.66       215.44 o
   6   2   2      49143.53      51855.14       552.63 o
   7   2   2        251.23        423.61        35.00 o
   8   2   2        147.68         85.88        39.88 o
   9   2   2        441.13        566.68        62.83 o
  10   2   2         60.04        147.30        46.66 o
  11   2   2       3252.03       3137.05        78.08 o
  12   2   2       4737.65       4954.24       112.66 o
  13   2   2         78.31        358.26       112.44 o
  14   2   2       2392.58       2266.90       134.89 o
  15   2   2        212.66        309.61        88.66 o
  16   2   2       1071.56       1341.29       122.03 o
  17   2   2        389.45        293.19        96.09 o
  18   2   2        122.99         38.63        92.03 o
  19   2   2         88.09        317.09       115.96 o
   1   3   2      15001.72      15478.75       142.04 o
   2   3   2     110560.94     113229.64       705.94 o
   3   3   2      13442.47      12931.26        98.30 o
   4   3   2        775.65        794.35        43.77 o
   5   3   2         20.86         19.34        32.06 o
   6   3   2      16578.59      17573.59       397.28 o
   7   3   2       3638.77       4854.31       145.41 o
   8   3   2      21628.71      21830.60       381.08 o
   9   3   2       1980.56       1733.95        56.00 o
  10   3   2         69.43        231.50        43.04 o
  11   3   2        441.28        419.95        52.53 o
  12   3   2      11635.89      11720.93       176.30 o
  13   3   2          0.47          3.07        61.97 o
  14   3   2       9418.05       9035.92       204.94 o
  15   3   2         98.40         45.17        86.76 o
  16   3   2        161.15        215.23        97.85 o
  17   3   2        128.82        113.23        94.36 o
  18   3   2       3167.01       2822.23       190.87 o
  19   3   2         51.93        218.43       117.02 o
   0   4   2     107518.47     111524.98      1308.87 o
   1   4   2      54978.57      55756.71       309.74 o
   2   4   2       2134.16       2101.38        49.59 o
   3   4   2          8.70         26.13        13.91 o
   4   4   2       1539.25       1417.62        36.59 o
   5   4   2       3117.44       3204.71        57.57 o
   6   4   2      43907.03      47889.75       879.32 o
   7   4   2          0.96          3.84        38.56 o
   8   4   2         66.02        162.79        52.09 o
   9   4   2       1916.39       1971.00        63.22 o
  10   4   2        566.95        559.00       112.45 o
  11   4   2       1147.97       1046.59        57.46 o
  12   4   2       4032.40       4093.25       189.19 o
  13   4   2         16.55        -46.19        68.23 o
  14   4   2       2694.34       2806.71       151.50 o
  15   4   2        408.07        623.85        89.77 o
  16   4   2       1412.66       1537.21       139.54 o
  17   4   2       1025.12        953.19       129.28 o
  18   4   2         69.30        -41.21        96.76 o
  19   4   2        167.65        286.95       198.85 o
   1   5   2       6607.60       7293.17        97.11 o
   2   5   2       1406.87       1260.39        35.88 o
   3   5   2        448.52        339.05        30.89 o
   4   5   2       1043.86       1060.81        32.94 o
   5   5   2         56.06        144.75        26.20 o
   6   5   2      10432.59      10519.79       157.32 o
   7   5   2       1583.24       1741.12        55.56 o
   8   5   2      22586.26      23386.25       583.11 o
   9   5   2       5662.67       6040.69       138.91 o
  10   5   2         90.91         48.03        48.51 o
  11   5   2          0.73         14.66        57.16 o
  12   5   2       6198.60       5855.88       123.85 o
  13   5   2       1711.21       1482.03        89.10 o
  14   5   2      15298.55      14387.59       292.95 o
  15   5   2        431.01        723.51       175.25 o
  16   5   2         12.78         61.44        89.24 o
  17   5   2       1220.33       1178.62       171.97 o
  18   5   2       2683.81       2685.08       175.95 o
  19   5   2        169.49        239.43       190.30 o
   0   6   2     111325.85     115201.48       950.67 o
   1   6   2       7206.03       7615.81        80.45 o
   2   6   2       1257.20       1157.96        39.86 o
   3   6   2         11.15         92.22        51.26 o
   4   6   2         37.76         58.53        32.24 o
   5   6   2       3023.52       2911.33        52.05 o
   6   6   2      23034.04      23012.89       213.54 o
   7   6   2       3137.23       3407.96        74.07 o
   8   6   2         93.70         32.01        36.31 o
   9   6   2       4433.92       4475.53        97.57 o
  10   6   2        426.03        439.83        51.90 o
  11   6   2        225.46        227.56        49.99 o
  12   6   2       4678.18       4432.38       122.07 o
  13   6   2          5.29        163.17        70.75 o
  14   6   2       8963.25       8556.52       225.56 o
  15   6   2       2176.98       2109.87       127.46 o
  16   6   2       1277.29       1368.80       129.94 o
  17   6   2        920.74       1091.19       126.39 o
  18   6   2        186.16        161.71       122.11 o
  19   6   2        297.79        365.72       146.73 o
   1   7   2        205.99        191.78        44.57 o
   2   7   2       6806.28       6316.08       143.89 o
   3   7   2       4165.04       4126.24        72.08 o
   4   7   2       1366.08       1261.58        44.21 o
   5   7   2          6.93         14.79        32.84 o
   6   7   2       9454.80       9104.53       106.67 o
   7   7   2      12821.77      13752.93       164.24 o
   8   7   2      20316.06      21204.34       253.97 o
   9   7   2       5408.42       5435.45       100.39 o
  10   7   2         30.94        -40.43        41.90 o
  11   7   2        105.47        180.47        52.05 o
  12   7   2       5037.32       5159.96       136.92 o
  13   7   2         15.99        -68.03        68.03 o
  14   7   2      13599.81      12857.38       274.43 o
  15   7   2        756.86        716.41        99.30 o
  16   7   2          0.54         53.74        85.44 o
  17   7   2        461.21        641.40       127.96 o
  18   7   2       2350.05       2324.27       182.35 o
   0   8   2      52017.91      54460.89       552.24 o
   1   8   2        848.42        773.72        33.20 o
   2   8   2       3222.00       3090.86        75.05 o
   3   8   2       1283.31       1192.14        43.68 o
   4   8   2       1340.81       1187.28        49.03 o
   5   8   2        149.28        179.77        28.12 o
   6   8   2      27636.87      27509.31       246.84 o
   7   8   2       1848.79       1887.59       121.44 o
   8   8   2        385.52        481.21        43.25 o
   9   8   2       1438.17       1583.75        71.93 o
  10   8   2         43.61          0.67        48.55 o
  11   8   2       1602.02       1508.36        72.80 o
  12   8   2       2670.77       2420.94       103.13 o
  13   8   2         34.78        103.50        68.63 o
  14   8   2       2066.37       2243.44       116.00 o
  15   8   2       3406.84       3346.91       169.71 o
  16   8   2       1031.28       1236.93       133.87 o
  17   8   2        262.93        293.68       131.72 o
  18   8   2         61.56        172.58       128.79 o
   1   9   2        243.89        188.31        31.10 o
   2   9   2      31408.48      32248.35       290.92 o
   3   9   2       8420.38       8161.10       131.93 o
   4   9   2        108.79         85.19        26.99 o
   5   9   2        151.63        117.80        28.30 o
   6   9   2       3790.78       3399.51       101.91 o
   7   9   2       1034.19       1140.21        59.80 o
   8   9   2      19473.69      18747.35       210.56 o
   9   9   2       2422.70       2340.83        78.70 o
  10   9   2         22.59        -46.63        66.32 o
  11   9   2        510.12        671.15        61.03 o
  12   9   2       6184.31       5903.72       171.68 o
  13   9   2       1551.19       1587.75       104.23 o
  14   9   2       7557.38       7364.17       230.05 o
  15   9   2        327.47        557.06       107.50 o
  16   9   2        126.35         97.14        96.55 o
  17   9   2         95.08        199.41       118.81 o
  18   9   2       1482.39       1422.52       185.65 o
   0  10   2      51272.53      53536.30       662.50 o
   1  10   2        222.19        138.39        31.85 o
   2  10   2        644.99        652.47        37.15 o
   3  10   2         50.94         50.98        28.01 o
   4  10   2       5268.30       5310.72       114.62 o
   5  10   2        329.89        185.05        42.14 o
   6  10   2      20750.33      20552.79       249.34 o
   7  10   2        117.97        157.71        46.58 o
   8  10   2        195.72        237.16        48.88 o
   9  10   2       1832.56       1747.98        91.66 o
  10  10   2        110.94        134.55        59.10 o
  11  10   2       1691.85       1521.45        89.89 o
  12  10   2       3177.94       3060.88       128.95 o
  13  10   2         15.19        -77.69        77.69 o
  14  10   2       1595.06       1686.13       117.09 o
  15  10   2        149.21        165.58        91.73 o
  16  10   2        809.68        898.94       143.72 o
  17  10   2        610.30        576.07       154.44 o
   1  11   2         40.48         49.06        32.39 o
   2  11   2       5764.25       5314.80       102.02 o
   3  11   2       2099.15       2130.77        89.51 o
   4  11   2       4352.87       4107.58        91.46 o
   5  11   2        384.04        404.80        49.10 o
   6  11   2       5890.69       5794.73       112.22 o
   7  11   2        782.27        961.37        63.59 o
   8  11   2      16275.74      16078.64       227.87 o
   9  11   2       1720.13       1693.46        85.51 o
  10  11   2        121.38        192.52        58.27 o
  11  11   2         84.13        153.24        63.29 o
  12  11   2       7718.25       7274.09       196.03 o
  13  11   2       1234.76       1360.22       105.28 o
  14  11   2       7067.81       6931.93       262.00 o
  15  11   2         45.68        111.89        92.54 o
  16  11   2          9.03        -36.77       105.15 o
  17  11   2        505.31        364.57       137.99 o
   0  12   2      43567.82      44557.70       594.52 o
   1  12   2       2567.42       2640.70        68.58 o
   2  12   2       2309.97       2088.96        60.54 o
   3  12   2         97.72         90.76        39.72 o
   4  12   2       1713.62       1868.46        82.87 o
   5  12   2       4262.05       4263.22       100.53 o
   6  12   2      11294.13      11250.27       174.02 o
   7  12   2        273.90        385.16        65.93 o
   8  12   2         17.47         22.71        49.39 o
   9  12   2        739.78        910.82        70.71 o
  10  12   2       1290.44       1390.41        88.21 o
  11  12   2        783.04       1063.27        89.39 o
  12  12   2       3020.18       2780.36       140.71 o
  13  12   2         99.46        117.30        82.39 o
  14  12   2       3639.18       3365.56       169.21 o
  15  12   2        169.27        193.35       101.83 o
  16  12   2        700.18        638.42       143.48 o
  17  12   2        380.69        256.24       226.90 o
   1  13   2        612.39        708.26        51.49 o
   2  13   2       5920.40       5819.37       103.49 o
   3  13   2       1483.62       1383.63        63.17 o
   4  13   2       1697.61       1654.27        97.46 o
   5  13   2         15.27        -43.80        47.87 o
   6  13   2       8355.68       8083.51       168.51 o
   7  13   2       2262.61       2291.19        92.58 o
   8  13   2       7108.74       7021.77       152.07 o
   9  13   2         99.43        114.94        58.26 o
  10  13   2         43.34         13.05        69.02 o
  11  13   2         59.56        -69.35        69.35 o
  12  13   2       4115.71       3962.07       154.53 o
  13  13   2        274.50        460.66        90.40 o
  14  13   2       5774.03       5571.05       222.03 o
  15  13   2         47.72         86.36       132.64 o
  16  13   2         35.47         39.47       114.30 o
   0  14   2      27187.07      28402.81       613.65 o
   1  14   2       3978.96       3927.22       115.33 o
   2  14   2        818.82       1004.64        76.39 o
   3  14   2        409.05        414.97        73.86 o
   4  14   2        525.72        502.11        60.15 o
   5  14   2       5991.35       6039.12       130.71 o
   6  14   2      19838.16      20075.44       290.72 o
   7  14   2        111.65        165.16        60.16 o
   8  14   2        534.11        564.48        70.78 o
   9  14   2        165.08         -5.68        55.73 o
  10  14   2          9.22        -28.30        67.03 o
  11  14   2        740.68        774.35        96.70 o
  12  14   2       1764.45       1823.43       138.59 o
  13  14   2          3.11         95.77        91.41 o
  14  14   2       1781.46       1744.45       154.65 o
  15  14   2         80.93        -91.27       130.48 o
   1  15   2        207.92        259.66        51.39 o
   2  15   2       7910.19       7527.46       163.26 o
   3  15   2       2210.54       2179.14        86.83 o
   4  15   2         71.56         38.61        52.26 o
   5  15   2         75.77        107.60        53.19 o
   6  15   2       2221.56       2262.94        98.02 o
   7  15   2        134.06         62.04        61.83 o
   8  15   2       4337.76       4344.94       138.16 o
   9  15   2          4.62         -9.71        69.84 o
  10  15   2        221.91        482.97        82.91 o
  11  15   2         82.85        143.27        90.74 o
  12  15   2       2150.10       2314.12       154.64 o
  13  15   2        218.11        477.45       109.17 o
  14  15   2       4788.76       4686.09       226.30 o
  15  15   2        143.48        118.04       119.95 o
   0  16   2      17415.45      17761.06       359.71 o
   1  16   2        619.69        614.33        72.77 o
   2  16   2        132.22        104.96        63.22 o
   3  16   2          0.10        -51.62        51.62 o
   4  16   2        803.06       1026.25        76.48 o
   5  16   2       1486.87       1579.20        89.19 o
   6  16   2       9520.99       9502.81       198.58 o
   7  16   2        414.28        443.83        78.48 o
   8  16   2        229.32        219.47        72.78 o
   9  16   2        157.41        193.47        76.73 o
  10  16   2          1.45         98.19        82.61 o
  11  16   2        287.82         76.32        84.28 o
  12  16   2       1596.78       1885.54       175.57 o
  13  16   2         49.74          7.11        95.74 o
  14  16   2       1111.94       1033.95       172.35 o
   1  17   2         15.21         55.28        63.14 o
   2  17   2       1833.87       1608.23        88.31 o
   3  17   2        966.47       1127.46        82.24 o
   4  17   2       1053.76       1069.11        77.05 o
   5  17   2          8.07         14.24        55.38 o
   6  17   2       1697.40       1633.20       100.44 o
   7  17   2       1471.47       1388.09       102.82 o
   8  17   2       6744.00       6426.78       193.79 o
   9  17   2       1862.20       1906.86       128.24 o
  10  17   2         10.68         35.34        84.75 o
  11  17   2         31.95          9.34        95.93 o
  12  17   2       3063.70       2941.57       192.42 o
  13  17   2         12.71         90.21       113.13 o
   0  18   2      10465.27      10568.14       321.48 o
   1  18   2        143.41         98.90        66.51 o
   2  18   2        826.19        967.56        84.24 o
   3  18   2         69.22        244.45        72.08 o
   4  18   2        328.71        349.31        73.94 o
   5  18   2         40.19        108.08        66.87 o
   6  18   2       1715.50       2078.46       118.99 o
   7  18   2        246.33        256.70        82.98 o
   8  18   2          7.61          6.27        73.68 o
   9  18   2       1431.49       1539.55       125.41 o
  10  18   2         92.64       -100.11       102.33 o
  11  18   2        257.92        390.23       131.02 o
  12  18   2        961.95        818.06       153.62 o
   1  19   2          0.05         -0.01        67.29 o
   2  19   2       1758.28       1863.84       104.23 o
   3  19   2        825.66        908.96        89.53 o
   4  19   2        519.68        508.24        80.48 o
   5  19   2        105.17        126.15        79.07 o
   6  19   2       1462.61       1369.40       127.21 o
   7  19   2        727.14        716.59       101.51 o
   8  19   2       5387.74       5199.98       209.96 o
   9  19   2       1833.10       1930.03       153.27 o
  10  19   2         38.14        -77.66       120.34 o
  11  19   2         18.42         92.07       118.45 o
   0  20   2       7444.68       7741.60       314.98 o
   1  20   2        345.91        270.04        84.59 o
   2  20   2        205.28        330.41        86.38 o
   3  20   2         21.10         -6.31        79.72 o
   4  20   2        303.92        343.13        87.71 o
   5  20   2          8.96        -72.96        91.51 o
   6  20   2       4119.32       3853.15       184.19 o
   7  20   2        147.59        252.25       102.16 o
   8  20   2         61.33        -76.09        98.05 o
   9  20   2        701.17        317.24       137.97 o
  10  20   2          3.76        476.61       157.49 o
   1  21   2         51.79        -65.65        94.41 o
   2  21   2       3023.52       2666.17       171.95 o
   3  21   2        685.26        792.09       126.86 o
   4  21   2         15.54          6.52        91.37 o
   5  21   2         32.40        -48.56        91.23 o
   6  21   2        483.84        693.27       117.45 o
   7  21   2          1.85       -111.32       111.32 o
   8  21   2       2038.09       2101.82       175.42 o
   9  21   2        162.38        198.36       184.55 o
   0  22   2       4955.79       4646.93       390.33 o
   1  22   2        397.33        399.37       126.79 o
   2  22   2         72.47        266.92       117.73 o
   3  22   2          0.22        130.69       115.29 o
   4  22   2        311.83        324.89       122.09 o
   5  22   2        491.75        605.65       140.99 o
   6  22   2       4224.02       3943.20       228.30 o
   7  22   2        129.11        299.83       155.03 o
   1  23   2         24.43        217.12       134.21 o
   2  23   2        807.98        894.58       169.98 o
   3  23   2        122.30         93.25       122.51 o
   4  23   2        218.17         72.34       132.86 o
   1   0   3       5733.95       5337.10        91.72 o
   2   0   3       2431.36       2235.04        49.98 o
   3   0   3       1867.07       1815.56        56.79 o
   4   0   3      17838.41      17512.97       308.67 o
   5   0   3      37868.71      40648.04       589.14 o
   6   0   3       6408.59       6513.13       190.38 o
   7   0   3       6666.85       7058.92       303.24 o
   8   0   3        754.80        757.10        51.23 o
   9   0   3       1415.03       1287.94        92.76 o
  10   0   3       3710.99       3679.39       128.73 o
  11   0   3      25225.72      26228.30       494.22 o
  12   0   3       1729.21       1755.26       103.40 o
  13   0   3         29.27         73.10        83.50 o
  14   0   3         23.21        167.02       100.95 o
  15   0   3      10764.92      10998.41       364.28 o
  16   0   3       2531.95       2564.02       199.51 o
  17   0   3         93.53         35.74       125.21 o
  18   0   3         32.50         87.17       169.63 o
  19   0   3        983.74       1231.11       221.77 o
   0   1   3        315.71        210.78        43.90 o
   1   1   3       4920.26       4699.42        45.71 o
   2   1   3       3111.54       3112.24        45.87 o
   3   1   3       4409.02       4937.13        56.87 o
   4   1   3       9721.06       9405.63       125.97 o
   5   1   3         68.38        110.21        29.97 o
   6   1   3       2323.43       2454.06        82.89 o
   7   1   3      25600.10      27505.75       665.39 o
   8   1   3        120.67        183.19        39.69 o
   9   1   3       3191.34       3389.90       106.75 o
  10   1   3        564.09        691.08        55.57 o
  11   1   3       1986.09       2186.10        91.38 o
  12   1   3      11204.57      10563.33       191.07 o
  13   1   3      20715.57      20844.11       310.34 o
  14   1   3          6.99        -57.30        57.30 o
  15   1   3       2187.74       2250.74       136.36 o
  16   1   3         11.16        -74.69        95.16 o
  17   1   3        204.27        232.67       102.25 o
  18   1   3        673.92        906.00       142.24 o
  19   1   3       4938.37       4798.40       234.68 o
   1   2   3      37270.63      36597.06       235.95 o
   2   2   3       4218.66       3691.54        50.22 o
   3   2   3        770.19        719.52        31.05 o
   4   2   3       8950.12       9018.30       118.34 o
   5   2   3      26745.79      28587.82       385.07 o
   6   2   3       4096.54       5113.35       144.66 o
   7   2   3       8837.87       9954.72       556.70 o
   8   2   3         14.27         35.38        33.73 o
   9   2   3       1507.59       1748.94        58.14 o
  10   2   3       6652.87       6553.99       217.29 o
  11   2   3       5860.32       5510.62       123.28 o
  12   2   3        186.00        258.65        62.55 o
  13   2   3        126.73        -13.79        58.42 o
  14   2   3         74.56        230.05        73.20 o
  15   2   3       5161.66       5080.07       176.32 o
  16   2   3       3451.17       3081.37       164.47 o
  17   2   3        212.05        332.45       106.98 o
  18   2   3         22.38        103.54       103.31 o
  19   2   3        849.65        785.77       138.74 o
   0   3   3       3233.46       2713.59        66.55 o
   1   3   3      23751.44      23538.59       181.27 o
   2   3   3        726.12        619.79        22.98 o
   3   3   3      18414.95      19323.23       150.25 o
   4   3   3       2649.36       2347.23        43.63 o
   5   3   3        279.07        346.08        44.58 o
   6   3   3       1793.13       2199.83        54.67 o
   7   3   3      32203.24      35611.83       711.52 o
   8   3   3       8158.42       8368.30       170.39 o
   9   3   3       3085.98       3708.17       110.09 o
  10   3   3       1909.09       1821.38        63.68 o
  11   3   3         55.59         42.61        55.61 o
  12   3   3        843.71        955.32       112.47 o
  13   3   3      16418.56      16581.91       497.29 o
  14   3   3        188.24        313.05        80.96 o
  15   3   3        998.19       1215.64        99.70 o
  16   3   3         25.79         84.56       131.71 o
  17   3   3        648.94        512.54       110.08 o
  18   3   3       3335.97       2891.76       187.63 o
  19   3   3       4573.48       4421.99       255.50 o
   1   4   3      70958.56      70077.12       449.06 o
   2   4   3      12591.62      11696.81       110.60 o
   3   4   3       2419.75       2686.01        49.39 o
   4   4   3       6627.47       6171.01        77.71 o
   5   4   3      27063.72      28276.17       451.09 o
   6   4   3       1107.32       1242.08        52.52 o
   7   4   3       9461.59      10002.67       253.16 o
   8   4   3         41.23         -3.27        33.43 o
   9   4   3       2414.59       2508.19       124.09 o
  10   4   3      11784.05      12825.90       299.73 o
  11   4   3        187.81        194.25        49.20 o
  12   4   3        229.07        298.40        56.72 o
  13   4   3         99.32        158.01        71.90 o
  14   4   3        284.08        418.01       117.27 o
  15   4   3       1431.89       1707.45       118.14 o
  16   4   3       2930.42       2860.04       162.37 o
  17   4   3        250.38        298.93        99.69 o
  18   4   3         35.83       -108.19       108.19 o
  19   4   3       1287.33       1163.75       167.84 o
   0   5   3         30.60         47.35        39.06 o
   1   5   3       9308.01       8875.04        90.92 o
   2   5   3      40270.58      42750.14       284.89 o
   3   5   3      11778.05      12204.89       113.12 o
   4   5   3       3846.62       3839.44        83.78 o
   5   5   3          2.20          8.07        29.14 o
   6   5   3        108.41         19.99        30.23 o
   7   5   3      28228.64      29184.43       473.44 o
   8   5   3       3142.58       3610.98        88.29 o
   9   5   3       6096.14       6197.88       171.79 o
  10   5   3       1502.43       1571.32        76.28 o
  11   5   3         39.11        -55.04        61.27 o
  12   5   3        365.57        466.25        91.50 o
  13   5   3      14368.34      14220.09       260.15 o
  14   5   3       2152.85       2517.37       241.54 o
  15   5   3       1141.01       1284.61       109.87 o
  16   5   3         12.28         22.48        87.54 o
  17   5   3        102.22        162.64       101.37 o
  18   5   3        722.90        866.95       158.54 o
  19   5   3       5228.40       5373.72       295.26 o
   1   6   3      54247.90      54865.75       397.66 o
   2   6   3       9983.29       9532.08       107.95 o
   3   6   3         36.71         76.65        41.31 o
   4   6   3       7220.29       6924.15       100.03 o
   5   6   3       9003.94       8233.74        89.61 o
   6   6   3        105.39         49.34        27.95 o
   7   6   3      11450.41      11630.39       144.27 o
   8   6   3        511.94        600.18        57.94 o
   9   6   3       2573.60       2556.18        92.42 o
  10   6   3       9438.45      10343.46       308.69 o
  11   6   3       1128.14       1314.38        92.43 o
  12   6   3          6.87        160.28       122.64 o
  13   6   3         81.24        108.64        65.41 o
  14   6   3       1573.04       1518.91       121.43 o
  15   6   3       2353.20       2488.99       132.92 o
  16   6   3       2882.32       2893.92       153.36 o
  17   6   3         16.35        -20.32       100.21 o
  18   6   3          0.65        108.03       126.96 o
   0   7   3         20.43          8.01        60.82 o
   1   7   3      27364.69      27557.22       260.95 o
   2   7   3       9840.63      10378.23       113.17 o
   3   7   3        346.19        381.09        45.65 o
   4   7   3       7603.39       7576.06        99.32 o
   5   7   3         76.36        197.88        46.56 o
   6   7   3         23.76         63.19        33.12 o
   7   7   3      34565.38      35900.91       391.49 o
   8   7   3       9268.72       9749.71       138.94 o
   9   7   3       4507.90       4608.16        99.71 o
  10   7   3        629.84        673.93        57.07 o
  11   7   3        243.02        304.31        57.88 o
  12   7   3       1265.67       1404.43        82.45 o
  13   7   3       9612.04      10248.80       218.17 o
  14   7   3       1319.63       1513.99       114.15 o
  15   7   3        719.64        748.44       111.95 o
  16   7   3         38.53        194.10        99.94 o
  17   7   3        125.25         47.04       109.47 o
  18   7   3        431.61        382.40       135.72 o
   1   8   3      34109.99      33072.30       425.89 o
   2   8   3       2073.09       1906.33        62.14 o
   3   8   3        601.09        793.16        57.45 o
   4   8   3       7509.78       7437.67       102.76 o
   5   8   3       7449.70       6834.52       103.48 o
   6   8   3        218.17        190.55        39.42 o
   7   8   3       9510.63       9097.19       132.31 o
   8   8   3         49.80         14.99        39.47 o
   9   8   3       3802.79       3762.24       116.91 o
  10   8   3       5292.62       5139.44       149.07 o
  11   8   3       2286.00       2231.58       117.73 o
  12   8   3         26.03        284.35       116.93 o
  13   8   3        237.74        426.77        82.24 o
  14   8   3        217.26        292.43        90.10 o
  15   8   3       4204.65       4044.51       196.72 o
  16   8   3       4205.86       3948.41       205.72 o
  17   8   3         25.95         87.46       113.87 o
  18   8   3          2.34        -27.40       111.93 o
   0   9   3         31.31        -37.94        38.32 o
   1   9   3       7918.46       7778.34        91.13 o
   2   9   3          5.01         67.26        33.19 o
   3   9   3       1076.26       1087.56        47.75 o
   4   9   3       3466.03       3397.84        73.08 o
   5   9   3        216.48        247.62        45.65 o
   6   9   3         36.14         46.96        40.78 o
   7   9   3      16059.18      15519.30       199.42 o
   8   9   3      12459.24      12716.31       198.35 o
   9   9   3       5736.70       5588.27       132.43 o
  10   9   3       1028.89       1085.84        73.40 o
  11   9   3        364.25        495.64        73.30 o
  12   9   3       2725.04       2504.10       115.60 o
  13   9   3       7553.63       7677.37       217.48 o
  14   9   3        278.58        389.53        99.41 o
  15   9   3       1506.91       1715.08       137.13 o
  16   9   3        174.77        101.82        96.78 o
  17   9   3        183.42        183.94       126.79 o
  18   9   3       1150.26       1259.78       190.70 o
   1  10   3       9571.43       9709.45       141.66 o
   2  10   3       1338.80        980.32        44.59 o
   3  10   3        437.60        482.05        47.91 o
   4  10   3       5694.20       5628.96       102.32 o
   5  10   3      27321.56      27564.72       299.22 o
   6  10   3        284.44        282.23        46.27 o
   7  10   3       3476.19       3260.06        87.41 o
   8  10   3         81.55         64.33        52.23 o
   9  10   3       1768.89       1705.90        86.55 o
  10  10   3       4245.39       4341.04       125.88 o
  11  10   3       5514.00       5165.84       186.64 o
  12  10   3         87.26        -22.96        65.22 o
  13  10   3          5.85        -80.02        80.02 o
  14  10   3         19.28        -92.32        92.32 o
  15  10   3       4576.98       4599.33       199.34 o
  16  10   3       2163.83       2205.01       170.31 o
  17  10   3        239.99        228.91       135.84 o
   0  11   3        240.74        248.35        52.09 o
   1  11   3        565.76        599.56        48.74 o
   2  11   3       4045.06       3852.95        78.82 o
   3  11   3        876.64        960.79        53.51 o
   4  11   3       1898.80       1877.24        64.39 o
   5  11   3        128.36        173.64        48.77 o
   6  11   3        968.42       1313.64       110.06 o
   7  11   3       7647.76       7627.12       140.52 o
   8  11   3         27.26         81.24        55.29 o
   9  11   3       1650.06       1576.91        88.45 o
  10  11   3        555.69        792.48        85.64 o
  11  11   3        285.23        259.34        91.63 o
  12  11   3       3880.02       3808.12       135.75 o
  13  11   3      13219.74      12925.54       300.99 o
  14  11   3         79.74        176.09        89.22 o
  15  11   3       1489.84       1613.79       152.67 o
  16  11   3          6.13        -69.98       113.44 o
  17  11   3        139.21         76.18       132.12 o
   1  12   3       6164.37       5807.88       108.59 o
   2  12   3       2507.69       2394.24        69.68 o
   3  12   3         20.66         57.06        40.39 o
   4  12   3       2390.17       2389.01       105.21 o
   5  12   3      11857.57      12036.42       185.26 o
   6  12   3       2857.03       3041.66        92.41 o
   7  12   3       2463.38       2454.06        89.65 o
   8  12   3        163.64        112.73        55.26 o
   9  12   3         31.10        164.46        63.43 o
  10  12   3       3441.87       3509.04       122.62 o
  11  12   3       3439.48       3607.01       133.61 o
  12  12   3        364.25        309.63        88.37 o
  13  12   3          4.43        -11.09       100.37 o
  14  12   3         34.54        -20.74        81.60 o
  15  12   3       2508.99       2515.19       168.08 o
  16  12   3        856.85        739.13       149.05 o
   0  13   3        337.08        361.97        71.55 o
   1  13   3       4710.25       4416.97       101.29 o
   2  13   3       2775.35       2637.73        78.26 o
   3  13   3         47.17         38.42        44.58 o
   4  13   3       2070.68       2062.93        88.31 o
   5  13   3         58.38        126.13        51.16 o
   6  13   3       1962.82       2014.51        83.68 o
   7  13   3      12392.64      12303.44       212.29 o
   8  13   3        120.39         69.39        56.63 o
   9  13   3        151.79        145.94        64.46 o
  10  13   3        153.87        152.20        72.54 o
  11  13   3        216.86        193.04        73.46 o
  12  13   3       1268.06       1381.46       113.35 o
  13  13   3       9623.49       9521.57       269.11 o
  14  13   3         14.27        -15.96        83.32 o
  15  13   3        292.37        441.77       123.70 o
  16  13   3         25.53        -66.17       123.09 o
   1  14   3      11706.28      12146.23       188.34 o
   2  14   3        956.31       1006.74        63.79 o
   3  14   3         65.09         79.06        47.53 o
   4  14   3       1548.64       1825.05       110.38 o
   5  14   3       1914.31       1950.62        85.21 o
   6  14   3       2559.41       2645.96       108.81 o
   7  14   3       3358.78       3458.59       115.64 o
   8  14   3         56.07        -49.72        61.68 o
   9  14   3        414.22        370.68        89.60 o
  10  14   3       2686.78       2714.93       120.07 o
  11  14   3       1000.41       1139.25       101.32 o
  12  14   3         11.19          3.71        75.89 o
  13  14   3         92.02        203.21       104.21 o
  14  14   3          8.39         40.29        97.40 o
  15  14   3        716.97        614.62       172.86 o
   0  15   3         64.48         67.76        84.52 o
   1  15   3       4286.93       4175.20       115.90 o
   2  15   3       1440.87       1515.22        85.19 o
   3  15   3        110.54        159.45        55.02 o
   4  15   3        928.16       1049.88        74.61 o
   5  15   3         47.41        339.90       106.32 o
   6  15   3         73.11        102.63        58.10 o
   7  15   3       8404.67       8188.74       185.97 o
   8  15   3       1399.73       1432.76        92.30 o
   9  15   3       1331.92       1455.77       105.60 o
  10  15   3        470.21        513.94        88.51 o
  11  15   3        117.21         10.12        73.33 o
  12  15   3        584.72        539.14       109.35 o
  13  15   3       4460.72       4236.42       204.76 o
  14  15   3         76.13         60.72       112.05 o
  15  15   3        271.53        149.76       144.79 o
   1  16   3       7194.90       7032.14       150.90 o
   2  16   3        438.96        372.38        64.22 o
   3  16   3         25.63         -1.97        54.86 o
   4  16   3       2389.08       2328.93       108.39 o
   5  16   3       4110.36       4195.32       126.70 o
   6  16   3        450.03        539.01        76.73 o
   7  16   3       2610.90       2413.81       104.88 o
   8  16   3         18.05        -66.65        66.65 o
   9  16   3        711.21       1057.54       102.61 o
  10  16   3       1899.83       1884.41       132.97 o
  11  16   3       1077.49       1151.40       133.11 o
  12  16   3          8.31       -109.98       109.98 o
  13  16   3         28.40        105.89       112.75 o
  14  16   3        113.50        156.29       130.95 o
   0  17   3          0.35         89.60        89.62 o
   1  17   3       1467.69       1555.34        84.85 o
   2  17   3       1552.15       1632.98        96.80 o
   3  17   3        407.22        548.07        71.71 o
   4  17   3       1614.79       1716.63        96.54 o
   5  17   3         35.88         43.68        65.37 o
   6  17   3         11.85          8.87        62.11 o
   7  17   3       4607.32       4731.04       153.86 o
   8  17   3       1354.13       1231.25        93.12 o
   9  17   3       1168.00       1376.65       127.63 o
  10  17   3        334.44        406.32       118.03 o
  11  17   3        113.82        224.36       117.47 o
  12  17   3        991.59        930.31       142.17 o
  13  17   3       4497.83       4159.49       240.32 o
   1  18   3       3295.40       3180.05       130.15 o
   2  18   3        928.25        873.51        83.35 o
   3  18   3          5.19        -58.78        62.26 o
   4  18   3       1869.04       1776.08       101.87 o
   5  18   3       6049.24       5497.83       159.18 o
   6  18   3        182.29        254.74        90.81 o
   7  18   3       1512.99       1509.29       112.74 o
   8  18   3          0.35         11.00        90.66 o
   9  18   3        626.29        534.22       107.02 o
  10  18   3       1503.58       1520.76       163.59 o
  11  18   3        804.87        830.86       148.75 o
  12  18   3        101.99         56.04       120.74 o
   0  19   3        141.91         91.78       104.77 o
   1  19   3        916.35       1197.41       101.94 o
   2  19   3        575.85        710.53       104.32 o
   3  19   3        587.52        336.39        93.38 o
   4  19   3       1353.32       1516.63       117.12 o
   5  19   3          4.60         62.50        81.46 o
   6  19   3         58.54        -80.05        80.05 o
   7  19   3       3475.80       3311.29       170.17 o
   8  19   3       2303.36       2010.44       150.12 o
   9  19   3       1110.96       1108.76       128.07 o
  10  19   3        122.95        -38.03       114.07 o
  11  19   3         17.83         34.94       109.07 o
   1  20   3       3834.30       3744.61       184.76 o
   2  20   3        556.88        580.57       112.23 o
   3  20   3         13.52         49.41        84.56 o
   4  20   3        589.05        680.10       117.58 o
   5  20   3       2691.54       2713.64       164.99 o
   6  20   3         41.92         59.67        91.50 o
   7  20   3       1032.13       1560.33       179.87 o
   8  20   3         46.50        176.17       115.67 o
   9  20   3        586.32        431.76       137.35 o
  10  20   3       1782.16       1533.83       202.54 o
   0  21   3          0.05         96.51       150.90 o
   1  21   3       1423.62       1593.01       145.74 o
   2  21   3        713.15        719.57       127.57 o
   3  21   3        115.54         81.76       104.38 o
   4  21   3        119.85        297.45       127.42 o
   5  21   3         97.10          7.09        97.55 o
   6  21   3         64.26         67.73       109.67 o
   7  21   3       3034.99       2680.27       233.95 o
   8  21   3        745.42        829.10       174.31 o
   1  22   3       2174.81       1964.98       182.22 o
   2  22   3        232.00        238.23       111.04 o
   3  22   3         34.58        119.58       112.05 o
   4  22   3        381.85        418.31       134.02 o
   5  22   3        646.29       1017.92       154.68 o
   6  22   3        349.35        488.14       159.92 o
   0  23   3         21.93       -193.03       193.03 o
   1  23   3        982.75        769.07       162.75 o
   2  23   3        661.36        641.71       168.02 o
   3  23   3          5.15       -100.71       125.06 o
   0   0   4       3719.81       3445.54        94.98 o
   1   0   4       9280.60       9352.96       178.99 o
   2   0   4         16.15        -31.80        38.70 o
   3   0   4        474.69        407.86        37.30 o
   4   0   4        939.85       1007.28        72.61 o
   5   0   4      35637.26      39642.68       619.79 o
   6   0   4      28036.90      28892.57       694.43 o
   7   0   4         94.71         88.66        68.56 o
   8   0   4        242.18        305.32        88.30 o
   9   0   4       1008.88        834.38        83.04 o
  10   0   4       6563.09       7381.77       218.70 o
  11   0   4       1560.57       1429.05       107.46 o
  12   0   4       4288.57       4560.19       178.12 o
  13   0   4        116.34        162.97       105.43 o
  14   0   4       9870.69       9671.55       289.52 o
  15   0   4       1378.88       1490.30       138.22 o
  16   0   4       1213.90       1247.71       164.36 o
  17   0   4       3235.54       3110.37       262.47 o
  18   0   4         16.33         19.15       196.60 o
  19   0   4        263.99        -36.17       160.40 o
   1   1   4       3728.05       3778.12        64.11 o
   2   1   4        181.93        260.98        31.66 o
   3   1   4        198.79        155.36        24.45 o
   4   1   4       3567.39       3769.57        66.00 o
   5   1   4        292.74        266.03        32.05 o
   6   1   4       5552.74       5603.04        90.01 o
   7   1   4          0.24         -0.32        31.67 o
   8   1   4       9659.26       9757.50       144.58 o
   9   1   4       2795.29       2481.62        92.12 o
  10   1   4         79.58         68.05        44.38 o
  11   1   4         19.60        -16.48        45.02 o
  12   1   4       6901.39       7427.53       163.73 o
  13   1   4        918.61        996.81        76.04 o
  14   1   4      13982.15      14209.30       260.34 o
  15   1   4        967.87       1046.64       100.04 o
  16   1   4          8.23         17.56        84.47 o
  17   1   4       1919.51       1883.31       144.92 o
  18   1   4       2259.84       2011.32       156.82 o
  19   1   4       1001.25       1067.05       156.39 o
   0   2   4       3591.68       3100.57        78.99 o
   1   2   4       5586.88       5656.46        77.15 o
   2   2   4        753.07        731.46        29.75 o
   3   2   4       1110.24        884.28        34.42 o
   4   2   4      10149.60      10207.00        96.70 o
   5   2   4       3768.76       3456.53        82.59 o
   6   2   4      18110.26      17507.34       181.33 o
   7   2   4        620.92        700.38        39.64 o
   8   2   4        109.85        100.44        34.75 o
   9   2   4       1229.40       1166.60        53.49 o
  10   2   4        112.85        147.38        38.95 o
  11   2   4       5091.63       5154.59       121.21 o
  12   2   4       4870.80       4948.25       125.65 o
  13   2   4          3.02        -41.76        62.27 o
  14   2   4       2772.32       2686.41       116.41 o
  15   2   4       4566.98       4621.31       180.53 o
  16   2   4       1101.92       1146.68       116.39 o
  17   2   4       2771.38       2717.25       176.39 o
  18   2   4          6.46        -65.68       103.89 o
  19   2   4        302.31        407.20       141.41 o
   1   3   4       1066.84       1182.64        45.35 o
   2   3   4      19941.05      20305.70       155.78 o
   3   3   4      13068.55      12728.13       108.19 o
   4   3   4       3672.42       3672.35        72.41 o
   5   3   4        381.84        467.99        40.69 o
   6   3   4       2646.70       2657.90        84.08 o
   7   3   4        977.76       1158.14        46.57 o
   8   3   4      10881.72      11923.22       162.41 o
   9   3   4       6561.31       7378.85       203.44 o
  10   3   4          1.24        -48.80        48.80 o
  11   3   4        846.17        902.28        59.10 o
  12   3   4      17994.50      19076.48       457.29 o
  13   3   4         70.66        165.53        61.17 o
  14   3   4       5291.17       5215.50       165.06 o
  15   3   4       1450.67       1545.18       114.56 o
  16   3   4         39.70         18.23        92.88 o
  17   3   4       1464.45       1716.13       147.06 o
  18   3   4       2519.33       2015.14       164.31 o
  19   3   4        737.48        679.66       145.22 o
   0   4   4      89434.19      89023.70       889.19 o
   1   4   4       2862.95       2784.41        54.15 o
   2   4   4       4086.88       3748.26        54.07 o
   3   4   4       1554.63       1369.37        48.99 o
   4   4   4       2165.56       2029.95        55.44 o
   5   4   4       1431.00       1136.96        40.88 o
   6   4   4      18432.04      18017.03       197.85 o
   7   4   4        859.31        874.69        46.46 o
   8   4   4          3.72        -18.50        43.54 o
   9   4   4       4285.68       4784.66       145.58 o
  10   4   4        512.22        567.91        54.41 o
  11   4   4       3715.39       3986.32       205.06 o
  12   4   4       2931.87       2886.42       101.13 o
  13   4   4        100.56          7.84        62.49 o
  14   4   4        231.90        364.36        74.20 o
  15   4   4       3292.03       3069.11       149.31 o
  16   4   4        441.67        409.93       100.04 o
  17   4   4       2097.29       2070.59       155.32 o
  18   4   4         19.14        -44.72       113.65 o
  19   4   4        171.64         29.06       117.86 o
   1   5   4       1339.09       1217.49        32.08 o
   2   5   4      20685.95      20832.66       185.03 o
   3   5   4      39392.30      40317.85       374.92 o
   4   5   4         67.96        181.10        50.01 o
   5   5   4        497.68        480.72        44.07 o
   6   5   4       5406.71       5420.62        85.56 o
   7   5   4          0.12         36.54        31.16 o
   8   5   4      25943.10      26858.66       429.95 o
   9   5   4      11740.79      12278.56       230.91 o
  10   5   4        321.42        407.36        60.94 o
  11   5   4         27.10        -45.46        45.46 o
  12   5   4       2376.63       2627.21        94.03 o
  13   5   4         31.81         99.31        62.86 o
  14   5   4       2337.95       2591.34       123.56 o
  15   5   4        862.90       1164.32       107.37 o
  16   5   4         38.01         56.93        84.13 o
  17   5   4        881.10        848.84       143.35 o
  18   5   4       2901.81       2836.97       216.72 o
   0   6   4     141853.12     154733.97      2085.40 o
   1   6   4      11294.06      11565.68       138.90 o
   2   6   4       7324.55       7341.69       103.60 o
   3   6   4       2509.28       2274.89        63.42 o
   4   6   4        535.01        767.38        58.18 o
   5   6   4      13751.65      14169.32       151.92 o
   6   6   4      24960.52      24553.04       256.77 o
   7   6   4        229.70        222.28        35.24 o
   8   6   4         23.48         58.16        40.98 o
   9   6   4       5548.04       5723.82       114.55 o
  10   6   4          2.21         -5.49        43.20 o
  11   6   4        772.99       1012.28        68.94 o
  12   6   4       1255.83       1507.20        76.03 o
  13   6   4          4.76        208.49       111.66 o
  14   6   4       1257.45       1522.59       111.10 o
  15   6   4        958.47       1347.92       117.85 o
  16   6   4        152.32        340.38       107.28 o
  17   6   4       1557.05       2018.18       190.90 o
  18   6   4         55.01        108.17       113.90 o
   1   7   4       2329.84       2438.32        71.60 o
   2   7   4      21223.53      21958.89       186.20 o
   3   7   4      17889.02      17788.25       190.50 o
   4   7   4        667.95        665.80        42.58 o
   5   7   4         25.92         65.86        34.77 o
   6   7   4       8133.43       8133.42       116.38 o
   7   7   4         84.34        117.09        70.54 o
   8   7   4      17587.48      16933.80       215.77 o
   9   7   4       9506.54       9295.60       152.65 o
  10   7   4        211.75        601.81       148.67 o
  11   7   4          4.23         20.70        47.13 o
  12   7   4       1944.95       2090.82        93.97 o
  13   7   4         49.96         52.28        57.33 o
  14   7   4       4483.14       5106.66       189.84 o
  15   7   4        374.25        526.06       113.30 o
  16   7   4         62.74        137.00        99.78 o
  17   7   4        614.74        571.31       123.43 o
  18   7   4       1552.60       1722.10       183.33 o
   0   8   4      18007.67      16463.94       229.12 o
   1   8   4      14068.58      14956.95       180.13 o
   2   8   4       2064.40       1935.32        57.00 o
   3   8   4       2456.82       2325.39        73.92 o
   4   8   4       6083.40       6156.64       122.75 o
   5   8   4       5223.85       5296.59        98.64 o
   6   8   4      23930.25      23337.27       251.34 o
   7   8   4       1306.41       1343.62        69.51 o
   8   8   4          4.44         20.58        56.79 o
   9   8   4       1903.80       2318.93       152.98 o
  10   8   4        202.39        262.53        60.80 o
  11   8   4       2845.92       2584.02       128.73 o
  12   8   4       2264.21       2579.46       108.32 o
  13   8   4         10.65         41.90        76.93 o
  14   8   4       2532.38       2637.91       175.42 o
  15   8   4       4281.40       4356.98       199.52 o
  16   8   4        212.69        354.70       114.29 o
  17   8   4       1505.55       1661.40       177.87 o
  18   8   4          3.67        198.60       137.71 o
   1   9   4       2039.99       1921.69        43.53 o
   2   9   4       9302.84       9001.76       118.94 o
   3   9   4       5304.89       5384.78        97.69 o
   4   9   4       1485.83       1638.15        91.05 o
   5   9   4         34.21         62.13        48.69 o
   6   9   4       1912.77       1840.33        83.40 o
   7   9   4       1895.03       2135.39       111.81 o
   8   9   4       5264.40       5179.74       108.48 o
   9   9   4       1881.99       1778.19        86.51 o
  10   9   4        117.53        357.04       131.86 o
  11   9   4        304.94        603.86        87.97 o
  12   9   4       8548.55       8375.69       276.38 o
  13   9   4        113.88         91.55        77.48 o
  14   9   4       8212.69       8338.78       237.50 o
  15   9   4        943.05       1064.31       132.80 o
  16   9   4         37.54        207.85       108.72 o
  17   9   4        736.80        592.04       133.08 o
   0  10   4       3679.12       3342.10        86.01 o
   1  10   4       1124.42        924.33        50.09 o
   2  10   4        529.07        602.46        53.63 o
   3  10   4        154.22         47.96        40.83 o
   4  10   4       5483.06       5793.70       101.79 o
   5  10   4       9082.81       8816.06       130.62 o
   6  10   4      12627.56      12572.49       176.72 o
   7  10   4       1334.64       1672.73       114.87 o
   8  10   4        165.06        182.29        51.00 o
   9  10   4        387.13        462.46       104.97 o
  10  10   4        305.28        443.73        69.56 o
  11  10   4       2393.12       2260.61       109.78 o
  12  10   4       2488.85       2367.58       121.28 o
  13  10   4          0.16         67.28        82.43 o
  14  10   4       2122.22       1940.44       127.99 o
  15  10   4       2986.17       2968.02       169.91 o
  16  10   4        900.82        916.18       127.86 o
  17  10   4       1467.00       1408.24       171.82 o
   1  11   4        287.56        319.16        38.58 o
   2  11   4       1173.56       1236.90        53.10 o
   3  11   4       4583.26       4531.06        92.39 o
   4  11   4       1839.63       1731.02        68.19 o
   5  11   4        399.49        518.38        98.45 o
   6  11   4       2392.29       2498.05        85.17 o
   7  11   4         94.30        169.78        50.69 o
   8  11   4       8452.60       7953.37       152.35 o
   9  11   4        664.00        821.72        72.96 o
  10  11   4          2.81         93.55        62.06 o
  11  11   4         45.41         54.92        66.47 o
  12  11   4       4887.81       4715.89       159.29 o
  13  11   4        538.69        495.10        99.11 o
  14  11   4       4406.49       4317.89       185.88 o
  15  11   4        824.28        706.49       129.32 o
  16  11   4          2.40        109.21       108.18 o
  17  11   4       1016.99       1048.45       240.51 o
   0  12   4      11337.64      11526.40       199.98 o
   1  12   4        748.07        872.58        51.25 o
   2  12   4       1069.00       1121.91        56.82 o
   3  12   4        185.85        114.40        43.53 o
   4  12   4        123.53         35.54        48.26 o
   5  12   4       5140.32       5066.30       113.12 o
   6  12   4       3206.14       3123.65       102.06 o
   7  12   4          4.13         15.76        49.50 o
   8  12   4        143.05        122.77        54.77 o
   9  12   4        629.00        639.83        75.10 o
  10  12   4        869.82       1051.52        90.38 o
  11  12   4       1397.28       1353.37       100.56 o
  12  12   4       2072.24       2053.08       121.58 o
  13  12   4          1.77        -31.51        79.54 o
  14  12   4       1302.18       1299.75       134.04 o
  15  12   4        440.13        346.29       116.02 o
  16  12   4       1196.80       1591.85       228.42 o
   1  13   4        278.92        305.60        48.51 o
   2  13   4       1045.26       1156.43        63.94 o
   3  13   4       1854.49       2093.38        79.18 o
   4  13   4        631.11        664.11        61.30 o
   5  13   4         51.56         79.62        57.02 o
   6  13   4       1907.78       1906.02        84.37 o
   7  13   4        489.38        529.94        64.17 o
   8  13   4       5257.33       5076.64       130.62 o
   9  13   4       3939.03       3881.64       136.04 o
  10  13   4          0.82        -65.73        65.77 o
  11  13   4         60.16         85.31        89.85 o
  12  13   4       3545.11       3346.23       139.92 o
  13  13   4        107.06         70.29        87.38 o
  14  13   4       2533.44       2379.36       160.02 o
  15  13   4        297.69        331.93       146.17 o
   0  14   4      11409.53      10987.11       355.47 o
   1  14   4       2220.71       2296.35        89.95 o
   2  14   4        149.99        230.58        52.63 o
   3  14   4        517.34        601.33        66.42 o
   4  14   4        535.23        575.11        61.17 o
   5  14   4         30.72        -60.62        60.62 o
   6  14   4       6698.22       6649.19       180.58 o
   7  14   4          1.69        -37.85        71.69 o
   8  14   4          5.14         53.74        60.18 o
   9  14   4       1822.86       1739.03       107.33 o
  10  14   4          4.40         49.68        64.68 o
  11  14   4       1894.82       1891.07       120.49 o
  12  14   4       1700.62       1602.21       112.84 o
  13  14   4          1.16        -37.45       109.13 o
  14  14   4       1013.09       1206.65       166.05 o
  15  14   4        813.83        658.86       178.93 o
   1  15   4        674.14        841.91        65.22 o
   2  15   4       2534.05       2586.70        98.46 o
   3  15   4       2494.96       2598.72        96.38 o
   4  15   4         60.73         42.07        65.50 o
   5  15   4          0.33          5.95        57.16 o
   6  15   4        339.07        511.11        71.28 o
   7  15   4         11.95         43.63        58.14 o
   8  15   4       1470.98       1547.70       111.98 o
   9  15   4       3028.84       2697.94       129.79 o
  10  15   4        230.31        105.06        75.11 o
  11  15   4        248.80        264.75        96.53 o
  12  15   4       2930.53       2679.47       174.31 o
  13  15   4         23.45        164.90       110.13 o
  14  15   4       3540.59       3227.20       206.51 o
   0  16   4       8152.17       8110.72       243.65 o
   1  16   4        939.47       1007.08        92.88 o
   2  16   4        488.57        448.49        82.53 o
   3  16   4        508.27        596.76        70.83 o
   4  16   4        775.94        979.63        81.89 o
   5  16   4       1775.48       1900.65       108.96 o
   6  16   4       7898.92       7767.15       232.12 o
   7  16   4        479.03        664.93       147.00 o
   8  16   4         77.31        138.67        83.64 o
   9  16   4       1019.28        937.91       144.33 o
  10  16   4          6.12         21.84        80.03 o
  11  16   4        539.86        411.59       100.75 o
  12  16   4        604.96        635.71       126.42 o
  13  16   4          2.78         10.42       111.78 o
   1  17   4        159.08        179.00        72.99 o
   2  17   4       3304.56       3161.76       138.18 o
   3  17   4       4644.22       4430.32       146.06 o
   4  17   4        417.79        364.90        87.92 o
   5  17   4          0.00        -18.27        70.38 o
   6  17   4       1892.37       2052.41       139.05 o
   7  17   4        417.34        449.14        89.36 o
   8  17   4       4445.80       4174.37       175.23 o
   9  17   4        947.83       1164.85       124.61 o
  10  17   4          0.81        -90.77        90.77 o
  11  17   4          3.01        201.84       120.66 o
  12  17   4       1430.88       1400.87       177.07 o
  13  17   4         55.91        -68.32       133.22 o
   0  18   4       6657.63       6495.47       313.63 o
   1  18   4        990.15       1300.87       121.59 o
   2  18   4       1192.32       1410.75       119.92 o
   3  18   4        371.91        374.31        88.84 o
   4  18   4        380.80        553.50       111.39 o
   5  18   4       5047.70       4453.02       158.56 o
   6  18   4       2897.17       3153.40       146.15 o
   7  18   4        360.57        367.68        92.12 o
   8  18   4        163.23        240.48        93.26 o
   9  18   4        168.37        347.70       114.92 o
  10  18   4          4.46       -106.09       106.09 o
  11  18   4        510.49        429.10       122.04 o
  12  18   4        625.17        649.13       168.92 o
   1  19   4        152.38        283.70       100.15 o
   2  19   4       1805.31       1954.23       139.61 o
   3  19   4       3040.41       2902.92       167.66 o
   4  19   4        669.36        668.34       114.73 o
   5  19   4         75.96        -76.38        91.29 o
   6  19   4       1607.97       1593.35       128.83 o
   7  19   4        618.16        813.00       171.74 o
   8  19   4       4235.41       3679.44       226.37 o
   9  19   4        839.29        906.99       151.72 o
  10  19   4          0.04         21.82       125.79 o
  11  19   4          0.57         33.21       155.81 o
   0  20   4       4254.48       4459.23       303.06 o
   1  20   4       1208.69       1237.34       132.11 o
   2  20   4        286.25        338.88       115.26 o
   3  20   4         41.52         42.40        97.04 o
   4  20   4        721.75        821.91       122.09 o
   5  20   4        802.10        816.01       136.47 o
   6  20   4       2815.11       2602.08       187.19 o
   7  20   4        203.38        293.76       139.79 o
   8  20   4         51.50        157.32       131.83 o
   9  20   4        534.87        486.86       147.09 o
   1  21   4        430.51        394.96       117.60 o
   2  21   4       1135.18       1149.70       171.88 o
   3  21   4       1225.01       1327.18       145.31 o
   4  21   4         12.79         56.03       146.25 o
   5  21   4         86.09        153.23       116.88 o
   6  21   4        222.10        178.64       118.67 o
   7  21   4          0.05        165.67       131.86 o
   8  21   4       1179.73       1143.51       206.94 o
   0  22   4       2929.18       3097.84       301.95 o
   1  22   4        643.43        457.08       137.20 o
   2  22   4        177.11       -117.45       119.21 o
   3  22   4         87.13        229.97       141.13 o
   4  22   4        162.05        380.35       142.09 o
   5  22   4        287.33        337.70       139.56 o
   1  23   4         22.75        -37.47       125.52 o
   1   0   5       5361.50       5020.73        87.37 o
   2   0   5       3859.96       3545.35       141.19 o
   3   0   5        476.34        486.91        60.54 o
   4   0   5      12764.16      13483.87       231.47 o
   5   0   5      12231.51      12491.73       174.25 o
   6   0   5        526.06        748.87        54.16 o
   7   0   5       3560.58       3399.69       132.19 o
   8   0   5          8.61        154.86        42.76 o
   9   0   5         44.01         90.56        52.86 o
  10   0   5       7994.61       8334.87       260.26 o
  11   0   5        211.02        558.60       111.58 o
  12   0   5       3547.66       3748.48       191.72 o
  13   0   5          3.61        -63.99        96.65 o
  14   0   5        555.02        633.40       127.20 o
  15   0   5       2442.17       2487.36       177.70 o
  16   0   5       9285.01       9480.70       400.61 o
  17   0   5         25.34        -18.49       209.64 o
  18   0   5          0.67        221.37       158.68 o
  19   0   5        134.05        333.19       230.95 o
   0   1   5         22.90        128.40        46.64 o
   1   1   5       2783.61       2672.00        84.09 o
   2   1   5       7695.38       7224.96        94.66 o
   3   1   5        850.56        875.26        36.64 o
   4   1   5      16228.24      16295.83       154.53 o
   5   1   5         25.00         90.56        39.25 o
   6   1   5        313.06        431.82        36.32 o
   7   1   5       9187.28       8991.62       107.61 o
   8   1   5      10459.14       9976.41       134.69 o
   9   1   5       1140.05       1188.96        78.65 o
  10   1   5        625.30        716.43        58.16 o
  11   1   5        522.39        513.92        62.18 o
  12   1   5      11215.93      11989.14       222.93 o
  13   1   5      14561.93      14854.65       361.12 o
  14   1   5       2759.09       2657.48       122.34 o
  15   1   5       1088.63       1339.96       101.39 o
  16   1   5        323.44        476.62       106.43 o
  17   1   5        415.72        557.71       126.14 o
  18   1   5       4200.92       4344.76       239.80 o
   1   2   5       1040.69       1072.55        47.82 o
   2   2   5       9856.88       9325.78       107.58 o
   3   2   5       2133.47       1879.39        45.64 o
   4   2   5      13813.33      13000.62       136.25 o
   5   2   5       8890.81       8666.13       106.42 o
   6   2   5       3868.87       3599.36        63.09 o
   7   2   5       4659.37       4484.14        69.39 o
   8   2   5         86.10        145.47        49.07 o
   9   2   5          2.86          9.56        36.29 o
  10   2   5      18995.30      20059.63       382.68 o
  11   2   5       1191.98       1271.39        77.23 o
  12   2   5        530.57        700.49        71.10 o
  13   2   5        213.63        231.82        69.86 o
  14   2   5          1.41         73.41        69.48 o
  15   2   5       4209.36       3933.53       147.38 o
  16   2   5       7176.69       7042.05       233.66 o
  17   2   5         90.65        150.48       112.34 o
  18   2   5          3.03        -34.38       109.32 o
   0   3   5        131.05        217.10        27.23 o
   1   3   5       2782.80       2483.33        85.42 o
   2   3   5      17941.36      18187.08       167.02 o
   3   3   5          0.63        -27.50        27.99 o
   4   3   5      10603.60       9914.83       121.52 o
   5   3   5          0.00         16.93        53.35 o
   6   3   5       1417.68       1185.64        42.24 o
   7   3   5      14183.57      13795.10       174.79 o
   8   3   5       9956.97      11131.61       148.31 o
   9   3   5       2817.78       2635.30        80.84 o
  10   3   5       3690.25       3666.75       120.83 o
  11   3   5       3690.37       3284.94       131.40 o
  12   3   5       4368.70       4361.76       126.53 o
  13   3   5       4798.39       5229.12       150.88 o
  14   3   5         14.56        -21.64        68.77 o
  15   3   5        833.82       1164.89       137.00 o
  16   3   5         47.84        150.88        89.40 o
  17   3   5          7.60        -84.94       104.33 o
  18   3   5       4581.26       4274.66       246.88 o
   1   4   5      31006.42      30898.21       232.83 o
   2   4   5      16502.92      16227.10       168.72 o
   3   4   5        393.37        413.68        30.17 o
   4   4   5      16036.95      15800.25       177.57 o
   5   4   5      12351.38      11955.80       153.48 o
   6   4   5       3728.53       3844.22        65.30 o
   7   4   5       3713.96       3380.59        65.80 o
   8   4   5         33.76         42.96        45.61 o
   9   4   5       1551.31       1402.36        64.96 o
  10   4   5      39033.71      42095.68       535.59 o
  11   4   5       6474.34       6653.71       222.97 o
  12   4   5          2.60        103.95        58.52 o
  13   4   5         29.17         72.02        68.58 o
  14   4   5         95.23         81.21        84.46 o
  15   4   5       1451.68       1739.94       124.23 o
  16   4   5       4511.20       4436.82       184.12 o
  17   4   5          0.94         19.37       104.07 o
  18   4   5         25.72       -123.58       123.58 o
   0   5   5        870.80        894.25        77.77 o
   1   5   5      18640.93      17660.79       156.05 o
   2   5   5      37573.11      38618.83       377.51 o
   3   5   5        844.29        686.63        46.13 o
   4   5   5      17677.55      17047.44       168.79 o
   5   5   5        432.77        467.73        39.95 o
   6   5   5        471.36        577.49        36.05 o
   7   5   5       8185.15       7963.59       133.07 o
   8   5   5       7111.94       6976.28       112.46 o
   9   5   5       9164.26       9573.54       183.03 o
  10   5   5       2143.43       2163.00        82.13 o
  11   5   5       1389.67       1318.09        81.43 o
  12   5   5       5635.54       5765.73       135.83 o
  13   5   5       2270.28       2288.12       107.98 o
  14   5   5         33.89        -22.90        62.95 o
  15   5   5        689.39       1020.33       125.13 o
  16   5   5          7.91         60.23        94.20 o
  17   5   5        337.69        517.01       183.81 o
  18   5   5       1590.49       1918.63       186.27 o
   1   6   5      45277.68      46895.11       420.04 o
   2   6   5       9566.23       9040.89       131.48 o
   3   6   5        942.03        787.67        31.73 o
   4   6   5      21868.39      21933.30       234.94 o
   5   6   5      15105.71      14852.64       160.01 o
   6   6   5       1360.46       1244.62        47.34 o
   7   6   5       4513.57       4088.88        73.76 o
   8   6   5        122.19        276.55        79.89 o
   9   6   5       1839.54       1937.70        97.93 o
  10   6   5      23838.15      25247.79       479.38 o
  11   6   5        417.33        571.23        61.57 o
  12   6   5        916.43       1235.25        79.20 o
  13   6   5          3.39        -21.09        64.39 o
  14   6   5         17.38         76.63        78.17 o
  15   6   5        136.97        562.56       161.66 o
  16   6   5       4109.69       4406.15       210.04 o
  17   6   5        128.46         31.25       112.78 o
  18   6   5         50.02        205.16       125.09 o
   0   7   5        787.26        853.02        94.45 o
   1   7   5      13976.98      13799.17       187.88 o
   2   7   5      21161.56      20890.99       250.34 o
   3   7   5       2363.53       2289.69        64.77 o
   4   7   5      26954.45      25741.36       273.33 o
   5   7   5        163.54         74.62        37.32 o
   6   7   5       1665.49       1638.66        71.72 o
   7   7   5      17048.12      16316.72       197.98 o
   8   7   5       7536.17       7573.93       145.62 o
   9   7   5        797.10        964.40        67.19 o
  10   7   5        496.69        557.70        74.03 o
  11   7   5        941.76       1165.54        80.75 o
  12   7   5       7944.49       7979.05       181.92 o
  13   7   5       6705.28       6913.41       173.11 o
  14   7   5        586.15        694.92       119.80 o
  15   7   5        317.88        517.62       121.37 o
  16   7   5         53.59        -59.39        99.77 o
  17   7   5        862.56       1098.74       149.63 o
  18   7   5        596.92        641.19       154.93 o
   1   8   5       3598.17       3362.00        90.58 o
   2   8   5       7231.45       6952.60       110.18 o
   3   8   5       2230.24       1888.30        82.39 o
   4   8   5      26428.73      27149.66       304.21 o
   5   8   5      14493.78      14894.98       175.39 o
   6   8   5       5013.81       4721.59       109.65 o
   7   8   5       4743.44       4597.66       109.38 o
   8   8   5         29.47        472.72       169.24 o
   9   8   5        170.52        349.95        62.94 o
  10   8   5       5918.50       6237.22       150.49 o
  11   8   5         76.87        135.58        70.65 o
  12   8   5        930.77       1675.64       184.21 o
  13   8   5        159.31        155.77        71.69 o
  14   8   5          4.93        -89.53        91.91 o
  15   8   5       2120.34       2406.27       160.19 o
  16   8   5       3563.34       3670.16       191.98 o
  17   8   5          1.89         99.47       122.01 o
   0   9   5         13.16         -7.26        65.56 o
   1   9   5       1573.79       1305.22        53.34 o
   2   9   5      10712.50      10538.65       146.54 o
   3   9   5       1138.49       1010.95        47.54 o
   4   9   5      13167.87      13249.44       177.71 o
   5   9   5         16.11        -40.32        40.32 o
   6   9   5       2849.20       3016.29       169.92 o
   7   9   5      11008.01      10815.29       163.67 o
   8   9   5       6126.83       5996.53       134.69 o
   9   9   5        122.19        294.17        64.35 o
  10   9   5       1025.43       1211.41        82.60 o
  11   9   5       1109.28       1257.89        88.93 o
  12   9   5       5109.30       5173.27       163.63 o
  13   9   5       8081.26       8653.88       244.69 o
  14   9   5        858.34       1043.84       179.63 o
  15   9   5        362.93        386.45       104.91 o
  16   9   5        187.67        266.73       117.52 o
  17   9   5         71.48         85.04       117.28 o
   1  10   5       4311.83       3998.46        92.61 o
   2  10   5       6280.13       6062.30       111.38 o
   3  10   5         49.53        257.10        71.34 o
   4  10   5       9143.81       8896.62       159.30 o
   5  10   5       8900.13       8872.11       138.82 o
   6  10   5       4330.66       4123.85       108.70 o
   7  10   5       1291.75       1253.93        64.95 o
   8  10   5         17.21        341.26       153.61 o
   9  10   5         65.20         79.78        54.71 o
  10  10   5       7698.31       7446.45       192.01 o
  11  10   5       1609.78       1502.02        95.82 o
  12  10   5        285.05        449.44       112.51 o
  13  10   5          0.05        120.60        79.09 o
  14  10   5         29.18         90.00        98.10 o
  15  10   5       1843.34       1834.88       155.56 o
  16  10   5       3109.45       2936.92       202.84 o
  17  10   5         58.79        186.10       135.88 o
   0  11   5          0.28        -31.61        45.16 o
   1  11   5       1221.20       1045.50        67.57 o
   2  11   5       6773.62       6457.34       131.69 o
   3  11   5          0.44         18.14        42.47 o
   4  11   5       2824.56       2548.55        74.99 o
   5  11   5        121.41        316.08        78.95 o
   6  11   5        269.17        430.00        62.89 o
   7  11   5       2909.34       2824.21        88.24 o
   8  11   5       2525.54       2553.59        93.39 o
   9  11   5       3434.06       3179.19       114.88 o
  10  11   5        952.98       1057.34        88.21 o
  11  11   5        351.49        306.73        81.11 o
  12  11   5       3280.71       3358.68       140.06 o
  13  11   5       4212.91       4025.95       169.27 o
  14  11   5        701.84        730.86       118.86 o
  15  11   5        611.07        841.11       146.54 o
  16  11   5         76.61         60.05       117.68 o
   1  12   5       5284.14       5360.37       115.22 o
   2  12   5       2905.71       2849.75       103.37 o
   3  12   5        196.74        263.77        53.28 o
   4  12   5       1724.76       1667.41        82.00 o
   5  12   5       1162.66       1190.91        64.84 o
   6  12   5         80.41        115.29        51.86 o
   7  12   5       1156.82       1147.00        73.96 o
   8  12   5         39.92         82.24        59.29 o
   9  12   5        831.74        997.88       112.18 o
  10  12   5      14189.85      14528.55       280.64 o
  11  12   5        313.89        331.71        81.02 o
  12  12   5        398.10        510.00        91.26 o
  13  12   5         48.89         -9.04        83.82 o
  14  12   5         58.56         20.25        96.45 o
  15  12   5       1179.91       1249.87       154.96 o
  16  12   5       4259.05       3980.59       286.73 o
   0  13   5          7.54        -97.26        97.26 o
   1  13   5       1425.30       1613.25        97.42 o
   2  13   5       1841.49       2079.62        90.13 o
   3  13   5          3.28        -19.35        48.69 o
   4  13   5       2546.49       2633.84        99.71 o
   5  13   5        157.89        142.01        59.38 o
   6  13   5          0.80         55.89        68.93 o
   7  13   5       3430.31       3412.25       116.42 o
   8  13   5       3727.80       3954.36       136.13 o
   9  13   5       1176.67       1170.55        92.66 o
  10  13   5        625.19        730.90        89.79 o
  11  13   5       1136.54       1063.47       106.22 o
  12  13   5       2922.47       3049.62       159.64 o
  13  13   5       2742.21       2768.05       167.88 o
  14  13   5        141.56         92.95       105.76 o
  15  13   5        762.94        860.72       151.65 o
   1  14   5       1529.98       1560.38        92.58 o
   2  14   5        959.68       1052.65        80.82 o
   3  14   5        344.80        283.32        71.53 o
   4  14   5       2723.10       2963.14       112.30 o
   5  14   5       1844.57       1940.83       100.95 o
   6  14   5         23.53         57.16        64.16 o
   7  14   5       1732.87       1750.77       104.10 o
   8  14   5          3.24         82.83        69.04 o
   9  14   5         58.58        212.13        78.56 o
  10  14   5       9933.08      10264.88       266.30 o
  11  14   5        717.07        790.13       107.34 o
  12  14   5        280.07        336.26       109.34 o
  13  14   5         76.52         38.70       100.21 o
  14  14   5         22.63         70.05       140.56 o
   0  15   5        207.34        210.96       117.99 o
   1  15   5       1442.52       1455.89       105.87 o
   2  15   5       2650.56       2603.47       117.03 o
   3  15   5        388.26        455.94        70.74 o
   4  15   5       3411.86       3222.45       123.56 o
   5  15   5         31.86        110.13        69.93 o
   6  15   5         89.85        146.31        69.64 o
   7  15   5       2795.04       2609.40       146.71 o
   8  15   5       4258.53       3872.57       159.28 o
   9  15   5        589.77        620.17       100.02 o
  10  15   5        820.84        863.50       105.99 o
  11  15   5        588.34        470.69       104.46 o
  12  15   5       2624.21       2529.75       169.77 o
  13  15   5       2485.55       2356.52       181.99 o
  14  15   5         87.05         15.94       125.39 o
   1  16   5       2894.43       3292.79       152.82 o
   2  16   5       1270.43       1701.07       142.84 o
   3  16   5        188.60        188.20        77.43 o
   4  16   5       4316.12       4202.91       146.15 o
   5  16   5       3882.56       3655.77       144.31 o
   6  16   5        571.81        644.72        87.24 o
   7  16   5       1270.36       1434.40       105.44 o
   8  16   5          8.00        -81.34        81.34 o
   9  16   5         57.48        -14.09        82.50 o
  10  16   5       5342.73       5289.90       213.55 o
  11  16   5        407.29        583.21       108.19 o
  12  16   5        121.22        184.27       120.25 o
  13  16   5          2.18         52.98       109.27 o
   0  17   5         57.06          1.34       140.49 o
   1  17   5       2348.68       2450.50       144.85 o
   2  17   5       4857.80       4560.97       182.75 o
   3  17   5        459.34        377.71        97.94 o
   4  17   5       3783.27       3926.06       164.74 o
   5  17   5         11.78         91.37        83.29 o
   6  17   5        422.89        594.71       100.82 o
   7  17   5       3085.94       3194.43       143.97 o
   8  17   5       1490.13       1605.24       129.23 o
   9  17   5        763.64        980.73       121.45 o
  10  17   5        419.20        622.60       118.34 o
  11  17   5         83.76        156.32       125.47 o
  12  17   5       1859.67       1783.41       186.01 o
   1  18   5       4201.35       4023.08       183.79 o
   2  18   5       1949.36       1992.36       141.28 o
   3  18   5        100.02        151.06        91.73 o
   4  18   5       4154.82       4267.74       193.92 o
   5  18   5       3097.74       3060.28       152.45 o
   6  18   5        833.46        929.25       117.63 o
   7  18   5       1000.67        989.89       119.00 o
   8  18   5          3.70        -12.19        89.64 o
   9  18   5         52.86       -101.68       101.68 o
  10  18   5       2912.37       2708.95       207.08 o
  11  18   5         26.95        101.12       132.22 o
   0  19   5          4.96          4.18       113.51 o
   1  19   5        553.00        525.92       108.23 o
   2  19   5       3716.21       3376.64       183.62 o
   3  19   5         69.02        -12.95        83.50 o
   4  19   5       3196.07       2994.48       179.87 o
   5  19   5         20.97         15.98       112.88 o
   6  19   5        635.28        652.77       131.62 o
   7  19   5       2910.13       2649.58       191.13 o
   8  19   5        969.04        687.02       147.98 o
   9  19   5        214.35        308.73       131.09 o
  10  19   5        109.45         96.79       140.16 o
   1  20   5       1781.26       1747.04       156.44 o
   2  20   5       1392.42       1569.29       159.14 o
   3  20   5         42.90        154.31       117.70 o
   4  20   5       3064.31       2902.56       200.07 o
   5  20   5       2206.68       2266.29       195.87 o
   6  20   5        881.06        657.07       135.61 o
   7  20   5        383.44        478.81       147.28 o
   8  20   5          2.05        -91.95       129.99 o
   9  20   5          8.40       -183.71       241.30 o
   0  21   5         33.21       -152.16       194.66 o
   1  21   5        430.82        543.80       129.56 o
   2  21   5       1582.35       1872.58       200.64 o
   3  21   5          2.19         67.56       106.98 o
   4  21   5       1366.96       1521.49       172.41 o
   5  21   5         24.58         -0.44       112.17 o
   6  21   5        169.06        250.11       138.20 o
   7  21   5       1505.35       1653.45       191.73 o
   1  22   5        857.02       1111.76       152.21 o
   2  22   5        586.64        598.58       146.87 o
   3  22   5        120.02         14.28       114.20 o
   4  22   5       1148.01       1001.36       166.82 o
   0   0   6      30759.59      29751.01       645.08 o
   1   0   6       4371.85       3993.36        97.08 o
   2   0   6       1596.60       1590.99       119.38 o
   3   0   6        630.79        715.14        96.62 o
   4   0   6       6939.19       8474.96       159.64 o
   5   0   6       3639.74       3182.24        91.91 o
   6   0   6      11681.95      12447.43       314.38 o
   7   0   6       2041.76       2124.52        91.72 o
   8   0   6         51.13         74.45        54.18 o
   9   0   6       4275.70       4022.26       114.57 o
  10   0   6          7.22        -62.05        69.21 o
  11   0   6       5674.64       5655.33       199.72 o
  12   0   6       1455.22       1211.91       119.80 o
  13   0   6          0.51          4.58        89.15 o
  14   0   6       1815.96       1575.56       148.42 o
  15   0   6       8956.37       8814.64       502.90 o
  16   0   6       1442.12       1475.97       200.79 o
  17   0   6       5452.94       5339.90       358.61 o
  18   0   6         40.62         34.27       146.84 o
   1   1   6       1105.45       1466.14        86.54 o
   2   1   6       3323.39       3590.75        59.51 o
   3   1   6      11418.94      10653.61       190.03 o
   4   1   6       2929.83       3328.21        67.05 o
   5   1   6        116.11        127.98        36.86 o
   6   1   6       2239.14       2418.73        79.19 o
   7   1   6       1022.68       1027.74        47.96 o
   8   1   6       7535.41       7204.66       141.94 o
   9   1   6      10253.08      10257.78       153.87 o
  10   1   6        424.67        575.99        60.60 o
  11   1   6         63.31         40.91        76.51 o
  12   1   6        502.56        747.83        74.47 o
  13   1   6        181.89        327.25        69.83 o
  14   1   6       3269.93       3096.60       130.29 o
  15   1   6       2020.55       2144.56       125.77 o
  16   1   6        101.19        129.42        80.84 o
  17   1   6       4135.31       4210.33       220.03 o
  18   1   6       1394.99       1953.39       204.06 o
   0   2   6       8570.63       7867.12       165.87 o
   1   2   6       5539.84       5318.62        74.18 o
   2   2   6       4035.30       3953.13       131.90 o
   3   2   6       1881.36       1810.92        86.14 o
   4   2   6       1713.44       1658.27        49.80 o
   5   2   6      10557.79      10658.32       139.57 o
   6   2   6       6089.21       5818.49        88.83 o
   7   2   6       1401.27       1307.45        50.81 o
   8   2   6         53.10        117.13        35.08 o
   9   2   6       3111.46       2921.53        82.39 o
  10   2   6       2810.97       2610.30        83.16 o
  11   2   6       6215.06       6343.81       152.14 o
  12   2   6       1976.38       2010.52        96.88 o
  13   2   6          2.66        -13.47        62.54 o
  14   2   6        472.00        487.53        78.79 o
  15   2   6       4999.17       5256.40       176.95 o
  16   2   6        469.30        493.02       107.25 o
  17   2   6       4181.12       4163.28       239.00 o
  18   2   6         46.50        193.00       122.44 o
   1   3   6       1460.81       1470.99        45.23 o
   2   3   6      20904.16      23559.50       193.60 o
   3   3   6      29442.07      29671.60       410.85 o
   4   3   6       2148.74       2602.10        90.46 o
   5   3   6        141.74        143.82        34.03 o
   6   3   6        550.00        477.51        41.15 o
   7   3   6         62.26        124.84        44.61 o
   8   3   6       4262.51       3864.52        99.16 o
   9   3   6       8858.97       8451.36       142.53 o
  10   3   6          7.91        -45.35        45.35 o
  11   3   6        590.63        643.09        72.02 o
  12   3   6       9729.13      10145.07       234.70 o
  13   3   6        136.27        171.97        68.69 o
  14   3   6       4049.07       4033.17       145.80 o
  15   3   6       1445.57       1468.34       113.60 o
  16   3   6          2.96        -42.74        84.70 o
  17   3   6       2002.64       2022.97       171.52 o
  18   3   6        959.34       1152.21       142.65 o
   0   4   6       6193.40       5817.58       158.68 o
   1   4   6       6701.67       6354.58       101.71 o
   2   4   6       6464.88       6505.55       125.77 o
   3   4   6       2604.46       2473.85        49.66 o
   4   4   6      10065.97      10876.88       127.12 o
   5   4   6      12219.52      11882.59       158.63 o
   6   4   6       6549.88       5979.29       105.10 o
   7   4   6        941.33        749.86        43.09 o
   8   4   6         19.87         35.67        50.60 o
   9   4   6       3858.26       3752.20        96.36 o
  10   4   6          8.32        -14.10        46.84 o
  11   4   6       8026.03       7909.91       166.76 o
  12   4   6       2191.05       2081.48       103.14 o
  13   4   6          0.36         -3.17        58.54 o
  14   4   6        199.31        300.01        78.11 o
  15   4   6       2421.39       2452.02       139.51 o
  16   4   6        214.06        434.11       112.27 o
  17   4   6       3387.15       3449.24       217.03 o
  18   4   6          9.95        -74.45       119.49 o
   1   5   6       1481.42       1302.19        46.06 o
   2   5   6       7085.07       7067.51       106.42 o
   3   5   6      22341.51      22325.31       230.72 o
   4   5   6       1270.34       1323.32        40.05 o
   5   5   6        337.02        344.08        37.71 o
   6   5   6       2370.10       2194.39        56.17 o
   7   5   6        465.70        516.45        50.39 o
   8   5   6      11363.56      11946.40       189.49 o
   9   5   6      11505.72      11296.85       203.77 o
  10   5   6          0.75        -13.97        53.58 o
  11   5   6       1170.55       1195.46        76.36 o
  12   5   6       3999.82       3971.14       140.68 o
  13   5   6        494.98        677.27        81.61 o
  14   5   6       2229.74       2090.10       130.11 o
  15   5   6        954.36       1320.87       123.68 o
  16   5   6          9.13        -67.49        99.02 o
  17   5   6       1974.28       2226.79       195.04 o
  18   5   6       1724.75       2157.16       196.82 o
   0   6   6      23340.24      22092.00       340.36 o
   1   6   6       7524.30       7120.30       104.67 o
   2   6   6       2610.97       2242.37        58.24 o
   3   6   6       2585.46       2331.27        55.24 o
   4   6   6       2432.97       2262.19        54.24 o
   5   6   6      12110.02      11275.82       149.14 o
   6   6   6       7730.97       7379.20       113.58 o
   7   6   6        834.46        845.92        58.57 o
   8   6   6         17.45        -41.12        41.12 o
   9   6   6       5072.37       4664.23       109.95 o
  10   6   6       5795.75       5612.47       140.29 o
  11   6   6       6959.83       6759.99       161.53 o
  12   6   6       2451.92       2422.84       107.44 o
  13   6   6         74.70        119.33        71.29 o
  14   6   6        778.21        922.26       110.58 o
  15   6   6       2733.40       2634.10       169.16 o
  16   6   6        515.21        774.43       117.70 o
  17   6   6       2649.53       3048.65       207.44 o
   1   7   6       2584.17       2558.10        61.22 o
   2   7   6       2359.62       2225.78        48.98 o
   3   7   6      24325.28      23699.62       261.50 o
   4   7   6        222.74        433.28        84.64 o
   5   7   6         42.85         31.75        69.36 o
   6   7   6       3742.16       3693.92        83.07 o
   7   7   6         75.80        114.16        45.94 o
   8   7   6       8007.77       7746.87       149.92 o
   9   7   6       6072.86       6068.05       137.90 o
  10   7   6         35.75         64.42        56.91 o
  11   7   6        473.66        556.00        72.55 o
  12   7   6       3573.22       3656.05       129.47 o
  13   7   6        218.85        679.93       143.02 o
  14   7   6       1170.72       1350.56       131.74 o
  15   7   6        955.10       1378.32       122.42 o
  16   7   6        179.25        196.08       109.60 o
  17   7   6       1231.48       1284.40       191.05 o
   0   8   6      17328.82      18773.38       393.97 o
   1   8   6       7603.78       7297.91       158.03 o
   2   8   6       1106.70        981.60        81.19 o
   3   8   6       2826.85       2706.04        86.98 o
   4   8   6       3103.24       3037.01        82.48 o
   5   8   6      21202.28      21834.81       274.82 o
   6   8   6       8333.05       8590.66       133.31 o
   7   8   6        265.91        415.16        58.59 o
   8   8   6          0.28        136.24       112.38 o
   9   8   6       1534.47       1491.40        84.49 o
  10   8   6         26.64        287.74       103.66 o
  11   8   6       3466.79       3412.73       118.94 o
  12   8   6       2549.34       2584.74       124.49 o
  13   8   6          9.63         51.70        71.95 o
  14   8   6        734.55        855.86       103.72 o
  15   8   6       2220.43       2456.96       172.20 o
  16   8   6          0.53        122.98       116.93 o
  17   8   6       1636.38       1871.19       214.88 o
   1   9   6       1317.84       1296.47        68.12 o
   2   9   6       5648.80       5827.58       168.01 o
   3   9   6      23647.91      23859.67       322.08 o
   4   9   6        309.04        349.05        58.11 o
   5   9   6         10.84        117.38        66.35 o
   6   9   6       1177.31       1336.36        69.67 o
   7   9   6        665.05        795.48        58.31 o
   8   9   6        236.78        405.94        76.78 o
   9   9   6       2827.95       2668.56       104.00 o
  10   9   6        114.99        163.28        80.22 o
  11   9   6        111.42         71.60        65.13 o
  12   9   6       4116.35       4116.84       146.04 o
  13   9   6          0.87         -5.88        68.24 o
  14   9   6       3164.29       3199.90       175.34 o
  15   9   6        943.49       1047.68       134.95 o
  16   9   6         89.00        207.44       128.82 o
  17   9   6       1215.89       1331.38       215.93 o
   0  10   6       4604.04       3954.17       125.23 o
   1  10   6       2810.70       2646.46        94.02 o
   2  10   6       2242.08       2322.66       177.21 o
   3  10   6        557.53        479.66        50.16 o
   4  10   6         50.00        162.71        92.80 o
   5  10   6       8078.06       8049.00       164.63 o
   6  10   6       9161.35       8812.01       159.02 o
   7  10   6        291.57        323.65        60.24 o
   8  10   6        166.94        469.92       124.23 o
   9  10   6        905.16        997.12        78.72 o
  10  10   6       1317.84       1366.40        90.22 o
  11  10   6       3329.76       3317.31       138.57 o
  12  10   6        789.27       1031.71        95.58 o
  13  10   6         23.42         78.79        80.25 o
  14  10   6        465.81        575.47       127.17 o
  15  10   6       2978.02       3186.75       240.62 o
  16  10   6         17.01         32.61       127.06 o
   1  11   6        330.88        247.04       103.31 o
   2  11   6       3590.20       3664.58       116.25 o
   3  11   6       7200.71       7105.41       127.51 o
   4  11   6          8.05         70.13        50.28 o
   5  11   6        116.39        142.47        56.35 o
   6  11   6       1893.62       1825.46       102.63 o
   7  11   6       1029.97       1098.09        86.00 o
   8  11   6       2238.01       2065.17       102.88 o
   9  11   6       6013.86       5937.49       173.17 o
  10  11   6        127.25        107.70        83.22 o
  11  11   6        143.15         69.83        77.20 o
  12  11   6        763.89        916.89       103.09 o
  13  11   6         21.24        183.57        88.24 o
  14  11   6       2287.89       2069.12       181.70 o
  15  11   6        971.44        924.28       159.99 o
  16  11   6          0.80       -122.82       122.82 o
   0  12   6       2283.68       2337.14       163.63 o
   1  12   6       1415.95       1409.32        85.82 o
   2  12   6       1922.97       1938.82        98.49 o
   3  12   6        268.81        200.30        60.55 o
   4  12   6        112.40        180.84        60.10 o
   5  12   6        831.46        917.54        73.67 o
   6  12   6        833.86        877.58        97.35 o
   7  12   6        887.59       1078.76        83.28 o
   8  12   6        265.17        345.30        78.39 o
   9  12   6       2922.62       2621.40       137.61 o
  10  12   6         63.69        163.85        74.87 o
  11  12   6       3734.43       3618.76       163.22 o
  12  12   6        722.69        735.90       104.57 o
  13  12   6          0.27         15.24        93.48 o
  14  12   6        297.96        214.09       124.19 o
  15  12   6       3673.30       3756.28       357.02 o
   1  13   6        447.00        588.22        98.52 o
   2  13   6       1204.35       1393.98        89.34 o
   3  13   6       3690.10       3675.35       124.93 o
   4  13   6        362.06        435.48        70.81 o
   5  13   6          7.63        -36.79        83.06 o
   6  13   6        304.09        420.04        70.42 o
   7  13   6       1132.49       1210.38        94.04 o
   8  13   6       7944.59       7357.38       197.13 o
   9  13   6       6009.62       5962.25       194.83 o
  10  13   6         11.47         32.95        86.53 o
  11  13   6        251.62        442.12       102.02 o
  12  13   6       1237.52       1611.23       136.96 o
  13  13   6          6.50        -64.52       101.41 o
  14  13   6        860.89        728.54       143.13 o
  15  13   6        914.38        628.41       153.76 o
   0  14   6       4635.72       4832.08       239.61 o
   1  14   6       1658.42       2344.99       203.30 o
   2  14   6        257.11        478.56        72.77 o
   3  14   6        613.87        669.54        96.95 o
   4  14   6       1478.76       1489.68       107.70 o
   5  14   6       1810.86       1800.06        99.36 o
   6  14   6        419.18        610.06        80.14 o
   7  14   6        729.16        706.45       117.48 o
   8  14   6          0.28        -84.17        84.17 o
   9  14   6       2091.37       2227.15       129.93 o
  10  14   6         65.41         35.30        80.21 o
  11  14   6       3382.40       3287.05       170.69 o
  12  14   6        965.53        912.59       122.11 o
  13  14   6          2.11         38.02        99.72 o
  14  14   6        194.59        250.67       126.08 o
   1  15   6        334.69        636.60       177.92 o
   2  15   6       1632.49       1993.61       122.23 o
   3  15   6       5895.89       6141.74       173.74 o
   4  15   6         36.06        -22.29        73.83 o
   5  15   6          1.42         -8.04        70.70 o
   6  15   6         83.71         74.80        74.44 o
   7  15   6         69.79        -14.64        72.87 o
   8  15   6       3058.42       2588.42       141.57 o
   9  15   6       3267.21       2931.66       157.53 o
  10  15   6         70.26          7.10        88.78 o
  11  15   6        195.97        192.14       107.44 o
  12  15   6       1550.54       1829.05       156.97 o
  13  15   6         71.77         61.12       107.74 o
   0  16   6       2787.08       2903.65       218.66 o
   1  16   6       1478.79       2134.35       209.63 o
   2  16   6        578.86        552.36       104.72 o
   3  16   6        515.02        612.38       103.66 o
   4  16   6        999.70       1157.22       103.77 o
   5  16   6       2979.74       2835.18       151.71 o
   6  16   6       3744.85       3659.91       160.45 o
   7  16   6        406.11        463.19       103.74 o
   8  16   6        107.61        198.01        95.53 o
   9  16   6       1140.02        955.42       122.64 o
  10  16   6          1.90         65.07        97.47 o
  11  16   6       2425.50       2575.82       183.98 o
  12  16   6        305.57        335.97       133.63 o
   1  17   6        329.67        508.70       111.00 o
   2  17   6       2339.58       2118.02       151.52 o
   3  17   6       5604.81       5822.17       220.76 o
   4  17   6          7.09         96.17        84.27 o
   5  17   6         19.23        104.65        86.11 o
   6  17   6       1300.81       1398.44       127.25 o
   7  17   6         23.96         59.25        98.54 o
   8  17   6        662.48        737.95       126.25 o
   9  17   6       2048.19       1932.85       149.25 o
  10  17   6          1.76        -38.81       101.59 o
  11  17   6        137.18        -56.62       134.44 o
   0  18   6       2138.32       2062.04       198.90 o
   1  18   6       1084.20       1150.48       134.45 o
   2  18   6       1044.26       1171.45       126.62 o
   3  18   6        432.97        745.64       120.64 o
   4  18   6         34.79        124.02       101.29 o
   5  18   6       3606.70       3381.86       185.65 o
   6  18   6       2895.09       2786.37       168.10 o
   7  18   6         38.63        -47.13        92.52 o
   8  18   6        248.65         91.52       101.85 o
   9  18   6        632.05        552.48       132.36 o
  10  18   6         48.75        -54.69       117.41 o
   1  19   6        409.80        418.57       114.01 o
   2  19   6        712.95        870.83       120.06 o
   3  19   6       5761.47       6084.71       241.28 o
   4  19   6        119.94        103.37       108.12 o
   5  19   6         48.14         85.35       103.44 o
   6  19   6       1666.70       1777.31       157.21 o
   7  19   6         93.31        174.25       118.33 o
   8  19   6        350.46        382.94       136.51 o
   9  19   6        814.02        513.28       179.21 o
   0  20   6       3076.03       3080.77       277.28 o
   1  20   6       1017.40       1437.26       219.27 o
   2  20   6        319.05        513.87       127.23 o
   3  20   6        276.45        414.46       127.01 o
   4  20   6        199.65        293.77       125.89 o
   5  20   6       3372.65       3307.02       191.63 o
   6  20   6       1286.02       1301.16       172.62 o
   7  20   6          8.48         63.34       127.84 o
   8  20   6         18.56         38.29       127.43 o
   1  21   6        140.78        180.87       114.55 o
   2  21   6        215.68        349.35       128.78 o
   3  21   6       3000.02       3038.28       201.05 o
   4  21   6         18.32        -73.80       111.39 o
   5  21   6          2.79        289.42       149.87 o
   6  21   6         58.14         12.75       137.33 o
   0  22   6       1089.23       1165.04       237.04 o
   1  22   6        609.22        524.12       144.85 o
   2  22   6        128.27         -1.63       118.58 o
   1   0   7       5154.92       4944.92       103.57 o
   2   0   7       5315.74       5645.30       174.78 o
   3   0   7        534.84       1031.22       138.70 o
   4   0   7       8397.00       8466.80       837.02 o
   5   0   7       1735.44       1717.01        81.49 o
   6   0   7       1092.56        910.31        76.40 o
   7   0   7        831.26        755.18        64.32 o
   8   0   7          8.28          0.31        50.25 o
   9   0   7          0.30        -23.15        52.77 o
  10   0   7      28861.30      30567.91       801.54 o
  11   0   7       4710.57       4326.75       217.39 o
  12   0   7        944.16       1204.34       173.24 o
  13   0   7          9.37        109.77        96.12 o
  14   0   7         71.97        162.62       109.01 o
  15   0   7        467.27        845.46       136.76 o
  16   0   7       9364.14       8589.15       369.44 o
  17   0   7         76.27       -161.88       161.88 o
  18   0   7         18.09       -150.86       179.39 o
   0   1   7        802.38        671.33        53.13 o
   1   1   7       2501.53       2604.79        96.97 o
   2   1   7      24522.74      25815.63       234.98 o
   3   1   7       4979.97       5325.88        86.61 o
   4   1   7      15050.94      15669.13       274.37 o
   5   1   7        125.63        135.14        37.95 o
   6   1   7        579.11        561.68        42.11 o
   7   1   7       1984.64       1766.24        57.30 o
   8   1   7      10541.97      11186.29       153.77 o
   9   1   7       2273.60       2050.03        69.72 o
  10   1   7       2109.46       2146.40       105.62 o
  11   1   7        370.82        272.45        63.58 o
  12   1   7       1116.98       1252.24        88.45 o
  13   1   7       1866.06       2029.72       105.51 o
  14   1   7       1286.30       1524.35       134.73 o
  15   1   7        324.50        424.58        89.25 o
  16   1   7        270.78        273.80       114.14 o
  17   1   7        491.91        558.99       138.03 o
  18   1   7       4658.26       4068.03       266.85 o
   1   2   7       4223.65       3716.29        61.87 o
   2   2   7       7033.34       7053.59       119.80 o
   3   2   7       1257.96       1161.96        45.72 o
   4   2   7      17047.39      17668.71       294.44 o
   5   2   7        973.76        956.62        46.22 o
   6   2   7       1442.95       1402.46        51.73 o
   7   2   7       1559.06       1515.04        67.62 o
   8   2   7          7.71        115.91        40.83 o
   9   2   7         11.90         71.25        49.98 o
  10   2   7      19996.80      19885.66       313.50 o
  11   2   7        687.55        914.24       134.68 o
  12   2   7        929.92        949.71        85.43 o
  13   2   7        210.69        251.48        73.14 o
  14   2   7        270.56        386.55        83.31 o
  15   2   7        467.19        603.31        96.00 o
  16   2   7       8458.40       8442.36       268.66 o
  17   2   7        317.14        254.41       133.39 o
  18   2   7         66.54        -66.48       127.53 o
   0   3   7         42.02         85.39        36.06 o
   1   3   7       2862.87       2749.81        65.60 o
   2   3   7      19474.95      18700.33       174.58 o
   3   3   7        415.58        443.52        35.49 o
   4   3   7      15780.04      15669.31       242.62 o
   5   3   7        128.40        136.73        38.93 o
   6   3   7        422.02        423.39        43.66 o
   7   3   7       4155.06       4268.73       120.86 o
   8   3   7       9233.24       8516.40       132.02 o
   9   3   7       2532.85       2318.13        76.60 o
  10   3   7       1800.51       1958.77       108.47 o
  11   3   7       2897.34       2491.64       105.17 o
  12   3   7       7634.55       7553.65       184.27 o
  13   3   7        140.27        197.78        76.56 o
  14   3   7       1261.12       1400.34        99.76 o
  15   3   7        339.56        442.00       102.37 o
  16   3   7        198.77        385.91       119.04 o
  17   3   7          0.89        162.05       129.64 o
   1   4   7       1267.73       1365.21        60.05 o
   2   4   7       4123.92       3715.46        89.97 o
   3   4   7       2170.43       1848.48        52.38 o
   4   4   7      22444.50      22570.11       241.77 o
   5   4   7       6343.65       6328.47        94.28 o
   6   4   7       1592.00       1308.09        52.39 o
   7   4   7       1314.56       1349.39        60.05 o
   8   4   7         28.45         -8.11        56.21 o
   9   4   7         13.69         14.11        45.17 o
  10   4   7      12012.42      11937.03       205.82 o
  11   4   7       4778.09       4389.61       136.42 o
  12   4   7       2022.38       1989.65       119.25 o
  13   4   7          5.68         26.03        64.94 o
  14   4   7        218.67        250.15        82.13 o
  15   4   7        540.40        800.68       107.85 o
  16   4   7       6708.44       6956.20       254.90 o
  17   4   7        307.80        487.50       137.25 o
   0   5   7         85.79        139.36        59.55 o
   1   5   7         85.03         63.75        29.26 o
   2   5   7      11699.82      11494.18       144.86 o
   3   5   7       7250.25       7556.94       119.09 o
   4   5   7      14464.49      13933.44       205.37 o
   5   5   7        338.92        350.20        36.52 o
   6   5   7       1105.07        958.32        48.72 o
   7   5   7        651.74        626.95        44.45 o
   8   5   7      10062.54      10051.38       188.80 o
   9   5   7       1038.57       1041.52        66.38 o
  10   5   7        284.80        383.06        56.15 o
  11   5   7       4719.00       4443.04       121.79 o
  12   5   7       8481.95       8226.52       207.71 o
  13   5   7       3648.03       3794.39       154.93 o
  14   5   7       1199.52       1198.70       111.34 o
  15   5   7        854.74        793.56       108.35 o
  16   5   7        111.06        146.07       114.11 o
  17   5   7         29.56        -30.81       116.64 o
   1   6   7        257.59        223.05        61.29 o
   2   6   7       1907.39       1666.44        76.27 o
   3   6   7       4133.29       3889.32        83.94 o
   4   6   7      14577.94      14344.89       191.66 o
   5   6   7      10831.39      10946.00       144.68 o
   6   6   7       2784.74       2686.93        88.59 o
   7   6   7        540.77        573.98        54.01 o
   8   6   7          3.79        -54.06        54.06 o
   9   6   7        956.46       1083.50        73.75 o
  10   6   7      15436.97      15758.98       264.45 o
  11   6   7       3904.39       3826.87       129.09 o
  12   6   7       1650.94       1540.57        97.52 o
  13   6   7        124.38         58.74        75.72 o
  14   6   7          0.52        -79.95        79.95 o
  15   6   7        604.16        864.68       124.63 o
  16   6   7       4798.94       4721.91       229.81 o
  17   6   7          1.60         13.44       118.63 o
   0   7   7        178.63        172.72        58.93 o
   1   7   7       1303.01       1178.60        56.21 o
   2   7   7      19866.00      19442.53       229.80 o
   3   7   7        198.20        360.24        37.00 o
   4   7   7       8948.17       8632.52       144.18 o
   5   7   7          0.56        -31.82        45.56 o
   6   7   7       1644.44       1710.59        90.63 o
   7   7   7       3082.05       2886.60        80.39 o
   8   7   7       4530.66       4486.67       117.25 o
   9   7   7        428.45        674.66        70.25 o
  10   7   7        541.06        522.19        76.89 o
  11   7   7       2831.99       2680.24       115.50 o
  12   7   7       3491.47       3419.34       128.08 o
  13   7   7       4583.76       4779.99       172.31 o
  14   7   7        639.98        866.38       108.61 o
  15   7   7        200.13        196.21       114.49 o
  16   7   7        155.18         25.80       107.48 o
  17   7   7       1093.57       1051.90       177.14 o
   1   8   7       1669.14       1511.39        60.79 o
   2   8   7       4422.17       4461.57       114.71 o
   3   8   7       1593.20       1410.38        64.17 o
   4   8   7      10697.84      10562.46       169.72 o
   5   8   7       3985.20       4126.17       103.12 o
   6   8   7       3762.20       3595.55       106.60 o
   7   8   7        885.05        926.66        65.02 o
   8   8   7         25.66         72.33        53.81 o
   9   8   7       1403.05       1375.52        88.71 o
  10   8   7      16780.16      16718.64       285.42 o
  11   8   7        119.54        174.65        96.33 o
  12   8   7        331.07        405.95        82.15 o
  13   8   7        164.01        163.79        85.89 o
  14   8   7          3.53         30.42        80.40 o
  15   8   7        149.24        274.42       137.65 o
  16   8   7       4851.14       4934.19       259.77 o
   0   9   7         24.44        -63.97        63.97 o
   1   9   7       1864.98       1842.06        75.92 o
   2   9   7      16159.00      15801.08       246.36 o
   3   9   7       3332.19       3304.58       111.06 o
   4   9   7       8496.92       8016.12       153.76 o
   5   9   7        148.37        114.59        57.02 o
   6   9   7       1028.32       1210.61        81.22 o
   7   9   7       2853.30       2686.63        92.24 o
   8   9   7       2434.84       2468.00       114.47 o
   9   9   7        258.41        308.15        73.37 o
  10   9   7       1394.84       1492.24        97.72 o
  11   9   7        752.59       1040.33       104.76 o
  12   9   7       1743.75       1742.41       121.77 o
  13   9   7        461.71        443.33       108.37 o
  14   9   7        332.15        388.10       123.72 o
  15   9   7         26.23         56.27       105.25 o
  16   9   7        238.79       -111.33       213.19 o
   1  10   7       3537.65       3540.20       125.34 o
   2  10   7       3306.48       3123.00       104.68 o
   3  10   7         17.00         97.89       105.42 o
   4  10   7       9266.63       9099.41       161.90 o
   5  10   7       1680.75       1780.47        85.68 o
   6  10   7        583.44        800.04        69.93 o
   7  10   7        527.18        613.32        76.84 o
   8  10   7          1.67        130.27        68.10 o
   9  10   7          3.08        221.76       108.52 o
  10  10   7      12243.68      12501.21       275.03 o
  11  10   7         44.87        132.59        79.08 o
  12  10   7        592.31        529.33        96.74 o
  13  10   7         11.04         52.11        81.33 o
  14  10   7        108.30        151.83       115.45 o
  15  10   7         33.53        100.90       113.37 o
  16  10   7       6493.96       6765.22       409.40 o
   0  11   7        127.77        150.25       107.92 o
   1  11   7        259.72        205.72        59.87 o
   2  11   7       5972.31       6055.44       147.96 o
   3  11   7         41.85         59.88        59.59 o
   4  11   7       9699.47       9374.15       218.43 o
   5  11   7        301.21        355.47        59.60 o
   6  11   7         26.94        136.03        78.22 o
   7  11   7        298.42        410.81        69.46 o
   8  11   7       6054.63       5675.79       165.45 o
   9  11   7       3078.12       2990.73       193.48 o
  10  11   7        812.89       1057.13       105.99 o
  11  11   7        601.80        470.15        97.43 o
  12  11   7       1877.76       1879.23       121.80 o
  13  11   7        822.31        643.88       112.91 o
  14  11   7        795.75        794.47       151.19 o
  15  11   7        281.69        121.19       130.47 o
   1  12   7       1567.74       1488.15        89.16 o
   2  12   7       1176.41       1269.58        91.70 o
   3  12   7        919.74       1258.10        87.23 o
   4  12   7       8113.82       8876.58       325.32 o
   5  12   7        194.75        227.81        66.27 o
   6  12   7         34.91        -32.17        78.50 o
   7  12   7        394.21        603.95        77.73 o
   8  12   7          1.21         69.43        96.29 o
   9  12   7        265.02        415.76       120.22 o
  10  12   7       8619.97       8647.46       236.18 o
  11  12   7         26.22        -48.33        83.22 o
  12  12   7        859.00        809.73       106.75 o
  13  12   7          0.04        109.24        88.49 o
  14  12   7        324.89        179.16       145.30 o
  15  12   7        601.75        994.21       303.55 o
   0  13   7        342.25       1319.55       327.02 o
   1  13   7        513.78       1042.73       153.91 o
   2  13   7       6891.37       6833.24       256.53 o
   3  13   7          4.52         63.25       141.34 o
   4  13   7       5172.82       5079.67       158.57 o
   5  13   7         19.78          1.14        65.43 o
   6  13   7         46.41        -85.77        85.77 o
   7  13   7       1434.90       1598.92       119.42 o
   8  13   7       6755.10       6506.07       194.73 o
   9  13   7       1149.24       1295.37       115.14 o
  10  13   7        729.08        801.13       109.18 o
  11  13   7        927.74       1013.14       126.17 o
  12  13   7       2483.07       2284.26       149.69 o
  13  13   7        401.38        540.02       125.24 o
  14  13   7       1269.94       1326.58       217.70 o
   1  14   7        588.67        882.01       105.71 o
   2  14   7       1558.81       2250.22       232.29 o
   3  14   7        909.05       1373.80       182.25 o
   4  14   7       3712.54       4458.74       305.30 o
   5  14   7        565.14        728.02       101.68 o
   6  14   7        980.35       1281.83       102.58 o
   7  14   7        834.18       1000.68       116.15 o
   8  14   7         11.21         81.40        97.79 o
   9  14   7         77.33        -76.12        90.40 o
  10  14   7       6189.30       5858.79       213.73 o
  11  14   7         61.16         64.63       105.55 o
  12  14   7        645.18        562.03       128.40 o
  13  14   7         37.36        158.18       126.08 o
   0  15   7         54.63         87.72       116.05 o
   1  15   7        720.39        943.88       109.68 o
   2  15   7       7076.93       7008.56       236.22 o
   3  15   7        328.10        470.66       106.57 o
   4  15   7       2608.05       2497.12       137.00 o
   5  15   7         70.44        -26.19        81.31 o
   6  15   7        655.52        751.49       105.84 o
   7  15   7       1071.66       1398.32       114.02 o
   8  15   7       4004.29       4130.09       250.57 o
   9  15   7        827.30        952.07       123.14 o
  10  15   7        537.05        428.36       113.95 o
  11  15   7        439.72        420.01       124.62 o
  12  15   7       1655.29       1535.47       172.74 o
  13  15   7        222.51        456.80       203.44 o
   1  16   7        382.30        456.95       130.44 o
   2  16   7       1691.11       2260.46       188.28 o
   3  16   7        437.19        400.87       108.13 o
   4  16   7       3048.84       2910.48       167.20 o
   5  16   7       1844.57       1773.95       130.04 o
   6  16   7        617.16        751.04       108.45 o
   7  16   7        433.35        330.99       107.06 o
   8  16   7          5.67         74.80        97.15 o
   9  16   7         94.07         11.99       101.73 o
  10  16   7       5839.07       5854.54       256.39 o
  11  16   7        136.42        339.95       145.08 o
  12  16   7        451.42        535.89       157.54 o
   0  17   7          0.22        113.03       136.93 o
   1  17   7        323.59        328.99       101.47 o
   2  17   7       3177.81       3322.64       176.52 o
   3  17   7          2.01        -31.48        87.10 o
   4  17   7       3105.51       3158.26       175.93 o
   5  17   7         36.59        236.54       106.60 o
   6  17   7        272.99        133.15        93.53 o
   7  17   7        411.14        349.18       119.00 o
   8  17   7       1207.69        989.41       177.17 o
   9  17   7         55.72        165.70       113.86 o
  10  17   7        197.43        282.51       128.66 o
  11  17   7        549.17        684.79       144.71 o
   1  18   7        798.63        807.56       134.20 o
   2  18   7        643.91       1037.11       191.13 o
   3  18   7        369.36        520.60       116.70 o
   4  18   7       4556.31       4387.82       215.70 o
   5  18   7       1285.05       1707.29       160.88 o
   6  18   7        257.84        338.11       113.66 o
   7  18   7         75.00        195.53       114.23 o
   8  18   7          2.44       -106.35       120.85 o
   9  18   7        271.37        208.72       139.33 o
  10  18   7       4407.58       4207.55       309.76 o
   0  19   7         87.91        177.90       170.64 o
   1  19   7         92.99        350.28       120.16 o
   2  19   7       2504.13       2463.66       175.40 o
   3  19   7         20.09       -100.89       100.89 o
   4  19   7       2620.39       2703.68       191.15 o
   5  19   7         22.10        -73.41       111.58 o
   6  19   7        118.79         98.13       108.35 o
   7  19   7        552.48        289.62       127.74 o
   8  19   7        390.19        644.59       156.11 o
   1  20   7        924.47       1203.27       175.56 o
   2  20   7        458.16        758.88       139.49 o
   3  20   7         39.58        -50.87       107.62 o
   4  20   7       2455.96       2436.77       192.11 o
   5  20   7        646.09        780.73       156.85 o
   6  20   7        544.78        331.23       146.81 o
   0  21   7         62.65         42.92       149.29 o
   1  21   7        210.15        176.10       117.53 o
   2  21   7       2088.38       2108.29       182.70 o
   3  21   7          3.68         93.93       132.54 o
   4  21   7       1378.77       1411.64       168.95 o
   0   0   8       1428.40       1667.04       112.52 o
   1   0   8      10038.85       9653.98       172.11 o
   2   0   8       4669.63       4790.75       116.08 o
   3   0   8       2322.39       2130.76       123.00 o
   4   0   8        279.02        393.18        59.20 o
   5   0   8      12062.71      11451.85       264.77 o
   6   0   8        816.82        833.47        70.09 o
   7   0   8        293.26        306.86        67.60 o
   8   0   8         95.19        296.30        95.52 o
   9   0   8       6813.45       6809.49       188.39 o
  10   0   8        239.27        246.52       104.58 o
  11   0   8      14109.34      14400.85       384.09 o
  12   0   8         14.27        -85.48        96.92 o
  13   0   8          0.75        124.29       104.99 o
  14   0   8        362.37        288.23       121.70 o
  15   0   8       4001.26       4337.98       253.64 o
  16   0   8          4.33        -24.38       119.12 o
  17   0   8       2144.08       2393.38       389.69 o
   1   1   8       2046.61       1884.31        69.24 o
   2   1   8       3472.73       3762.75        74.27 o
   3   1   8      53494.99      56058.88       506.48 o
   4   1   8       2321.92       2231.81        64.07 o
   5   1   8        369.82        719.86       110.98 o
   6   1   8        371.73        338.12        43.70 o
   7   1   8         63.56        149.28        43.04 o
   8   1   8       2392.06       2390.34        76.19 o
   9   1   8      13685.67      13855.74       202.97 o
  10   1   8       1405.14       1361.35        87.42 o
  11   1   8        797.05        946.88        85.95 o
  12   1   8         88.02         38.09        60.93 o
  13   1   8        254.53        365.64        78.60 o
  14   1   8        311.53        280.76        82.84 o
  15   1   8       1033.85       1179.76       122.41 o
  16   1   8        243.74        341.12       119.17 o
  17   1   8       2120.45       2026.61       179.92 o
   0   2   8       1672.34       1281.70        62.22 o
   1   2   8       4903.07       4709.95        79.45 o
   2   2   8       4547.40       4329.56        81.26 o
   3   2   8       1409.72       1487.83        79.83 o
   4   2   8        991.95       1018.45        53.01 o
   5   2   8      14493.54      14347.73       175.96 o
   6   2   8        280.05        287.07        43.85 o
   7   2   8        672.18        753.62        53.56 o
   8   2   8        284.24        373.36        49.66 o
   9   2   8       8026.29       7925.76       159.21 o
  10   2   8       1440.29       1577.91        80.57 o
  11   2   8      11471.96      12046.41       240.71 o
  12   2   8          4.79        -11.39        81.63 o
  13   2   8          2.16         96.81        63.22 o
  14   2   8         45.43         61.88        80.70 o
  15   2   8       2981.76       2885.92       154.94 o
  16   2   8         46.62         49.72       108.73 o
  17   2   8       3526.96       3891.69       230.94 o
   1   3   8       1049.27        952.36        41.65 o
   2   3   8       1794.02       2011.66       106.88 o
   3   3   8      24653.93      23356.19       234.48 o
   4   3   8         22.42         48.34        54.08 o
   5   3   8        181.10        163.24        44.79 o
   6   3   8         50.13         94.92        41.15 o
   7   3   8        926.00        978.67        57.47 o
   8   3   8       1026.68       1186.60        62.15 o
   9   3   8      11681.95      11329.35       203.20 o
  10   3   8        310.96        336.89        83.45 o
  11   3   8       1309.32       1404.58       103.22 o
  12   3   8       3282.16       3094.72       122.64 o
  13   3   8         23.12         67.30        71.16 o
  14   3   8        160.52        149.68        85.13 o
  15   3   8        916.90        917.04       119.16 o
  16   3   8        102.53         38.85        99.68 o
  17   3   8       4685.16       4544.94       252.32 o
   0   4   8        160.89        209.79        37.95 o
   1   4   8       3712.43       3342.96        72.27 o
   2   4   8        615.91        701.65        53.94 o
   3   4   8       1797.80       1733.65        67.09 o
   4   4   8       3626.00       3696.60        75.32 o
   5   4   8      17167.43      17087.82       204.12 o
   6   4   8       1140.53       1217.02        87.59 o
   7   4   8        230.90        210.08        45.49 o
   8   4   8        180.08        177.64        45.50 o
   9   4   8       3307.12       3166.57        99.17 o
  10   4   8        137.98        106.86        54.57 o
  11   4   8      10479.43      10516.74       201.03 o
  12   4   8        514.61        683.90        87.65 o
  13   4   8         29.43        -75.14        75.14 o
  14   4   8          3.12         96.34        81.60 o
  15   4   8       3075.34       3033.07       163.69 o
  16   4   8        389.82        306.59       119.80 o
  17   4   8       4235.33       4117.42       303.55 o
   1   5   8       1744.65       1654.60        64.90 o
   2   5   8       3368.35       2974.50        77.40 o
   3   5   8      19343.88      19016.04       232.40 o
   4   5   8         27.93         43.86        40.53 o
   5   5   8         31.79         18.82        45.53 o
   6   5   8        648.57        645.66        47.43 o
   7   5   8        204.42        135.77        42.18 o
   8   5   8        521.53        613.01        56.03 o
   9   5   8       4630.68       4325.10       112.76 o
  10   5   8        130.12        158.06        63.95 o
  11   5   8       2239.89       2136.71       105.81 o
  12   5   8       3347.24       3338.64       139.45 o
  13   5   8        256.05        202.44       131.54 o
  14   5   8        635.52        578.41       103.26 o
  15   5   8        849.52        877.14       118.44 o
  16   5   8        184.55        279.53       123.74 o
  17   5   8       3008.51       3012.25       353.07 o
   0   6   8          1.82         87.72        56.16 o
   1   6   8       3347.72       3066.84        82.19 o
   2   6   8        108.00         70.22        44.64 o
   3   6   8       1306.71       1148.03        58.52 o
   4   6   8       1695.74       1568.35        61.49 o
   5   6   8      13960.87      13784.88       188.67 o
   6   6   8       1846.38       1794.77        81.22 o
   7   6   8        253.74        268.25        53.79 o
   8   6   8        274.69        260.61        52.34 o
   9   6   8       1771.11       1667.49        89.68 o
  10   6   8       4275.74       4266.95       159.65 o
  11   6   8      10866.91      10969.40       229.14 o
  12   6   8       1023.60       1164.36       137.01 o
  13   6   8         82.87         72.01       100.91 o
  14   6   8        546.67        523.49       104.79 o
  15   6   8       4306.27       4513.00       251.94 o
  16   6   8        159.95         68.43       124.20 o
   1   7   8       1004.20       1030.84        61.30 o
   2   7   8          0.50         87.57        46.98 o
   3   7   8      15674.92      15288.28       210.71 o
   4   7   8         36.08        -32.14        50.61 o
   5   7   8         58.16        119.31        49.88 o
   6   7   8        960.30       1039.10        66.22 o
   7   7   8        148.64        175.73        56.46 o
   8   7   8         45.75        114.63        62.17 o
   9   7   8       4309.55       4308.49       157.94 o
  10   7   8        109.53         77.10        92.15 o
  11   7   8       1089.47        974.86       100.80 o
  12   7   8       1957.17       1933.60       118.99 o
  13   7   8        895.37       1041.83       124.28 o
  14   7   8        476.15        516.82       132.43 o
  15   7   8       1203.70       1330.15       160.78 o
  16   7   8        418.45        439.21       139.96 o
   0   8   8        157.75         -4.24        62.48 o
   1   8   8       1012.35       1040.81        71.46 o
   2   8   8       1797.01       1733.05        83.99 o
   3   8   8        461.83        373.36        58.79 o
   4   8   8       1442.88       1344.10        85.14 o
   5   8   8       5343.92       5268.03       118.39 o
   6   8   8        969.72       1065.37       116.56 o
   7   8   8        733.14        804.26        71.46 o
   8   8   8        182.19        248.71        99.09 o
   9   8   8       7233.93       6896.54       179.90 o
  10   8   8          3.88         79.01        81.20 o
  11   8   8       8974.58       8889.31       228.53 o
  12   8   8        173.43        249.46        87.45 o
  13   8   8          5.28        -70.08        88.08 o
  14   8   8          8.76        176.58        92.76 o
  15   8   8       2501.31       2516.62       193.00 o
  16   8   8        222.57        315.45       145.70 o
   1   9   8        359.72        428.96        64.25 o
   2   9   8       4037.41       3902.50       116.26 o
   3   9   8      16562.53      16440.42       275.31 o
   4   9   8        175.38        300.74        86.39 o
   5   9   8         41.58         74.11        50.57 o
   6   9   8          1.06         76.41        53.18 o
   7   9   8        219.62        211.10        69.95 o
   8   9   8         78.39        232.04       132.22 o
   9   9   8      10614.60      10462.26       241.90 o
  10   9   8        668.25        844.28        99.52 o
  11   9   8        817.40        922.53       100.62 o
  12   9   8        648.94        565.71       103.22 o
  13   9   8         54.19        -91.64        91.64 o
  14   9   8        235.79        382.07       114.04 o
  15   9   8        750.93        788.48       184.03 o
   0  10   8        358.27        644.91        93.56 o
   1  10   8       2661.95       2641.64       104.91 o
   2  10   8       1816.51       1910.04       108.33 o
   3  10   8       1334.67       1315.09        87.83 o
   4  10   8        247.59        104.59        62.78 o
   5  10   8       3310.21       3050.59       119.54 o
   6  10   8        433.84        548.33       102.11 o
   7  10   8          6.30        -39.86        63.90 o
   8  10   8         38.82         -5.84        62.53 o
   9  10   8       5237.12       4740.04       169.92 o
  10  10   8        296.84        490.18        94.51 o
  11  10   8       7846.07       7779.36       227.23 o
  12  10   8          1.67         29.85        82.06 o
  13  10   8          5.31        161.64       101.98 o
  14  10   8         18.68         39.13       109.73 o
  15  10   8       1419.17       1564.40       192.01 o
   1  11   8       1032.55       1365.70        90.65 o
   2  11   8        423.97        402.76        72.33 o
   3  11   8      22050.56      22112.44       391.89 o
   4  11   8        264.44        134.70        77.26 o
   5  11   8        133.83        346.26       128.24 o
   6  11   8        154.74        189.81        69.48 o
   7  11   8          2.26        -40.01        71.78 o
   8  11   8       1874.79       1929.87       149.58 o
   9  11   8       8502.52       8156.28       225.07 o
  10  11   8        411.09        408.31        87.41 o
  11  11   8        875.07        935.25       111.33 o
  12  11   8         60.15         48.54        85.06 o
  13  11   8          0.33         57.67       102.17 o
  14  11   8         87.79        -32.29       116.39 o
   0  12   8        794.11       1159.57       138.30 o
   1  12   8       3979.44       4236.43       180.59 o
   2  12   8       1457.73       1573.74       142.67 o
   3  12   8       1124.12       1282.06       110.69 o
   4  12   8         12.69         99.66       141.42 o
   5  12   8       9029.43       9517.55       313.25 o
   6  12   8          4.75        -15.88        68.35 o
   7  12   8        164.16         67.63        68.69 o
   8  12   8        375.01        263.62        89.82 o
   9  12   8       1645.56       1744.81       132.70 o
  10  12   8         19.73        -46.44        86.80 o
  11  12   8       5391.43       5340.15       246.41 o
  12  12   8         23.81        -26.89        83.84 o
  13  12   8          1.79         71.89       109.00 o
  14  12   8         18.87        -17.26       116.41 o
   1  13   8        737.87        995.64       114.40 o
   2  13   8          1.23         21.76        75.92 o
   3  13   8      15450.84      14793.17       303.11 o
   4  13   8        292.09        216.32        77.52 o
   5  13   8        200.53        384.65       109.46 o
   6  13   8        375.37        317.85       107.12 o
   7  13   8        456.14        544.68        94.11 o
   8  13   8       1652.85       1583.04       132.09 o
   9  13   8       3429.96       3377.80       169.23 o
  10  13   8        194.91        388.49       116.68 o
  11  13   8        334.13        389.07       116.11 o
  12  13   8        207.65         79.12       108.91 o
  13  13   8        157.91        283.18       136.09 o
   0  14   8        713.07        746.55       147.11 o
   1  14   8       1449.06       1818.48       129.42 o
   2  14   8        425.05       1195.40       282.54 o
   3  14   8        362.51        856.12       266.82 o
   4  14   8        518.12        697.47       144.59 o
   5  14   8       9777.78      10024.97       261.72 o
   6  14   8        452.56        460.96        89.95 o
   7  14   8        947.52       1064.32       108.78 o
   8  14   8         11.30        -93.73        98.04 o
   9  14   8       1546.36       1939.65       153.15 o
  10  14   8        491.96        458.94       124.78 o
  11  14   8       4027.05       4117.19       204.38 o
  12  14   8         49.00        159.96       112.16 o
  13  14   8          0.10        -22.86       188.75 o
   1  15   8        353.64        322.08        96.49 o
   2  15   8         52.05         -1.54        98.54 o
   3  15   8       7764.55       7570.73       252.27 o
   4  15   8        564.94        558.08       145.26 o
   5  15   8         18.05         12.85        97.26 o
   6  15   8          4.12         83.62        90.16 o
   7  15   8        693.62        886.68       117.39 o
   8  15   8         85.11        143.51        98.84 o
   9  15   8       2249.88       2400.46       165.92 o
  10  15   8        345.94        392.05       123.38 o
  11  15   8        256.94        160.41       118.13 o
  12  15   8        481.81        567.10       147.02 o
   0  16   8          1.69         10.30       153.08 o
   1  16   8       1400.27       1793.79       191.92 o
   2  16   8        253.18        493.61       108.02 o
   3  16   8        339.75        399.93       117.53 o
   4  16   8        599.84       1092.88       143.34 o
   5  16   8       3677.75       3559.33       191.49 o
   6  16   8        879.37       1102.09       133.02 o
   7  16   8         59.84         87.07       101.74 o
   8  16   8         14.78        152.10       107.59 o
   9  16   8       1355.71       1596.10       171.62 o
  10  16   8         13.24         75.05       109.74 o
  11  16   8       3944.46       3633.98       229.24 o
   1  17   8        457.38        328.05       125.51 o
   2  17   8         97.07        343.22       113.82 o
   3  17   8       5429.56       5824.53       239.86 o
   4  17   8         18.78         99.29        98.70 o
   5  17   8          2.62         14.38        89.16 o
   6  17   8        267.48        404.40       127.64 o
   7  17   8         99.85         69.08       107.29 o
   8  17   8         60.02        120.98       117.21 o
   9  17   8       2413.18       2387.20       200.70 o
  10  17   8         12.26         10.92       111.29 o
   0  18   8         13.33       -143.89       160.32 o
   1  18   8        885.09        962.38       138.95 o
   2  18   8        628.61        826.27       124.47 o
   3  18   8        137.28        156.90       111.24 o
   4  18   8        125.80        130.23       114.74 o
   5  18   8       1000.16       1361.80       152.53 o
   6  18   8         11.52         -1.70       107.30 o
   7  18   8          2.93        168.67       123.31 o
   8  18   8        311.85        249.44       137.22 o
   1  19   8         85.46        143.09       110.88 o
   2  19   8        125.50        264.66       121.02 o
   3  19   8       3652.83       3625.53       217.45 o
   4  19   8         69.94        -17.66       103.62 o
   5  19   8          3.07        -23.28       122.21 o
   6  19   8        209.22         -8.67       117.79 o
   7  19   8         16.70        -17.91       120.31 o
   0  20   8        302.32        256.07       211.04 o
   1  20   8        129.63        179.19       118.01 o
   2  20   8        200.10         73.59       115.05 o
   3  20   8        242.63        175.16       119.32 o
   4  20   8        114.90          2.28       117.32 o
   5  20   8        851.30        933.56       177.86 o
   1   0   9       4498.83       4407.15       136.79 o
   2   0   9       3072.83       2993.63       118.78 o
   3   0   9       2085.69       2121.42        97.68 o
   4   0   9      17592.62      16919.49       449.69 o
   5   0   9         38.82         22.05        58.08 o
   6   0   9       3054.47       3017.21       116.66 o
   7   0   9          1.05        -36.51        61.12 o
   8   0   9          1.58         36.02       124.62 o
   9   0   9         69.00        151.29        75.13 o
  10   0   9      20416.56      20255.02       579.82 o
  11   0   9         36.05        -14.55       110.91 o
  12   0   9       2209.20       2190.95       159.13 o
  13   0   9          2.97         70.52       115.03 o
  14   0   9          0.71         -4.02       125.12 o
  15   0   9         63.72        112.28       123.11 o
  16   0   9       2635.80       2258.49       216.50 o
   0   1   9       1567.19       1580.32        96.04 o
   1   1   9        304.23        404.89        42.11 o
   2   1   9      31437.33      32123.70       327.80 o
   3   1   9        924.38        930.53        53.34 o
   4   1   9      17087.94      16731.20       218.58 o
   5   1   9        957.64        823.52        54.55 o
   6   1   9       1358.86       1328.18        63.85 o
   7   1   9        261.66        151.86        47.84 o
   8   1   9       9892.98      10212.73       171.40 o
   9   1   9       1664.40       1529.88        74.93 o
  10   1   9       1073.44       1533.50       116.68 o
  11   1   9        656.36        598.63        78.36 o
  12   1   9       1438.17       1437.86       110.91 o
  13   1   9        186.51        102.97        76.97 o
  14   1   9       1091.54       1218.24       118.67 o
  15   1   9        351.38        344.31       102.65 o
  16   1   9         17.22        193.07       115.83 o
   1   2   9        768.85        777.69        47.50 o
   2   2   9       4184.46       4230.80        85.59 o
   3   2   9       2693.55       2560.31        68.53 o
   4   2   9      14022.95      13934.97       190.97 o
   5   2   9        212.58        151.33        45.63 o
   6   2   9        943.04       1027.50        58.28 o
   7   2   9         14.87         73.57        59.76 o
   8   2   9          5.95        -49.79        49.79 o
   9   2   9        121.54        156.05        53.87 o
  10   2   9      16841.94      16582.05       266.05 o
  11   2   9        130.07        119.39        70.37 o
  12   2   9       1201.32       1475.52       106.13 o
  13   2   9         45.48        180.00        82.59 o
  14   2   9        275.86        271.65       102.69 o
  15   2   9         76.88        194.12       104.95 o
  16   2   9       6456.16       6419.19       256.15 o
   0   3   9         71.81         -7.70        61.13 o
   1   3   9         73.27         79.49        32.35 o
   2   3   9      15893.77      16140.76       205.03 o
   3   3   9        564.25        698.12        67.04 o
   4   3   9       8462.18       8104.89       137.81 o
   5   3   9        792.66        798.92        58.22 o
   6   3   9        207.38        203.06        47.18 o
   7   3   9        100.83         -1.63        48.34 o
   8   3   9       6052.38       6203.99       125.39 o
   9   3   9         20.41         55.10        50.78 o
  10   3   9       1482.38       1882.97       209.76 o
  11   3   9        836.98        985.45        95.30 o
  12   3   9       3004.72       2997.12       134.71 o
  13   3   9        644.14        644.23        99.74 o
  14   3   9       1231.49       1278.79       123.10 o
  15   3   9        165.18        189.15        96.81 o
  16   3   9        301.84        299.02       140.68 o
   1   4   9        207.33        223.39        50.50 o
   2   4   9       2089.63       2042.54        75.46 o
   3   4   9        914.87       1007.23        57.30 o
   4   4   9      14031.57      13701.48       193.59 o
   5   4   9       1312.52       1213.45        65.37 o
   6   4   9        641.50        910.89        63.50 o
   7   4   9         30.40         53.66        44.51 o
   8   4   9          2.08         62.85        46.44 o
   9   4   9        404.41        450.11        68.91 o
  10   4   9       8024.82       7974.76       176.78 o
  11   4   9         69.51        -76.14        76.14 o
  12   4   9       1179.92       1100.74       126.67 o
  13   4   9          0.33         91.48        78.87 o
  14   4   9        262.23        254.69        98.76 o
  15   4   9          3.25       -113.87       113.87 o
  16   4   9      10294.21      10627.50       389.89 o
   0   5   9        199.99        124.45        68.66 o
   1   5   9          0.77        -16.36        52.06 o
   2   5   9       5485.51       5419.74       117.74 o
   3   5   9         90.01         75.55        43.51 o
   4   5   9      10903.39      10826.96       179.85 o
   5   5   9        757.88        732.66        57.95 o
   6   5   9        808.43        929.85        62.22 o
   7   5   9         82.87         36.80        58.86 o
   8   5   9       4078.92       3974.09       157.27 o
   9   5   9         11.73          8.74        60.73 o
  10   5   9        259.96        448.87       120.70 o
  11   5   9        444.85        407.54        76.39 o
  12   5   9       1722.46       1826.23       128.36 o
  13   5   9        546.21        583.53       112.84 o
  14   5   9       1265.87       1215.39       138.65 o
  15   5   9        432.78        508.47       135.19 o
  16   5   9        280.46        189.29       154.73 o
   1   6   9        984.71       1125.25        68.36 o
   2   6   9        468.24        562.05        58.29 o
   3   6   9        676.17        713.77        61.48 o
   4   6   9       9623.85       9469.17       166.26 o
   5   6   9         67.33         96.80        71.97 o
   6   6   9       1049.05       1248.74        72.95 o
   7   6   9         94.90        148.21        57.31 o
   8   6   9         10.03         69.48        60.52 o
   9   6   9        269.68        300.48        77.22 o
  10   6   9       7582.07       7686.73       200.47 o
  11   6   9          0.90        -73.11        73.11 o
  12   6   9       2013.28       1761.10       133.74 o
  13   6   9          0.04        114.03       115.58 o
  14   6   9         30.67        148.63       100.56 o
  15   6   9         33.61         33.56       110.27 o
  16   6   9       6776.32       6768.37       326.36 o
   0   7   9        900.98        921.54        90.18 o
   1   7   9        537.13        626.61        61.70 o
   2   7   9       6918.22       6876.31       147.45 o
   3   7   9        113.58        142.48        51.93 o
   4   7   9       4404.52       4541.35       135.47 o
   5   7   9        163.07        107.23        55.60 o
   6   7   9        281.15        308.76        59.04 o
   7   7   9        539.55        483.75        62.88 o
   8   7   9       4755.91       5169.22       153.06 o
   9   7   9         45.45        -31.20        81.44 o
  10   7   9        695.04        869.82       104.17 o
  11   7   9        946.10       1240.25       111.89 o
  12   7   9       1791.31       1964.62       143.77 o
  13   7   9         49.69        130.44        98.88 o
  14   7   9       1468.68       1506.97       149.15 o
  15   7   9        193.11         29.93       108.48 o
   1   8   9        242.06        253.94        56.55 o
   2   8   9       1254.08       1460.03        88.11 o
   3   8   9       1447.15       1488.26        86.04 o
   4   8   9       1599.07       1911.90        95.94 o
   5   8   9          8.15         29.24        68.75 o
   6   8   9         87.40         78.48        57.44 o
   7   8   9         61.14         59.25        56.66 o
   8   8   9         33.02         83.84        67.59 o
   9   8   9        175.57        261.78       118.31 o
  10   8   9      15645.42      15720.55       330.69 o
  11   8   9         69.06        305.12       146.72 o
  12   8   9       1401.92       1443.19       127.21 o
  13   8   9         67.69        115.95        99.91 o
  14   8   9        159.39        138.28       105.98 o
  15   8   9         89.22        173.64       127.72 o
   0   9   9        110.98        166.02        81.09 o
   1   9   9         78.89        156.08        71.55 o
   2   9   9      12197.38      12413.90       232.64 o
   3   9   9        302.44        218.14        94.29 o
   4   9   9       2311.58       2205.11       111.80 o
   5   9   9        185.61         92.94        73.76 o
   6   9   9        118.08        -15.84        59.83 o
   7   9   9          0.90         56.74        57.95 o
   8   9   9       7272.32       7294.55       199.67 o
   9   9   9        569.15        863.19       180.57 o
  10   9   9       1170.51       1291.57       122.16 o
  11   9   9       1073.03       1132.59       112.47 o
  12   9   9       2112.40       2020.80       141.23 o
  13   9   9          1.60        113.77       107.38 o
  14   9   9        768.27        748.62       134.52 o
  15   9   9        190.04         63.84       145.04 o
   1  10   9        647.90        589.08        92.18 o
   2  10   9       1759.27       1961.69       116.07 o
   3  10   9        339.16        539.94        81.15 o
   4  10   9       5319.70       5235.65       171.94 o
   5  10   9       1006.96       1382.39        95.70 o
   6  10   9        340.89        575.01        84.85 o
   7  10   9         30.32         60.83        68.21 o
   8  10   9         28.86         39.69        80.23 o
   9  10   9          3.51         55.41        92.65 o
  10  10   9      12748.45      12709.75       309.89 o
  11  10   9          1.98        171.41       110.27 o
  12  10   9        756.45        830.12       116.02 o
  13  10   9          0.25        -28.38       104.62 o
  14  10   9         50.94        -59.32       147.73 o
   0  11   9        156.41         11.14        94.99 o
   1  11   9          1.01         22.67        85.23 o
   2  11   9      10921.65      10798.26       231.79 o
   3  11   9       1652.44       1607.81       105.25 o
   4  11   9       9891.05       9624.61       227.21 o
   5  11   9        394.42        527.89        93.99 o
   6  11   9        386.42        294.34       100.39 o
   7  11   9          0.39        -75.13        79.51 o
   8  11   9       4859.85       4687.43       213.23 o
   9  11   9        816.64        756.15       146.95 o
  10  11   9        489.11        399.84       109.43 o
  11  11   9        148.82        210.22       105.39 o
  12  11   9        910.57        993.67       135.38 o
  13  11   9          0.40         65.80       108.15 o
  14  11   9        292.29        187.43       133.49 o
   1  12   9        929.76       1292.58       115.71 o
   2  12   9       1385.12       1797.21       160.65 o
   3  12   9        899.25       1181.24       152.30 o
   4  12   9      15193.17      15313.43       435.57 o
   5  12   9         40.77         91.66        77.57 o
   6  12   9       1296.16       1376.41       114.44 o
   7  12   9         18.26         37.72        80.19 o
   8  12   9         21.42         69.82        88.96 o
   9  12   9         38.07         31.88        87.95 o
  10  12   9       5633.16       5999.01       231.66 o
  11  12   9        567.39        646.46       123.57 o
  12  12   9        644.67        566.25       121.49 o
  13  12   9          0.79       -128.17       128.17 o
   0  13   9        560.91        625.35       136.99 o
   1  13   9        198.92        212.35       102.94 o
   2  13   9       9532.38      10325.91       337.05 o
   3  13   9         57.92         34.97        85.50 o
   4  13   9       9102.44       8528.09       232.19 o
   5  13   9        572.13        698.25       116.21 o
   6  13   9        257.60        865.57       223.44 o
   7  13   9        528.43        684.79       118.23 o
   8  13   9       2549.23       2373.26       155.76 o
   9  13   9         44.32        100.52        98.89 o
  10  13   9        513.64        456.11       118.33 o
  11  13   9        148.63        158.21       110.91 o
  12  13   9        909.38        841.53       140.04 o
   1  14   9        190.93        206.22       114.72 o
   2  14   9       1350.53       1788.44       143.08 o
   3  14   9       1338.46       1626.37       144.65 o
   4  14   9       6899.14       8247.45       447.70 o
   5  14   9         53.07          7.76        80.04 o
   6  14   9        769.09        710.33       107.72 o
   7  14   9        108.09        168.41       104.49 o
   8  14   9          6.04         68.05        97.63 o
   9  14   9        100.66         14.15        99.70 o
  10  14   9       3650.83       3542.86       196.49 o
  11  14   9         34.86         70.33       113.46 o
  12  14   9        720.77        526.04       139.24 o
   0  15   9         15.88       -156.42       156.42 o
   1  15   9          6.68        126.19       118.29 o
   2  15   9       6665.74       6757.31       252.75 o
   3  15   9         20.66        -99.62        99.62 o
   4  15   9       3503.00       3787.62       191.47 o
   5  15   9        538.70        728.59       119.65 o
   6  15   9        607.80        795.09       129.17 o
   7  15   9        120.60        291.71       108.41 o
   8  15   9       2113.93       1917.58       154.59 o
   9  15   9         22.81         68.82        92.38 o
  10  15   9        178.20        243.23       119.76 o
  11  15   9        382.75        331.98       137.66 o
   1  16   9        171.44        271.05       105.26 o
   2  16   9        934.44       1078.99       129.96 o
   3  16   9        403.79        990.05       250.43 o
   4  16   9       2429.83       2935.52       222.51 o
   5  16   9        108.65        137.26       106.16 o
   6  16   9        394.97        404.58       125.82 o
   7  16   9          0.06        266.35       129.30 o
   8  16   9         32.08        213.77       159.45 o
   9  16   9         34.18         37.60       114.50 o
  10  16   9       3903.13       4233.45       258.23 o
   0  17   9         42.80        221.13       186.93 o
   1  17   9          4.24        213.42       114.57 o
   2  17   9       2489.55       2671.66       182.68 o
   3  17   9        125.44          6.58       106.54 o
   4  17   9       1680.76       2042.55       166.71 o
   5  17   9         84.72        164.80       105.91 o
   6  17   9        217.84        193.32       135.54 o
   7  17   9          4.85        184.49       121.41 o
   8  17   9       1364.98       1544.43       169.91 o
   1  18   9        217.61        273.52       114.06 o
   2  18   9        262.08        372.91       129.06 o
   3  18   9         59.64         -8.43        98.35 o
   4  18   9       1206.30       1208.74       168.33 o
   5  18   9        260.00        239.22       130.07 o
   6  18   9        108.86        -18.13       120.09 o
   7  18   9          0.09         93.74       131.55 o
   0  19   9        307.52        221.94       169.11 o
   1  19   9          4.56         83.87       112.90 o
   2  19   9       1360.30       1820.24       168.29 o
   3  19   9        103.89        178.86       136.19 o
   4  19   9        576.64        504.66       136.64 o
   5  19   9         22.77        138.47       138.52 o
   1  20   9         51.50        126.95       129.86 o
   0   0  10        476.03        903.07       273.36 o
   1   0  10      10089.58       9861.77       212.65 o
   2   0  10        564.67        700.75        71.45 o
   3   0  10       2396.04       2217.97       106.55 o
   4   0  10        960.78       1030.78        82.36 o
   5   0  10       9817.85      10079.26       233.68 o
   6   0  10        444.36        444.28        76.73 o
   7   0  10         35.91         48.58        75.21 o
   8   0  10        635.32        658.86        90.48 o
   9   0  10       8288.75       7807.38       224.52 o
  10   0  10       1372.22       1200.96       127.80 o
  11   0  10      12101.09      12390.33       388.47 o
  12   0  10        136.41        140.64       110.43 o
  13   0  10          0.40         31.78       110.77 o
  14   0  10         17.45        -26.64       122.09 o
  15   0  10       2035.58       1767.70       215.57 o
  16   0  10        103.73        762.19       492.72 o
   1   1  10       6912.58       6936.45       141.22 o
   2   1  10       3003.26       3204.10        90.73 o
   3   1  10      24660.98      25198.83       313.36 o
   4   1  10        235.92        249.02        49.81 o
   5   1  10        666.80        601.69        57.40 o
   6   1  10         10.91         58.00        48.39 o
   7   1  10        283.99        260.87        55.60 o
   8   1  10         39.81         97.39        50.66 o
   9   1  10       8258.74       7900.43       161.91 o
  10   1  10       1532.93       1586.86       102.79 o
  11   1  10       1412.90       1781.18       137.82 o
  12   1  10          3.18        198.00        80.11 o
  13   1  10          9.44         78.47        82.54 o
  14   1  10         18.97         61.99        88.20 o
  15   1  10        241.84        414.96       150.30 o
   0   2  10       7037.70       6535.99       160.85 o
   1   2  10       1831.25       1793.58        73.83 o
   2   2  10        610.58        688.82        52.80 o
   3   2  10       2090.33       1966.23        70.45 o
   4   2  10       1677.97       1715.21        95.82 o
   5   2  10      13823.47      13420.29       189.40 o
   6   2  10        269.18        211.90        50.00 o
   7   2  10         62.05         86.44        48.50 o
   8   2  10        976.12        894.51        67.57 o
   9   2  10       5232.76       5041.03       134.66 o
  10   2  10        392.01        515.98        79.03 o
  11   2  10       8850.95       9016.46       232.57 o
  12   2  10        185.27        199.90        88.14 o
  13   2  10         25.61        -54.75        95.01 o
  14   2  10        189.25        241.47       105.14 o
  15   2  10       2198.32       2257.85       173.45 o
   1   3  10        531.79        795.94        99.23 o
   2   3  10        779.50        786.08        59.34 o
   3   3  10      26997.11      27575.81       346.28 o
   4   3  10        377.63        423.71        58.86 o
   5   3  10        417.97        474.22        60.22 o
   6   3  10         25.11        -26.81        43.44 o
   7   3  10        528.16        533.12        66.39 o
   8   3  10        827.47        872.52        69.54 o
   9   3  10       4670.59       4684.76       134.66 o
  10   3  10        603.23        671.79        76.28 o
  11   3  10        637.24       1014.53       126.89 o
  12   3  10        905.05        821.94       104.72 o
  13   3  10         94.69         41.81        92.23 o
  14   3  10         95.17        194.90       109.60 o
  15   3  10        555.75        597.90       135.29 o
   0   4  10       1706.88       1652.53       104.77 o
   1   4  10        102.88         69.37        53.38 o
   2   4  10        245.69        173.45        56.18 o
   3   4  10       1362.20       1325.33        70.56 o
   4   4  10        283.39        366.24        62.62 o
   5   4  10       8964.85       8915.87       174.58 o
   6   4  10        181.66        188.31        58.50 o
   7   4  10          4.96         36.34        52.45 o
   8   4  10        860.02        781.06        82.24 o
   9   4  10       1565.12       1771.69       104.95 o
  10   4  10         17.24        153.53        74.77 o
  11   4  10       7368.46       6777.31       224.21 o
  12   4  10        417.61        421.91       113.48 o
  13   4  10         77.05         87.96        90.20 o
  14   4  10        378.10        516.22       125.19 o
  15   4  10       4284.21       4323.21       230.76 o
   1   5  10        213.24        486.98       113.94 o
   2   5  10        291.78        475.59        64.87 o
   3   5  10      17954.89      17977.83       272.75 o
   4   5  10       1701.19       1560.57        75.83 o
   5   5  10        234.85        193.07        55.41 o
   6   5  10         21.98         -9.41        44.56 o
   7   5  10        286.84        306.48        62.36 o
   8   5  10         91.58         95.80        60.46 o
   9   5  10       3961.21       3951.43       155.95 o
  10   5  10        917.16       1081.52       109.89 o
  11   5  10        550.26        716.81       108.03 o
  12   5  10        152.46        192.19        94.76 o
  13   5  10        145.99        285.68       107.38 o
  14   5  10        318.16        238.79       110.84 o
  15   5  10        444.04        529.91       150.45 o
   0   6  10        186.68        244.68        78.84 o
   1   6  10        422.20        403.07        62.76 o
   2   6  10        219.89        298.16        58.43 o
   3   6  10        333.98        365.18        69.45 o
   4   6  10        176.45        179.26        58.32 o
   5   6  10       2670.90       2659.88       103.54 o
   6   6  10        244.41        170.21        61.83 o
   7   6  10          0.42         49.22        57.97 o
   8   6  10        721.58        818.20        86.60 o
   9   6  10       2677.36       2575.37       137.02 o
  10   6  10         53.68        -13.58       119.54 o
  11   6  10       8086.17       7679.26       239.18 o
  12   6  10        724.70        587.29       114.38 o
  13   6  10         51.62        -52.35        95.95 o
  14   6  10         70.99         75.57       104.93 o
  15   6  10       4856.30       5115.77       272.47 o
   1   7  10       1759.45       1774.48        99.12 o
   2   7  10        625.72        678.04        84.27 o
   3   7  10       6320.70       6213.87       161.37 o
   4   7  10        197.79        203.16        66.85 o
   5   7  10        499.72        356.53        71.62 o
   6   7  10         22.68          7.59        59.13 o
   7   7  10         20.86        -19.24        59.56 o
   8   7  10          6.87         28.33        68.97 o
   9   7  10       5252.28       5634.98       190.37 o
  10   7  10       1306.56       1316.54       118.20 o
  11   7  10        245.07        103.98        87.04 o
  12   7  10        128.13          2.72        88.35 o
  13   7  10         94.71        125.42       105.33 o
  14   7  10         57.14          6.80        98.12 o
   0   8  10       4004.36       3868.19       165.84 o
   1   8  10       1872.39       1786.75        88.37 o
   2   8  10        310.53        423.20        70.84 o
   3   8  10        308.34        540.84        77.00 o
   4   8  10        315.38        367.79        78.28 o
   5   8  10       4354.85       4311.85       157.83 o
   6   8  10         65.69         60.52        68.07 o
   7   8  10        103.41         97.92        71.87 o
   8   8  10        467.62        400.14        89.19 o
   9   8  10       5263.23       5180.07       177.87 o
  10   8  10         72.42        340.77       172.17 o
  11   8  10       7742.68       7692.31       235.25 o
  12   8  10        262.10        264.58       117.29 o
  13   8  10         32.44        -93.11       113.48 o
  14   8  10         89.84       -121.89       121.89 o
   1   9  10       1995.53       2016.17       129.78 o
   2   9  10        896.92       1232.42       119.45 o
   3   9  10       8101.39       8197.46       203.24 o
   4   9  10         50.02         66.78        65.50 o
   5   9  10        441.76        440.65        82.51 o
   6   9  10        190.41        363.18        74.17 o
   7   9  10        381.65        467.61        90.74 o
   8   9  10        125.09        307.82        88.47 o
   9   9  10       5813.01       5807.42       217.21 o
  10   9  10       1143.78       1365.39       136.69 o
  11   9  10        661.00        765.06       117.17 o
  12   9  10        328.98        134.79       117.93 o
  13   9  10          0.41        149.81       122.84 o
  14   9  10          2.41        -59.81       131.97 o
   0  10  10       1948.47       1797.53       170.97 o
   1  10  10       1420.48       1344.14       102.01 o
   2  10  10        156.96        151.51        75.41 o
   3  10  10       1316.96       1453.49       105.99 o
   4  10  10       1377.53       2128.08       319.21 o
   5  10  10       5981.16       5919.36       193.45 o
   6  10  10        251.85        281.68        80.41 o
   7  10  10         19.76        177.99        82.91 o
   8  10  10        373.45        252.12        91.80 o
   9  10  10       2520.24       2464.39       192.78 o
  10  10  10        259.72        344.71       153.86 o
  11  10  10       7882.70       7965.56       279.08 o
  12  10  10         84.68         55.20       111.98 o
  13  10  10         17.23        -15.56       108.03 o
   1  11  10       1433.49       1420.12       120.10 o
   2  11  10        619.28        967.86        94.52 o
   3  11  10      15645.03      15586.85       335.92 o
   4  11  10        245.34        360.64       105.79 o
   5  11  10        239.63        175.59        77.95 o
   6  11  10         13.80        262.31        85.65 o
   7  11  10        831.81        737.04       110.13 o
   8  11  10         11.19        -70.49        85.44 o
   9  11  10       3801.10       3278.56       179.17 o
  10  11  10        429.71        319.86       117.54 o
  11  11  10       1240.76       1169.87       138.27 o
  12  11  10         20.65         78.39       116.77 o
  13  11  10          3.59         32.48       117.54 o
   0  12  10        261.67        348.65       165.45 o
   1  12  10        671.74        868.12       139.30 o
   2  12  10        547.57        603.34       106.17 o
   3  12  10       1180.20       1320.92       125.48 o
   4  12  10        258.50        318.91        89.26 o
   5  12  10       6462.21       6142.27       206.18 o
   6  12  10        399.20        205.65        91.16 o
   7  12  10         16.99          7.79        82.52 o
   8  12  10        978.91       1166.42       134.62 o
   9  12  10       1639.93       1809.55       153.54 o
  10  12  10        116.23        126.78       100.18 o
  11  12  10       4396.36       4325.05       229.87 o
  12  12  10        199.46        386.80       140.94 o
   1  13  10        927.42       1520.50       170.60 o
   2  13  10        543.98        650.37       118.43 o
   3  13  10      16316.99      16087.48       395.72 o
   4  13  10        288.27        334.32       103.43 o
   5  13  10        134.99        151.25        91.51 o
   6  13  10         40.06        163.04        86.35 o
   7  13  10         76.23        156.21       102.14 o
   8  13  10        273.99        366.05       110.73 o
   9  13  10       2230.86       2415.92       167.90 o
  10  13  10        307.01        185.57       116.82 o
  11  13  10        302.06        335.81       122.51 o
   0  14  10       1090.08       1603.36       208.21 o
   1  14  10        377.42        523.85       119.33 o
   2  14  10        223.94        291.18       108.53 o
   3  14  10        678.14       1262.63       204.61 o
   4  14  10        185.64        160.36       101.59 o
   5  14  10       6180.21       5956.25       237.70 o
   6  14  10         11.03        -28.99        92.96 o
   7  14  10          0.98        -93.63       103.07 o
   8  14  10        212.69        111.07       106.41 o
   9  14  10       1945.71       1989.96       178.86 o
  10  14  10        129.15        190.84       119.52 o
   1  15  10        562.46        572.19       124.88 o
   2  15  10        548.21        573.94       121.18 o
   3  15  10       8812.20       8886.96       310.22 o
   4  15  10        749.15        972.31       132.55 o
   5  15  10        106.79        408.88       129.95 o
   6  15  10          5.36         25.71       108.59 o
   7  15  10         17.37       -100.16       111.05 o
   8  15  10        667.42        698.60       170.93 o
   9  15  10       1813.57       1993.30       199.49 o
   0  16  10        295.75        215.68       161.18 o
   1  16  10        568.56        542.08       127.31 o
   2  16  10         65.74        152.46       101.80 o
   3  16  10        349.82        432.93       132.92 o
   4  16  10        167.17        396.73       129.67 o
   5  16  10       2072.47       2218.87       182.63 o
   6  16  10         51.68        184.60       171.19 o
   7  16  10          2.94         51.78       109.75 o
   8  16  10         69.02         95.49       116.96 o
   1  17  10        450.62        434.03       141.28 o
   2  17  10        216.67        161.98       125.23 o
   3  17  10       2392.19       2609.33       198.52 o
   4  17  10         20.02        127.42       111.33 o
   5  17  10         99.57        125.97       123.53 o
   6  17  10          1.43        -41.96       121.92 o
   7  17  10         68.90        120.17       132.52 o
   0  18  10        161.32       -107.36       201.91 o
   1  18  10        217.22        278.28       127.68 o
   2  18  10        151.51        221.70       125.76 o
   3  18  10         53.16        -59.36       119.58 o
   4  18  10         11.64        104.44       117.49 o
   5  18  10        558.86        623.29       156.46 o
   1  19  10        241.54         67.80       125.15 o
   1   0  11        375.18        328.67        73.51 o
   2   0  11        368.20        357.38        73.10 o
   3   0  11       2914.37       2718.93       171.27 o
   4   0  11       9229.31       8938.69       264.27 o
   5   0  11          3.87         11.85        67.34 o
   6   0  11        592.31        601.39        87.45 o
   7   0  11        145.44         78.86       114.85 o
   8   0  11        153.30        188.70        87.59 o
   9   0  11       2488.08       2277.25       142.87 o
  10   0  11      10643.21      11297.29       364.34 o
  11   0  11        213.75        283.23       149.63 o
  12   0  11       2222.73       2125.08       186.41 o
  13   0  11         39.70        326.40       148.65 o
  14   0  11        136.84        208.94       181.04 o
  15   0  11        215.31        383.91       211.84 o
   0   1  11        503.59        271.51        76.24 o
   1   1  11       1608.35       1606.23        81.06 o
   2   1  11      15816.61      16540.49       234.53 o
   3   1  11        474.25        515.64        58.78 o
   4   1  11       8408.51       8226.87       166.74 o
   5   1  11       1134.97       1089.87        69.18 o
   6   1  11        125.07        191.42        53.80 o
   7   1  11        192.31        154.25        55.80 o
   8   1  11       9663.93       9429.80       186.31 o
   9   1  11         73.61        208.47        67.23 o
  10   1  11         61.64         38.85        80.42 o
  11   1  11        947.31       1095.70       104.00 o
  12   1  11       1969.58       1942.54       148.54 o
  13   1  11          1.01        -97.79        97.79 o
  14   1  11       1492.33       1294.90       177.62 o
  15   1  11        126.13        -33.77       286.44 o
   1   2  11         78.21        106.02        49.77 o
   2   2  11       2421.16       2094.79        86.38 o
   3   2  11       2742.97       2641.66        99.56 o
   4   2  11      10095.42       9758.77       184.23 o
   5   2  11        147.75        200.48        54.07 o
   6   2  11       1362.15       1332.75        82.61 o
   7   2  11        190.49        219.24        63.05 o
   8   2  11        161.73        154.72        65.75 o
   9   2  11        910.52       1016.75        89.63 o
  10   2  11      11302.01      11298.85       265.06 o
  11   2  11         25.12        -55.59        92.21 o
  12   2  11       1020.08       1333.88       129.06 o
  13   2  11         13.50         44.22        99.82 o
  14   2  11        134.62        249.62       115.51 o
   0   3  11         18.00         55.72        78.48 o
   1   3  11        175.18        143.09        61.25 o
   2   3  11      14400.22      14318.21       246.96 o
   3   3  11        305.11        268.52        61.06 o
   4   3  11       7821.51       7645.10       161.05 o
   5   3  11       1449.66       1443.70        96.71 o
   6   3  11        324.04        426.09        69.84 o
   7   3  11        950.90       1173.86        80.92 o
   8   3  11       2525.69       2682.65       106.79 o
   9   3  11         90.70        125.14        70.09 o
  10   3  11       1183.86       1161.80       120.67 o
  11   3  11        267.75        293.06       115.11 o
  12   3  11       1293.91       1705.39       148.55 o
  13   3  11        517.66        628.04       119.17 o
  14   3  11        102.15        234.45       125.30 o
   1   4  11        327.21        289.90        62.30 o
   2   4  11       2638.26       2590.42       101.70 o
   3   4  11        492.07        658.20        98.25 o
   4   4  11       6977.32       6741.30       161.34 o
   5   4  11        357.58        462.87        64.35 o
   6   4  11        764.89       1052.44        75.97 o
   7   4  11        309.13        352.52        66.55 o
   8   4  11         89.12         66.66        77.82 o
   9   4  11         55.03         35.03       106.67 o
  10   4  11      11610.94      10987.19       291.85 o
  11   4  11        973.47       1011.08       120.46 o
  12   4  11       1168.45       1158.70       123.68 o
  13   4  11         71.31        170.16       103.23 o
  14   4  11         55.74         48.77       108.68 o
   0   5  11        691.41        716.05        99.96 o
   1   5  11        390.23        353.66        66.66 o
   2   5  11       4887.04       4818.23       133.30 o
   3   5  11       3651.00       3380.30       120.46 o
   4   5  11       7804.09       7956.40       187.40 o
   5   5  11       1389.96       1397.09        99.55 o
   6   5  11          8.11         72.00        59.06 o
   7   5  11        607.75        800.99        97.85 o
   8   5  11       3799.27       3792.96       148.87 o
   9   5  11        423.63        429.57        87.49 o
  10   5  11       1033.01       1190.86       133.17 o
  11   5  11         18.70        -97.69        97.69 o
  12   5  11       1018.02       1031.81       135.66 o
  13   5  11       2060.85       1969.91       170.63 o
  14   5  11        136.78        138.19       121.67 o
   1   6  11        256.48        278.53        61.66 o
   2   6  11        456.40        595.59        71.27 o
   3   6  11        271.40        299.81        67.72 o
   4   6  11       4609.98       4659.14       158.05 o
   5   6  11       1011.04       1255.91        97.90 o
   6   6  11         89.17        -50.83        69.09 o
   7   6  11        185.76        287.46        75.76 o
   8   6  11         34.68         78.50        83.33 o
   9   6  11        127.51        474.91       135.32 o
  10   6  11       8927.12       8909.76       263.34 o
  11   6  11       2030.55       1700.95       147.81 o
  12   6  11       2799.63       2748.98       212.60 o
  13   6  11         60.11         84.92       109.09 o
  14   6  11         38.73         -6.66       108.32 o
   0   7  11        768.92        937.30       130.10 o
   1   7  11         51.10         28.48        57.41 o
   2   7  11       5359.35       5267.04       152.34 o
   3   7  11        409.20        655.83        92.13 o
   4   7  11       6640.58       6410.38       178.97 o
   5   7  11        772.00        875.48        90.33 o
   6   7  11         39.66         18.40        65.70 o
   7   7  11         53.20        -25.68        63.37 o
   8   7  11       4217.41       4227.59       173.99 o
   9   7  11        263.86        255.96        91.10 o
  10   7  11        603.04        750.83       118.94 o
  11   7  11         60.78         53.74        94.89 o
  12   7  11       1709.47       1684.27       158.12 o
  13   7  11        541.85        383.02       134.99 o
   1   8  11          6.44        -32.25        62.67 o
   2   8  11       1198.50       1351.54        99.20 o
   3   8  11       1843.33       1738.73       111.17 o
   4   8  11       4352.17       4166.74       152.26 o
   5   8  11       1164.02       1235.42       105.38 o
   6   8  11       1410.49       1409.79       104.50 o
   7   8  11         89.70         86.41        76.05 o
   8   8  11         36.29        166.49        94.60 o
   9   8  11        128.18        112.13       101.58 o
  10   8  11       6034.91       6197.15       242.78 o
  11   8  11        909.96       1381.40       154.18 o
  12   8  11       2030.68       2012.37       188.89 o
  13   8  11          0.05        108.15       112.06 o
   0   9  11         93.96          6.64       108.91 o
   1   9  11        344.93        232.50        81.49 o
   2   9  11      11135.06      10961.60       251.61 o
   3   9  11        173.01        146.92        88.34 o
   4   9  11       4234.77       3868.86       161.05 o
   5   9  11        723.95        707.09       102.76 o
   6   9  11        502.45        420.25        87.78 o
   7   9  11        242.67        257.66        83.59 o
   8   9  11       3303.40       3365.06       177.75 o
   9   9  11        156.79        206.15       107.19 o
  10   9  11        517.53        586.65       129.68 o
  11   9  11        369.25        427.26       134.37 o
  12   9  11       1411.59       1573.27       168.18 o
  13   9  11         66.13        -47.85       131.42 o
   1  10  11         18.85        134.98        82.83 o
   2  10  11       1661.66       1793.84       132.42 o
   3  10  11       1179.36       1389.40       109.47 o
   4  10  11       4169.86       3999.39       166.35 o
   5  10  11         25.93        195.00        95.77 o
   6  10  11       1321.60       1233.42       114.59 o
   7  10  11        146.24        162.52        94.02 o
   8  10  11         25.78         15.95        91.41 o
   9  10  11        315.36        263.04       106.56 o
  10  10  11       7471.85       7460.14       270.79 o
  11  10  11          6.16         35.05       109.41 o
  12  10  11        805.34        941.26       149.18 o
   0  11  11         91.37          4.02       108.40 o
   1  11  11       1132.56       1154.22       121.17 o
   2  11  11       7492.29       7396.70       263.58 o
   3  11  11          1.26         90.55        92.35 o
   4  11  11       3618.71       3735.57       173.93 o
   5  11  11        815.14        787.24       104.06 o
   6  11  11          4.44        -58.40        82.32 o
   7  11  11        262.24        330.34       111.87 o
   8  11  11       4222.07       3983.70       193.74 o
   9  11  11          3.81         28.68        96.16 o
  10  11  11        225.47        221.15       126.22 o
  11  11  11        379.85         20.32       114.68 o
   1  12  11         54.46         74.37        89.08 o
   2  12  11        599.56        610.61       112.07 o
   3  12  11        795.70        996.76       129.39 o
   4  12  11       6049.86       5655.78       221.48 o
   5  12  11          1.14        -28.91        88.58 o
   6  12  11         87.96        235.31        96.80 o
   7  12  11         35.07         28.25        87.88 o
   8  12  11         48.40        -28.05        93.92 o
   9  12  11       1110.24       1252.94       149.88 o
  10  12  11       7360.88       7278.10       283.05 o
  11  12  11         12.70        148.32       125.30 o
   0  13  11        139.60        178.69       150.36 o
   1  13  11        150.70         89.82        94.74 o
   2  13  11       5384.13       5958.80       259.95 o
   3  13  11        109.92        -82.67       107.90 o
   4  13  11       4772.90       4585.93       213.44 o
   5  13  11        713.01        681.71       133.93 o
   6  13  11          7.31          5.75        98.57 o
   7  13  11        332.70        424.65       122.04 o
   8  13  11       2531.16       2382.76       185.05 o
   9  13  11         77.91        205.45       110.43 o
  10  13  11        111.85        395.49       137.08 o
   1  14  11          1.55        -18.77        93.21 o
   2  14  11        617.26        566.72       131.23 o
   3  14  11        578.74        380.17       122.82 o
   4  14  11       4676.11       4478.43       222.06 o
   5  14  11         27.79         46.98       102.25 o
   6  14  11        245.43        409.69       137.26 o
   7  14  11        107.61         52.85       108.68 o
   8  14  11        149.50        170.06       126.67 o
   9  14  11        463.14        498.20       146.38 o
   0  15  11         81.97         39.35       141.45 o
   1  15  11        120.70        139.00       103.94 o
   2  15  11       4196.59       4457.60       223.03 o
   3  15  11        236.91        464.15       136.97 o
   4  15  11       3642.19       3344.61       210.99 o
   5  15  11        294.16        215.33       121.48 o
   6  15  11        329.43        530.51       142.48 o
   7  15  11        396.76        472.36       133.79 o
   8  15  11       1601.42       1759.89       183.88 o
   1  16  11         20.12         97.38       104.85 o
   2  16  11        573.82        581.07       139.41 o
   3  16  11        303.54        326.90       128.87 o
   4  16  11       1553.32       1829.54       167.21 o
   5  16  11        146.95        148.93       125.71 o
   6  16  11        213.78        107.58       123.54 o
   0  17  11         99.27        253.43       187.50 o
   1  17  11        182.82         81.22       120.73 o
   2  17  11       2053.26       2056.98       184.70 o
   3  17  11          4.37        -41.60       115.59 o
   4  17  11       1196.56       1329.79       205.95 o
   0   0  12        136.21        125.14        93.44 o
   1   0  12        569.00        716.61        91.63 o
   2   0  12        439.89        482.51        94.10 o
   3   0  12       1657.87       1688.84       114.73 o
   4   0  12        671.01        800.78        94.89 o
   5   0  12       4144.52       4161.26       164.89 o
   6   0  12       1606.69       1612.42       120.48 o
   7   0  12          0.03         20.36        80.98 o
   8   0  12        445.06        302.06       101.35 o
   9   0  12       2767.24       2745.48       209.19 o
  10   0  12       3172.20       2636.39       220.94 o
  11   0  12       3673.44       3873.06       250.63 o
  12   0  12         12.19        -84.58       168.56 o
  13   0  12         81.85         87.49       175.83 o
   1   1  12       2669.41       2327.67        86.47 o
   2   1  12       9849.43       9835.94       191.00 o
   3   1  12       8975.37       9280.27       198.38 o
   4   1  12        278.43        186.65        85.82 o
   5   1  12        472.44        551.15        69.85 o
   6   1  12        183.93        135.67        61.13 o
   7   1  12        396.84        466.88        76.61 o
   8   1  12       1211.76       1267.91        94.84 o
   9   1  12       2635.14       2580.39       131.35 o
  10   1  12        503.35        569.60       100.80 o
  11   1  12        456.76        520.49       118.48 o
  12   1  12         29.73        -48.12        95.40 o
  13   1  12        112.84         27.22       155.81 o
   0   2  12       3686.66       3684.64       170.97 o
   1   2  12        364.78        581.87        72.42 o
   2   2  12         99.99        138.71        65.08 o
   3   2  12       1185.07       1345.08        86.05 o
   4   2  12        143.40        104.67        59.45 o
   5   2  12       4453.31       4342.50       127.16 o
   6   2  12        917.73       1024.04        81.97 o
   7   2  12         16.67         57.42        60.86 o
   8   2  12        641.54        603.94        80.16 o
   9   2  12       2764.67       2843.22       177.63 o
  10   2  12        269.11        419.13       103.81 o
  11   2  12       4345.90       4622.06       217.76 o
  12   2  12        718.81        722.73       127.24 o
  13   2  12        103.67        147.93       124.92 o
   1   3  12       1537.20       1550.19        91.28 o
   2   3  12         51.42        169.62        93.12 o
   3   3  12      10335.05      10105.95       211.61 o
   4   3  12        974.40       1042.29        85.20 o
   5   3  12        390.06        350.58        70.68 o
   6   3  12         52.76         -5.54        60.67 o
   7   3  12        461.46        616.42        92.37 o
   8   3  12       2011.25       1938.14       112.18 o
   9   3  12       3254.53       3323.66       154.35 o
  10   3  12        623.04        773.85       115.97 o
  11   3  12        201.91        160.80       103.42 o
  12   3  12        555.61        576.18       114.24 o
  13   3  12          6.58        -17.25       101.73 o
   0   4  12       6652.89       6679.20       240.08 o
   1   4  12         58.02         45.64        60.20 o
   2   4  12        549.48        554.13        99.12 o
   3   4  12        277.31        320.77        75.04 o
   4   4  12          0.61        223.72       122.56 o
   5   4  12       3704.56       3783.10       132.41 o
   6   4  12       1407.67       1463.88        96.50 o
   7   4  12         98.33         83.24        78.17 o
   8   4  12        656.98        584.65        91.47 o
   9   4  12       2237.64       2323.63       139.67 o
  10   4  12        239.26        140.37        93.02 o
  11   4  12       6196.74       6224.20       248.54 o
  12   4  12       1998.47       1984.08       186.90 o
  13   4  12        194.41        162.68       122.79 o
   1   5  12       1270.81       1313.28        93.25 o
   2   5  12        240.53        229.19        69.59 o
   3   5  12       9386.81       9407.61       208.36 o
   4   5  12       1172.99       1343.32        97.80 o
   5   5  12        434.02        453.95        88.77 o
   6   5  12        230.64        339.46        86.28 o
   7   5  12        325.73        439.12        82.83 o
   8   5  12        705.03        770.52       110.71 o
   9   5  12       3355.48       3382.96       167.55 o
  10   5  12        969.50       1175.64       146.53 o
  11   5  12        102.86        101.78       103.40 o
  12   5  12       1661.82       1889.65       174.88 o
  13   5  12        166.16        306.36       120.34 o
   0   6  12       1526.11       1541.63       132.11 o
   1   6  12        273.26        429.40        74.01 o
   2   6  12        161.55         91.99        67.25 o
   3   6  12        324.92        492.91        85.44 o
   4   6  12         15.41        -24.48        67.44 o
   5   6  12       3876.65       4198.82       160.23 o
   6   6  12       4102.11       3852.30       155.74 o
   7   6  12         47.41         84.88        73.37 o
   8   6  12        303.36        444.26       105.82 o
   9   6  12       1877.83       1917.84       146.77 o
  10   6  12         11.50        -52.36       106.83 o
  11   6  12       5822.10       5491.14       260.35 o
  12   6  12       1405.55       1548.17       173.56 o
  13   6  12        173.63        199.60       156.02 o
   1   7  12       1798.42       1645.19       100.78 o
   2   7  12       2568.36       2395.99       126.87 o
   3   7  12       7893.91       7880.64       216.50 o
   4   7  12       1112.01       1282.79       106.08 o
   5   7  12       1021.12        915.04       103.00 o
   6   7  12        235.36        289.08        93.09 o
   7   7  12          1.14         87.82        78.42 o
   8   7  12         78.96        272.47       104.31 o
   9   7  12       2138.37       2108.46       146.88 o
  10   7  12        800.79        710.16       116.89 o
  11   7  12         30.46         17.32       100.63 o
  12   7  12        837.30        727.17       149.46 o
   0   8  12        759.34        811.23       169.14 o
   1   8  12        552.45        683.54        94.69 o
   2   8  12         88.89        121.31        92.30 o
   3   8  12       1013.97       1129.82       103.81 o
   4   8  12         11.65        115.57       125.69 o
   5   8  12       5179.40       5187.75       179.16 o
   6   8  12       1928.25       1934.75       135.18 o
   7   8  12         88.78        105.84        92.54 o
   8   8  12         82.61         59.12        93.18 o
   9   8  12       1165.77       1333.45       144.29 o
  10   8  12         16.38        351.77       161.35 o
  11   8  12       3581.00       3498.70       230.17 o
  12   8  12        885.57        737.57       163.34 o
   1   9  12       1302.45       1673.34       131.06 o
   2   9  12       2121.98       2225.95       150.02 o
   3   9  12       8013.39       7680.58       218.03 o
   4   9  12       1456.86       1434.81       131.66 o
   5   9  12        590.46        609.24       106.58 o
   6   9  12        137.64         -7.24        81.48 o
   7   9  12          8.09         14.82        84.86 o
   8   9  12        596.67        325.46       108.37 o
   9   9  12       1673.72       2070.18       153.68 o
  10   9  12        591.29        422.98       123.70 o
  11   9  12        136.97        268.74       127.90 o
   0  10  12       1573.84       1550.31       180.28 o
   1  10  12        153.02        236.92       126.31 o
   2  10  12         23.80        102.80        92.15 o
   3  10  12        673.22        879.85       109.28 o
   4  10  12        247.98        257.62        94.88 o
   5  10  12       3478.47       3234.65       161.09 o
   6  10  12        338.55        416.13        99.60 o
   7  10  12         91.02        198.46        99.74 o
   8  10  12        343.90        347.09       108.16 o
   9  10  12        957.15       1140.45       136.15 o
  10  10  12         88.66          4.23       106.02 o
  11  10  12       2708.81       2958.97       230.88 o
   1  11  12       1129.25       1486.43       139.82 o
   2  11  12       2350.94       2551.51       173.97 o
   3  11  12       5914.22       5956.69       238.40 o
   4  11  12        196.57        313.40       118.47 o
   5  11  12        111.78        147.99        96.52 o
   6  11  12          6.82        -78.20        97.01 o
   7  11  12        404.22        269.55       103.49 o
   8  11  12       1600.99       1655.21       155.36 o
   9  11  12       1824.84       1808.78       175.27 o
  10  11  12        176.86        191.60       127.03 o
   0  12  12       2610.31       2698.53       236.76 o
   1  12  12        136.56        385.43       107.93 o
   2  12  12         75.80        121.44       104.04 o
   3  12  12        324.31        251.60       119.43 o
   4  12  12        252.11        323.07       121.01 o
   5  12  12       1687.79       1857.57       160.58 o
   6  12  12        627.39        681.84       152.86 o
   7  12  12          0.07        123.43       123.23 o
   8  12  12        784.47        663.42       135.36 o
   9  12  12       1976.69       2062.84       197.59 o
   1  13  12       1030.44       1247.87       163.59 o
   2  13  12        414.68        558.90       126.13 o
   3  13  12       3793.38       3893.00       223.30 o
   4  13  12         20.36         -4.07       117.96 o
   5  13  12         95.59        157.18       121.05 o
   6  13  12          4.47         33.03       103.45 o
   7  13  12        483.73        658.43       148.99 o
   8  13  12        980.92       1027.62       154.66 o
   0  14  12       1035.62        999.64       238.08 o
   1  14  12        150.93         77.30       105.13 o
   2  14  12        141.98        207.16       121.09 o
   3  14  12        285.92        276.69       131.60 o
   4  14  12         19.71        -10.90       102.06 o
   5  14  12       1155.32       1480.07       180.37 o
   6  14  12        475.65        399.45       139.47 o
   7  14  12          1.14        -49.16       120.84 o
   1  15  12        526.92        527.33       136.52 o
   2  15  12         91.60         86.18       116.01 o
   3  15  12       2926.87       2965.12       206.73 o
   4  15  12        397.81        449.41       129.90 o
   5  15  12        209.48        310.36       145.85 o
   6  15  12        305.63        160.49       147.38 o
   0  16  12        445.15        386.03       202.97 o
   1  16  12         83.40         19.15       118.61 o
   2  16  12          0.19       -133.79       133.79 o
   3  16  12        257.52          6.07       111.22 o
   1   0  13        916.09        998.86       123.09 o
   2   0  13         20.95        164.63        94.99 o
   3   0  13        579.47        516.86       114.53 o
   4   0  13       3427.03       3357.65       191.27 o
   5   0  13       1092.40       1415.58       137.92 o
   6   0  13        812.94        955.31       133.09 o
   7   0  13        141.37        130.81       103.12 o
   8   0  13         61.08         38.88        99.40 o
   9   0  13       2277.90       2344.12       221.14 o
  10   0  13       3911.41       3850.77       400.99 o
  11   0  13         37.76        -45.46       159.41 o
  12   0  13        750.46       1102.87       324.60 o
   0   1  13         16.53         46.34        92.96 o
   1   1  13       2029.31       1975.53       104.33 o
   2   1  13       5226.58       5484.95       155.13 o
   3   1  13        235.60        196.45        79.33 o
   4   1  13       3346.31       3076.64       121.57 o
   5   1  13        665.58        667.41        81.20 o
   6   1  13         24.81         15.82        81.00 o
   7   1  13       1571.19       1820.40       113.98 o
   8   1  13       1711.82       1692.27       114.62 o
   9   1  13        191.54        193.11       108.87 o
  10   1  13        119.46        242.64       133.53 o
  11   1  13        287.87        492.39       144.39 o
  12   1  13         99.20       -147.02       149.70 o
   1   2  13        708.62        914.84        85.30 o
   2   2  13        353.25        396.90        74.46 o
   3   2  13        966.81       1034.83        92.00 o
   4   2  13       2618.30       2620.20       142.24 o
   5   2  13       1376.25       1495.74       101.13 o
   6   2  13        188.42        101.41        75.73 o
   7   2  13        271.76        249.92        82.37 o
   8   2  13        495.37        497.63       105.68 o
   9   2  13       1156.20       1584.30       154.38 o
  10   2  13       5140.99       4966.62       247.36 o
  11   2  13        398.59        494.92       150.88 o
  12   2  13        765.18        868.74       187.66 o
   0   3  13        639.84        790.05       123.67 o
   1   3  13       1401.01       1654.79       105.57 o
   2   3  13       3646.44       3601.12       131.69 o
   3   3  13          0.01        -12.67        75.60 o
   4   3  13       2435.84       2390.08       116.80 o
   5   3  13        553.45        654.71        87.65 o
   6   3  13         80.14          7.37        69.13 o
   7   3  13       3187.48       3209.70       149.45 o
   8   3  13       3858.61       3685.54       188.83 o
   9   3  13         31.12          2.53        99.38 o
  10   3  13        556.05        575.55       147.86 o
  11   3  13        154.71         38.48       127.75 o
  12   3  13        599.70        677.10       158.88 o
   1   4  13       1365.69       1432.61       103.99 o
   2   4  13        523.82        563.07        84.77 o
   3   4  13        612.74        492.69        97.77 o
   4   4  13       2497.60       2462.17       124.46 o
   5   4  13       1069.59       1278.19       108.83 o
   6   4  13        349.78        376.33        91.76 o
   7   4  13        631.10        543.59       109.11 o
   8   4  13        643.68        645.60       104.18 o
   9   4  13        688.91        771.99       129.28 o
  10   4  13       5609.81       5029.41       240.46 o
  11   4  13        914.55        817.20       198.75 o
  12   4  13       1534.84       1548.46       203.80 o
   0   5  13        108.70        123.91       132.43 o
   1   5  13       4112.13       3751.56       140.29 o
   2   5  13       6757.08       6696.43       185.56 o
   3   5  13        244.95        258.93        81.07 o
   4   5  13       3938.01       3942.43       162.51 o
   5   5  13        782.75        833.29       108.21 o
   6   5  13         16.77        110.35        79.00 o
   7   5  13       2807.75       2715.77       149.10 o
   8   5  13       2424.54       2249.55       144.36 o
   9   5  13         84.97        156.95       101.53 o
  10   5  13        375.43        423.35       128.99 o
  11   5  13         24.37       -123.55       130.60 o
   1   6  13       1990.70       1862.34       115.41 o
   2   6  13        206.22        224.09        81.76 o
   3   6  13        729.89        638.50        96.47 o
   4   6  13       3613.51       3699.36       162.49 o
   5   6  13       1829.35       1953.02       132.14 o
   6   6  13       1697.91       1792.80       127.52 o
   7   6  13        746.12        796.10       123.26 o
   8   6  13        128.88        204.83       102.16 o
   9   6  13       1149.18       1551.66       144.10 o
  10   6  13       4235.00       3713.02       198.14 o
  11   6  13       1147.11       1282.07       160.12 o
   0   7  13         34.72         95.82       101.40 o
   1   7  13       2208.85       2105.82       142.71 o
   2   7  13       6847.17       6504.35       216.92 o
   3   7  13         15.90        152.60        82.36 o
   4   7  13       4608.65       4539.74       185.25 o
   5   7  13        960.20        898.04       107.19 o
   6   7  13          2.10         46.17        84.21 o
   7   7  13       1442.40       1758.12       138.65 o
   8   7  13       1299.95       1633.75       157.96 o
   9   7  13          0.01        169.36       108.66 o
  10   7  13        251.34        139.13       157.08 o
  11   7  13         22.31         27.96       105.48 o
   1   8  13        768.61       1152.40       115.76 o
   2   8  13        242.96        388.45       102.38 o
   3   8  13       1487.82       1486.62       127.81 o
   4   8  13       3018.00       2837.01       150.97 o
   5   8  13       2842.67       2565.00       147.80 o
   6   8  13       1233.76       1236.23       125.52 o
   7   8  13        486.23        570.23       114.70 o
   8   8  13        208.88        319.71       113.54 o
   9   8  13        492.15        677.63       130.68 o
  10   8  13       3192.21       2930.35       208.81 o
   0   9  13        131.35         59.55       133.06 o
   1   9  13       1262.85       1235.70       130.04 o
   2   9  13       3778.16       3670.30       187.04 o
   3   9  13        100.76        210.29       119.10 o
   4   9  13       2918.93       2865.02       160.22 o
   5   9  13        790.80        577.19       108.25 o
   6   9  13          1.40         37.17        89.17 o
   7   9  13       1883.44       1775.16       156.70 o
   8   9  13       1204.35       1034.63       137.87 o
   9   9  13          0.36        185.75       129.69 o
  10   9  13        252.63        438.76       135.38 o
   1  10  13        460.65        581.26       119.47 o
   2  10  13        180.13        192.36       105.90 o
   3  10  13        551.06        748.04       119.06 o
   4  10  13       2855.26       2970.85       180.68 o
   5  10  13        824.60        871.12       157.25 o
   6  10  13        332.12        221.33       115.48 o
   7  10  13        216.86         90.13       105.96 o
   8  10  13        207.71        181.81       111.20 o
   9  10  13        457.46        398.49       128.98 o
   0  11  13         24.38       -167.15       167.15 o
   1  11  13       1591.07       1804.90       152.11 o
   2  11  13       2318.87       2275.76       172.54 o
   3  11  13         56.71         20.63        99.01 o
   4  11  13       2111.53       2247.73       165.82 o
   5  11  13        528.96        416.87       120.86 o
   6  11  13         60.33         25.29       109.14 o
   7  11  13       1421.83       1365.08       170.00 o
   8  11  13        697.97        657.52       149.45 o
   1  12  13        602.51        541.57       126.75 o
   2  12  13        135.86        199.10       108.08 o
   3  12  13        270.90        279.12       116.82 o
   4  12  13       1564.68       1737.66       167.09 o
   5  12  13        209.99        347.33       144.51 o
   6  12  13         30.28        -33.24       114.61 o
   7  12  13         67.84         -1.95       115.38 o
   0  13  13         12.28         73.55       151.31 o
   1  13  13        615.22        575.44       133.50 o
   2  13  13       1785.51       1960.74       165.63 o
   3  13  13          0.21         32.49       111.53 o
   4  13  13        813.93        764.38       168.69 o
   5  13  13        211.33        232.35       135.92 o
   6  13  13         17.61        166.63       155.38 o
   1  14  13        344.87        585.59       140.20 o
   2  14  13        104.04        354.21       129.03 o
   3  14  13        206.52        286.23       135.86 o
   4  14  13        132.90         68.77       129.59 o
   0  15  13         33.99        -36.62       158.42 o
   1  15  13        712.24        798.45       166.36 o
   0   0  14          8.13         -5.55       153.67 o
   1   0  14         21.95         48.80       102.72 o
   2   0  14         38.04       -118.51       118.51 o
   3   0  14        210.88        279.74       123.23 o
   4   0  14          7.79       -116.62       116.62 o
   5   0  14       2879.08       2902.53       207.08 o
   6   0  14       3262.23       2653.60       230.45 o
   7   0  14         74.80         35.12       126.36 o
   8   0  14        117.67         48.97       157.14 o
   9   0  14       1020.26       1448.70       292.78 o
  10   0  14         23.05        273.75       288.34 o
  11   0  14       1662.78       1187.50       422.81 o
   1   1  14        207.87        231.23        91.77 o
   2   1  14        818.69        861.28       110.22 o
   3   1  14       4423.93       4324.20       165.81 o
   4   1  14       1159.96       1102.89       109.05 o
   5   1  14        707.48        782.44       102.29 o
   6   1  14        247.40        348.30        96.29 o
   7   1  14        292.19        453.39       104.26 o
   8   1  14       1038.06       1082.37       160.95 o
   9   1  14        916.84       1000.83       217.61 o
  10   1  14        420.55        244.60       158.81 o
  11   1  14          3.04        436.54       230.04 o
   0   2  14       2950.07       2680.35       185.18 o
   1   2  14        180.13         60.11        74.80 o
   2   2  14         41.33         61.66        81.01 o
   3   2  14        211.06        207.14        87.14 o
   4   2  14         24.75         11.64        76.50 o
   5   2  14       1123.15       1123.20       116.35 o
   6   2  14       2605.86       2678.39       162.11 o
   7   2  14        181.17         73.60        97.59 o
   8   2  14        306.91        313.06       119.28 o
   9   2  14       1672.74       1761.12       204.15 o
  10   2  14         43.89        157.34       139.05 o
   1   3  14       1837.08       1943.77       134.76 o
   2   3  14       2018.60       2213.90       124.78 o
   3   3  14       3369.92       3592.86       186.22 o
   4   3  14        878.24        944.59       103.13 o
   5   3  14        420.74        432.14       107.93 o
   6   3  14         83.24        193.57        92.52 o
   7   3  14        329.84        415.04       117.26 o
   8   3  14       2456.19       2294.00       162.73 o
   9   3  14       1897.81       2110.40       221.77 o
  10   3  14        499.18        581.61       171.39 o
   0   4  14       6842.60       6277.28       285.00 o
   1   4  14        641.11        738.21        96.70 o
   2   4  14          8.09        -77.29        77.29 o
   3   4  14        182.54        246.29        91.18 o
   4   4  14         25.30         18.03        77.19 o
   5   4  14       1501.27       1452.65       123.94 o
   6   4  14       2390.39       2289.55       188.11 o
   7   4  14        399.03        183.96       107.57 o
   8   4  14        309.81        525.69       158.46 o
   9   4  14       2168.48       2164.91       206.25 o
  10   4  14         53.72        256.49       158.73 o
   1   5  14       2854.94       2815.77       137.00 o
   2   5  14       4472.08       4545.28       185.32 o
   3   5  14       4861.24       4674.12       184.74 o
   4   5  14       1322.47       1384.28       124.83 o
   5   5  14        501.08        528.24       102.52 o
   6   5  14        128.03         32.53        79.76 o
   7   5  14        331.44        297.20       104.69 o
   8   5  14       2048.12       2001.69       174.40 o
   9   5  14       1441.91       1681.85       199.85 o
  10   5  14        792.24        819.76       186.78 o
   0   6  14       3773.34       3922.88       269.19 o
   1   6  14        406.31        492.74       100.97 o
   2   6  14         43.05         23.36        87.92 o
   3   6  14        466.91        481.14       109.99 o
   4   6  14          2.88         72.01        83.51 o
   5   6  14       4374.88       3940.95       177.15 o
   6   6  14       3604.44       3241.14       169.36 o
   7   6  14        188.17        386.02       117.95 o
   8   6  14        219.87        252.35       119.47 o
   9   6  14       1682.93       1973.52       190.87 o
   1   7  14       1419.68       1602.42       137.57 o
   2   7  14       2811.48       2802.03       164.84 o
   3   7  14       5124.34       4817.17       207.10 o
   4   7  14       1287.97       1437.35       193.76 o
   5   7  14       1033.26        958.34       130.17 o
   6   7  14        177.41        144.57       104.18 o
   7   7  14        407.08        487.37       117.62 o
   8   7  14       1644.30       1643.42       163.99 o
   9   7  14        811.31        720.77       158.49 o
   0   8  14       4255.26       4322.15       283.32 o
   1   8  14         80.42        146.64       102.78 o
   2   8  14         50.01        -27.16        93.31 o
   3   8  14        620.75        561.10       121.76 o
   4   8  14         51.58         72.45        88.59 o
   5   8  14       2356.30       2453.70       173.97 o
   6   8  14       3404.97       3264.22       202.13 o
   7   8  14        127.31         82.76       113.46 o
   8   8  14        212.62        247.69       126.67 o
   1   9  14        514.22        499.14       120.93 o
   2   9  14       1032.33       1326.29       147.20 o
   3   9  14       4647.50       4491.36       218.36 o
   4   9  14       1336.36       1230.84       148.88 o
   5   9  14        469.33        555.28       141.74 o
   6   9  14        287.63        292.50       130.07 o
   7   9  14        227.32        180.59       108.46 o
   8   9  14       1506.33       1502.13       176.66 o
   0  10  14       1336.92       1386.82       230.80 o
   1  10  14          0.59       -109.21       109.21 o
   2  10  14          5.44        -45.21        94.71 o
   3  10  14        134.16         62.19       109.25 o
   4  10  14         55.92        142.79       108.90 o
   5  10  14        987.48       1689.44       170.43 o
   6  10  14       2201.29       2395.66       194.75 o
   7  10  14        294.13        208.39       131.52 o
   1  11  14        412.64        266.62       123.82 o
   2  11  14        693.35        616.11       135.48 o
   3  11  14       2721.43       2763.97       208.39 o
   4  11  14        575.45        316.03       129.26 o
   5  11  14        156.93        145.20       130.98 o
   6  11  14        104.74         -5.57       147.41 o
   0  12  14        447.43        257.41       183.92 o
   1  12  14        157.82        269.38       130.39 o
   2  12  14         43.51         37.46       110.17 o
   3  12  14         21.76         69.70       116.23 o
   4  12  14         11.03        125.95       130.67 o
   1  13  14        482.17        471.59       145.11 o
   1   0  15        119.65        -49.98       116.21 o
   2   0  15        109.93        248.60       151.45 o
   3   0  15          6.21        -98.18       141.61 o
   4   0  15        270.12        223.40       138.79 o
   5   0  15       2903.91       3080.52       256.30 o
   6   0  15        185.22         40.95       126.41 o
   7   0  15        543.61        868.26       288.08 o
   8   0  15        115.64        123.60       298.10 o
   9   0  15        122.12         57.56       236.33 o
   0   1  15        108.63        -42.20       132.52 o
   1   1  15        515.62        608.03       126.62 o
   2   1  15        757.07        804.46       110.49 o
   3   1  15         76.63        175.25        96.11 o
   4   1  15       1157.74       1278.90       126.99 o
   5   1  15        306.96        250.27        98.89 o
   6   1  15        220.51         18.58        94.04 o
   7   1  15       2444.15       2411.73       217.47 o
   8   1  15        452.42        463.42       195.23 o
   1   2  15       1432.01       1272.16       134.76 o
   2   2  15         12.50        -94.82        94.82 o
   3   2  15        200.17         17.33        91.68 o
   4   2  15        715.30        607.08       117.52 o
   5   2  15       1875.77       1936.60       161.14 o
   6   2  15        466.68        285.03       117.07 o
   7   2  15        655.77        510.77       131.34 o
   8   2  15        344.97        314.87       241.11 o
   0   3  15       1867.72       1862.96       216.32 o
   1   3  15       2392.36       2234.62       153.49 o
   2   3  15       1554.39       1750.38       140.09 o
   3   3  15         56.66         62.39        94.31 o
   4   3  15        864.26       1084.78       143.96 o
   5   3  15        161.48        -50.19        91.22 o
   6   3  15         34.50        209.64       123.58 o
   7   3  15       2767.06       2490.64       200.06 o
   8   3  15        377.69        627.20       208.71 o
   1   4  15       3154.45       2910.26       161.27 o
   2   4  15         32.30        164.72       115.59 o
   3   4  15        282.05        271.00       109.66 o
   4   4  15        986.61        965.85       153.37 o
   5   4  15       1207.20       1576.07       140.11 o
   6   4  15        625.91        526.35       147.65 o
   7   4  15        727.56        557.92       126.91 o
   8   4  15        424.89        411.00       159.88 o
   0   5  15       1311.24       1341.63       260.27 o
   1   5  15       3754.29       3840.02       197.62 o
   2   5  15       3286.86       3036.64       168.03 o
   3   5  15        189.20        247.44       106.94 o
   4   5  15        713.89        871.99       136.83 o
   5   5  15        330.58        365.52       114.36 o
   6   5  15        295.09        375.81       133.96 o
   7   5  15       2678.29       2246.39       186.09 o
   1   6  15       2264.25       2103.44       164.81 o
   2   6  15         61.98         28.67        89.79 o
   3   6  15        263.65        132.46        95.08 o
   4   6  15        826.65       1014.07       135.90 o
   5   6  15       2373.86       2547.79       180.35 o
   6   6  15        226.13        237.84       123.60 o
   7   6  15        450.39        497.86       142.20 o
   0   7  15        727.18        658.05       172.96 o
   1   7  15       1996.93       2182.16       174.77 o
   2   7  15       2222.24       2254.21       179.19 o
   3   7  15        247.01        294.97       119.47 o
   4   7  15       1119.77       1105.75       138.08 o
   5   7  15        257.86         14.32       107.91 o
   6   7  15        329.76        328.47       128.78 o
   1   8  15       1831.82       1873.59       167.50 o
   2   8  15         20.96         25.95        99.57 o
   3   8  15        412.52        314.74       124.89 o
   4   8  15        912.72       1006.02       164.45 o
   5   8  15       2263.76       2118.29       188.89 o
   6   8  15        266.65        121.77       134.10 o
   0   9  15        575.17        671.27       204.33 o
   1   9  15        985.61       1051.12       144.50 o
   2   9  15        926.31        793.86       146.89 o
   3   9  15          8.30        -72.56       116.76 o
   4   9  15       1018.63        914.74       150.15 o
   1  10  15        637.52        669.85       147.76 o
   2  10  15          3.04         52.72       109.96 o
   3  10  15         45.06         26.95       106.99 o
   0   0  16       3708.69       3416.52       525.64 o
   1   0  16          1.91        101.95       145.12 o
   2   0  16          0.01        -34.35       148.41 o
   3   0  16          4.14       -116.63       140.68 o
   4   0  16         59.56        616.97       461.63 o
   5   0  16        776.12        842.35       226.79 o
   6   0  16       3077.03       2728.68       558.62 o
   1   1  16        768.15        769.98       126.44 o
   2   1  16       1260.70       1496.55       146.64 o
   3   1  16        355.50        231.67       120.68 o
   4   1  16        994.34        941.66       143.18 o
   5   1  16        826.14        667.67       159.25 o
   6   1  16        306.11        144.27       270.30 o
   0   2  16       4617.07       4520.44       307.38 o
   1   2  16         15.15         66.47       106.74 o
   2   2  16          0.66         49.62       108.48 o
   3   2  16         88.06        -41.97       102.13 o
   4   2  16          0.38       -110.69       110.69 o
   5   2  16        770.56        690.89       160.66 o
   1   3  16       1078.37       1113.78       141.95 o
   2   3  16       2228.14       2332.62       189.78 o
   3   3  16       2016.27       2115.62       180.21 o
   4   3  16        616.86        509.23       136.25 o
   5   3  16        538.93        302.46       128.25 o
   0   4  16       4666.70       4107.04       357.56 o
   1   4  16          4.07        -19.55       120.38 o
   2   4  16         15.06        142.07       124.07 o
   3   4  16        219.44        192.40       113.35 o
   4   4  16         11.50        -96.24       112.68 o
   5   4  16        357.70        304.05       133.63 o
   1   5  16       1105.87       1433.75       236.76 o
   2   5  16       4575.52       4243.37       308.78 o
   3   5  16       1796.93       1809.06       164.35 o
   4   5  16        559.67        615.56       159.37 o
   0   6  16       4897.78       5181.54       410.24 o
   1   6  16          2.51        342.34       148.09 o
   2   6  16         15.59        -61.20       136.42 o
   3   6  16        275.02        263.70       141.96 o
   1   7  16       1204.32       1459.51       194.85 o
                                                
